# Supplementary material for: Structure and NMR properties of the dinuclear complex di-μ-azido-κ4 N 1:N 1-bis­[(azido-κN)(pyridine-2-carboxamide-κ2 N 1,O)zinc(II)]
Source: Acta Crystallogr E Crystallogr Commun. 2021 Jan 8;77(Pt 2):111–6. doi: 10.1107/S2056989020016680 (PMC7869550; doi:10.1107/S2056989020016680)
Supplement: Supplementary file 1 [file e-77-00111-sup1.cif]

##############################################################################
#                                                                            #
# This CIF contains the data in a paper accepted for publication in          #
# Acta Crystallographica Section E. It conforms to the requirements of       #
# Notes for Authors for Acta Crystallographica Section E, and has been       #
# peer reviewed under the auspices of the IUCr Commission on Journals.       #
#                                                                            #
# Full details of the Crystallographic Information File format               #
# are given in the paper "The Crystallographic Information File (CIF):       #
# a New Standard Archive File for Crystallography" by S. R. Hall, F. H.      #
# Allen and I. D. Brown [Acta Cryst. (1991), A47, 655-685].                  #
#                                                                            #
# The current version of the core CIF dictionary is obtainable from          #
# ftp://ftp.iucr.org/pub/cif_core.dic.                                       #
#                                                                            #
# Software is freely available for graphical display of the structure(s)     #
# in this CIF. For information consult the CIF software page                 #
# http://www.iucr.org/resources/cif/software.                                #
#                                                                            #
# This file may be used for bona fide research purposes within the           #
# scientific community so long as proper attribution is given to the journal # 
# article from which it was obtained.                                        #
#                                                                            #
##############################################################################
data_I
_audit_creation_method     SHELXL-2018/3
_database_code_CSD     ?
_chemical_name_systematic
;\
Di-\m-azido-\k^4^<i>N</i>^1^:<i>N</i>^1^-\
bis[(azido-\k<i>N</i>)(pyridine-2-carboxamide-\
\k^2^<i>N</i>^1^,<i>O</i>)zinc(II)]
;
_chemical_name_common     ?
_chemical_formula_moiety     'C12 H12 N16 O2 Zn2'
_chemical_formula_sum     'C12 H12 N16 O2 Zn2'
_chemical_formula_iupac     '[Zn2 (N3)4 (C6 H6 N2 O1)2]'
_chemical_formula_weight     543.12
_chemical_melting_point     471
_chemical_absolute_configuration     .
_space_group_crystal_system     triclinic
_space_group_name_H-M_alt     'P -1'
_space_group_name_Hall     '-P 1'
loop_
    _space_group_symop_operation_xyz
    'x, y, z'
    '-x, -y, -z'
_cell_length_a     6.7689(8)
_cell_length_b     8.3283(10)
_cell_length_c     9.4835(11)
_cell_angle_alpha     69.942(9)
_cell_angle_beta     75.447(9)
_cell_angle_gamma     75.901(9)
_cell_volume     478.74(10)
_cell_formula_units_Z     1
_cell_measurement_reflns_used     6594
_cell_measurement_theta_min     2.49
_cell_measurement_theta_max     22.17
_cell_measurement_temperature     295.0(10)
_exptl_crystal_description     Needle
_exptl_crystal_colour     Colourless
_exptl_crystal_size_max     0.267
_exptl_crystal_size_mid     0.042
_exptl_crystal_size_min     0.032
_exptl_crystal_density_diffrn     1.884
_exptl_crystal_density_meas     ?
_exptl_crystal_density_method     ?
_exptl_crystal_F_000     272
loop_
    _exptl_crystal_face_index_h
    _exptl_crystal_face_index_k
    _exptl_crystal_face_index_l
    _exptl_crystal_face_perp_dist
    -4 -1 -7 0.0200
    4 0 7 0.0220
    5 5 -1 0.1130
    -4 -4 1 0.1540
    0 -5 -3 0.0120
    0 5 3 0.0200
_exptl_absorpt_coefficient_mu     1.349
_exptl_absorpt_correction_type     multi-scan
_exptl_absorpt_process_details
;
(X-AREA; Stoe & Cie, 2018)
;
_exptl_absorpt_correction_T_min     0.4256
_exptl_absorpt_correction_T_max     1.0000
_diffrn_ambient_temperature     295.0(10)
_diffrn_source     'Sealed X-ray tube'
_diffrn_source_power     0.03575
_diffrn_source_voltage     65
_diffrn_source_current     0.55
_diffrn_radiation_type     AgK\a
_diffrn_radiation_wavelength     0.56083
_diffrn_radiation_monochromator     'Graded multilayer mirror'
_diffrn_measurement_device_type     'Stoe Stadivari'
_diffrn_measurement_device     'Eulerian four-circle diffractometer'
_diffrn_measurement_method     '\w scans'
_diffrn_detector     'Reverse-biased silicon diode array'
_diffrn_measurement_specimen_support     'Mitegen'
_diffrn_detector_area_resol_mean     5.81
_diffrn_reflns_number     11210
_diffrn_reflns_av_R_equivalents     0.0994
_diffrn_reflns_av_unetI/netI     0.1015
_diffrn_reflns_theta_min     2.491
_diffrn_reflns_theta_max     20.995
_diffrn_reflns_theta_full     19.664
_diffrn_measured_fraction_theta_max     0.999
_diffrn_measured_fraction_theta_full     0.998
_diffrn_reflns_limit_h_min     -8
_diffrn_reflns_limit_h_max     8
_diffrn_reflns_limit_k_min     -10
_diffrn_reflns_limit_k_max     10
_diffrn_reflns_limit_l_min     -11
_diffrn_reflns_limit_l_max     12
_diffrn_radiation_probe     x-ray
_refine_special_details     ?
_reflns_number_total     2088
_reflns_number_gt     1344
_reflns_threshold_expression     'I > 2\s(I)'
_refine_ls_structure_factor_coef     Fsqd
_refine_ls_matrix_type     full
_refine_ls_R_factor_all     0.0677
_refine_ls_R_factor_gt     0.0397
_refine_ls_wR_factor_gt     0.0726
_refine_ls_wR_factor_ref     0.0777
_refine_ls_goodness_of_fit_ref     0.804
_refine_ls_restrained_S_all     0.804
_refine_ls_number_reflns     2088
_refine_ls_number_parameters     151
_refine_ls_number_restraints     2
_refine_ls_number_constraints     0
_refine_ls_hydrogen_treatment     mixed
_refine_ls_weighting_scheme     calc
_refine_ls_weighting_details
                      'w=1/[\s^2^(Fo^2^)+(0.0255P)^2^] where P=(Fo^2^+2Fc^2^)/3'
_atom_sites_solution_hydrogens     mixed
_atom_sites_solution_primary     dual
_atom_sites_solution_secondary     difmap
_refine_ls_shift/su_max     0.000
_refine_ls_shift/su_mean     0.000
_refine_diff_density_max     0.653
_refine_diff_density_min     -0.516
_refine_ls_extinction_method     none
_refine_ls_extinction_coef     .
loop_
    _atom_type_symbol
    _atom_type_description
    _atom_type_scat_dispersion_real
    _atom_type_scat_dispersion_imag
    _atom_type_scat_source
    'C' 'C' 0.0015 0.0009
                         'International Tables Vol C Tables 4.2.6.8 and 6.1.1.4'
    'H' 'H' 0.0000 0.0000
                         'International Tables Vol C Tables 4.2.6.8 and 6.1.1.4'
    'N' 'N' 0.0030 0.0019
                         'International Tables Vol C Tables 4.2.6.8 and 6.1.1.4'
    'O' 'O' 0.0056 0.0036
                         'International Tables Vol C Tables 4.2.6.8 and 6.1.1.4'
    'Zn' 'Zn' 0.3242 0.9375
                         'International Tables Vol C Tables 4.2.6.8 and 6.1.1.4'
_computing_data_collection
;
X-AREA (Stoe & Cie, 2018)
;
_computing_cell_refinement
;
X-AREA (Stoe & Cie, 2018)
;
_computing_data_reduction
;
X-AREA (Stoe & Cie, 2018)
;
_computing_structure_solution
;
<i>SHELXT2018/2</i> (Sheldrick, 2015a)
;
_computing_structure_refinement
;
<i>SHELXL2018/3</i> (Sheldrick, 2015b)
;
_computing_molecular_graphics
;
ORTEP-3 for Windows (Farrugia, 2012) and Mercury (Macrae <i>et al.</i>,
2020)
;
_computing_publication_material
;
PublCif (Westrip, 2010)
;
loop_
    _atom_site_type_symbol
    _atom_site_label
    _atom_site_fract_x
    _atom_site_fract_y
    _atom_site_fract_z
    _atom_site_U_iso_or_equiv
    _atom_site_adp_type
    _atom_site_calc_flag
    _atom_site_occupancy
    _atom_site_disorder_assembly
    _atom_site_disorder_group
    Zn Zn1 0.71118(8) 0.52257(7) 0.37011(6) 0.03385(16) Uani d 1 . .
    O O1 0.7775(4) 0.5513(4) 0.1331(3) 0.0381(7) Uani d 1 . .
    N N1 0.7228(5) 0.7831(4) 0.2758(4) 0.0297(8) Uani d 1 . .
    N N2 0.8242(6) 0.7454(5) -0.1008(4) 0.0412(9) Uani d 1 . .
    H H2A 0.859(6) 0.663(4) -0.141(5) 0.049 Uiso d 1 . .
    H H2B 0.827(7) 0.852(3) -0.164(4) 0.049 Uiso d 1 . .
    N N3 0.4244(5) 0.4627(5) 0.3951(4) 0.0346(8) Uani d 1 . .
    N N4 0.3234(5) 0.5162(4) 0.2967(4) 0.0378(9) Uani d 1 . .
    N N5 0.2268(6) 0.5678(5) 0.2013(4) 0.0562(12) Uani d 1 . .
    N N6 0.9229(5) 0.3132(5) 0.4351(4) 0.0430(9) Uani d 1 . .
    N N7 0.8669(5) 0.1971(5) 0.5432(4) 0.0390(9) Uani d 1 . .
    N N8 0.8183(7) 0.0821(5) 0.6474(5) 0.0589(12) Uani d 1 . .
    C C1 0.6936(6) 0.8957(6) 0.3551(5) 0.0366(10) Uani d 1 . .
    H H1 0.678297 0.853763 0.460923 0.044 Uiso calc 1 . .
    C C2 0.6855(7) 1.0727(6) 0.2841(5) 0.0419(11) Uani d 1 . .
    H H2 0.667083 1.147761 0.341574 0.050 Uiso calc 1 . .
    C C3 0.7048(6) 1.1356(6) 0.1285(5) 0.0413(11) Uani d 1 . .
    H H3 0.696926 1.254022 0.079321 0.050 Uiso calc 1 . .
    C C4 0.7364(6) 1.0207(5) 0.0448(5) 0.0347(10) Uani d 1 . .
    H H4 0.750748 1.060098 -0.061039 0.042 Uiso calc 1 . .
    C C5 0.7458(6) 0.8456(5) 0.1235(4) 0.0290(9) Uani d 1 . .
    C C6 0.7848(6) 0.7035(5) 0.0490(5) 0.0303(9) Uani d 1 . .
loop_
    _atom_site_aniso_label
    _atom_site_aniso_U_11
    _atom_site_aniso_U_22
    _atom_site_aniso_U_33
    _atom_site_aniso_U_12
    _atom_site_aniso_U_13
    _atom_site_aniso_U_23
    Zn1 0.0414(3) 0.0265(3) 0.0289(3) -0.0046(2) -0.0060(2) -0.0036(2)
    O1 0.0548(19) 0.0256(16) 0.0287(16) -0.0070(14) -0.0027(13) -0.0050(13)
    N1 0.0309(18) 0.0261(19) 0.0302(19) -0.0045(15) -0.0083(14) -0.0043(15)
    N2 0.066(3) 0.028(2) 0.027(2) -0.005(2) -0.0079(18) -0.0076(17)
    N3 0.044(2) 0.043(2) 0.0190(18) -0.0124(18) -0.0077(16) -0.0078(16)
    N4 0.049(2) 0.024(2) 0.038(2) -0.0150(17) -0.0050(18) -0.0025(17)
    N5 0.075(3) 0.056(3) 0.043(2) -0.015(2) -0.033(2) -0.003(2)
    N6 0.043(2) 0.031(2) 0.040(2) 0.0021(17) -0.0037(17) -0.0019(18)
    N7 0.041(2) 0.034(2) 0.038(2) 0.0014(18) -0.0099(17) -0.0098(18)
    N8 0.075(3) 0.036(2) 0.049(3) -0.012(2) -0.012(2) 0.010(2)
    C1 0.046(3) 0.036(3) 0.030(2) -0.004(2) -0.0099(19) -0.012(2)
    C2 0.051(3) 0.032(3) 0.047(3) -0.009(2) -0.011(2) -0.015(2)
    C3 0.046(3) 0.029(2) 0.045(3) -0.009(2) -0.006(2) -0.007(2)
    C4 0.040(2) 0.027(2) 0.032(2) -0.0039(19) -0.0071(19) -0.0024(19)
    C5 0.027(2) 0.028(2) 0.030(2) -0.0026(17) -0.0039(17) -0.0070(18)
    C6 0.027(2) 0.031(2) 0.030(2) -0.0026(18) -0.0058(17) -0.0056(19)
_geom_special_details     ?
loop_
    _geom_bond_atom_site_label_1
    _geom_bond_atom_site_label_2
    _geom_bond_site_symmetry_2
    _geom_bond_distance
    _geom_bond_publ_flag
    Zn1 N6 . 1.991(4) yes
    Zn1 N1 . 2.057(3) yes
    Zn1 N3 . 2.057(3) yes
    Zn1 O1 . 2.119(3) yes
    Zn1 N3 2_666 2.218(3) yes
    O1 C6 . 1.250(4) ?
    N1 C5 . 1.339(5) ?
    N1 C1 . 1.342(5) ?
    N2 C6 . 1.314(5) ?
    N2 H2A . 0.852(19) ?
    N2 H2B . 0.884(19) ?
    N3 N4 . 1.193(4) ?
    N4 N5 . 1.151(4) ?
    N6 N7 . 1.197(5) ?
    N7 N8 . 1.159(5) ?
    C1 C2 . 1.389(6) ?
    C1 H1 . 0.9300 ?
    C2 C3 . 1.370(6) ?
    C2 H2 . 0.9300 ?
    C3 C4 . 1.388(6) ?
    C3 H3 . 0.9300 ?
    C4 C5 . 1.385(5) ?
    C4 H4 . 0.9300 ?
    C5 C6 . 1.515(5) ?
loop_
    _geom_angle_atom_site_label_1
    _geom_angle_atom_site_label_2
    _geom_angle_atom_site_label_3
    _geom_angle_site_symmetry_1
    _geom_angle_site_symmetry_3
    _geom_angle
    _geom_angle_publ_flag
    N6 Zn1 N1 . . 133.42(14) yes
    N6 Zn1 N3 . . 112.66(15) yes
    N1 Zn1 N3 . . 113.87(13) yes
    N6 Zn1 O1 . . 98.33(13) yes
    N1 Zn1 O1 . . 77.87(12) yes
    N3 Zn1 O1 . . 92.16(12) yes
    N6 Zn1 N3 . 2_666 94.82(14) yes
    N1 Zn1 N3 . 2_666 95.16(13) yes
    N3 Zn1 N3 . 2_666 80.02(12) yes
    O1 Zn1 N3 . 2_666 166.53(12) yes
    C6 O1 Zn1 . . 114.5(3) ?
    C5 N1 C1 . . 118.1(4) ?
    C5 N1 Zn1 . . 116.5(3) ?
    C1 N1 Zn1 . . 125.2(3) ?
    C6 N2 H2A . . 117(3) ?
    C6 N2 H2B . . 125(3) ?
    H2A N2 H2B . . 117(4) ?
    N4 N3 Zn1 . . 123.8(3) ?
    N4 N3 Zn1 . 2_666 121.5(3) ?
    Zn1 N3 Zn1 . 2_666 99.98(12) ?
    N5 N4 N3 . . 179.7(5) ?
    N7 N6 Zn1 . . 117.3(3) ?
    N8 N7 N6 . . 178.1(5) ?
    N1 C1 C2 . . 122.1(4) ?
    N1 C1 H1 . . 119.0 ?
    C2 C1 H1 . . 119.0 ?
    C3 C2 C1 . . 119.2(4) ?
    C3 C2 H2 . . 120.4 ?
    C1 C2 H2 . . 120.4 ?
    C2 C3 C4 . . 119.3(4) ?
    C2 C3 H3 . . 120.3 ?
    C4 C3 H3 . . 120.3 ?
    C5 C4 C3 . . 118.1(4) ?
    C5 C4 H4 . . 121.0 ?
    C3 C4 H4 . . 121.0 ?
    N1 C5 C4 . . 123.1(4) ?
    N1 C5 C6 . . 112.3(3) ?
    C4 C5 C6 . . 124.6(4) ?
    O1 C6 N2 . . 122.8(4) ?
    O1 C6 C5 . . 118.5(4) ?
    N2 C6 C5 . . 118.7(4) ?
loop_
    _geom_torsion_atom_site_label_1
    _geom_torsion_atom_site_label_2
    _geom_torsion_atom_site_label_3
    _geom_torsion_atom_site_label_4
    _geom_torsion_site_symmetry_1
    _geom_torsion_site_symmetry_2
    _geom_torsion_site_symmetry_3
    _geom_torsion_site_symmetry_4
    _geom_torsion
    _geom_torsion_publ_flag
    C5 N1 C1 C2 . . . . 0.4(6) ?
    Zn1 N1 C1 C2 . . . . -174.2(3) ?
    N1 C1 C2 C3 . . . . 1.0(6) ?
    C1 C2 C3 C4 . . . . -1.3(6) ?
    C2 C3 C4 C5 . . . . 0.4(6) ?
    C1 N1 C5 C4 . . . . -1.4(6) ?
    Zn1 N1 C5 C4 . . . . 173.6(3) ?
    C1 N1 C5 C6 . . . . 178.0(3) ?
    Zn1 N1 C5 C6 . . . . -6.9(4) ?
    C3 C4 C5 N1 . . . . 1.1(6) ?
    C3 C4 C5 C6 . . . . -178.3(4) ?
    Zn1 O1 C6 N2 . . . . 179.9(3) ?
    Zn1 O1 C6 C5 . . . . -0.3(4) ?
    N1 C5 C6 O1 . . . . 4.7(5) ?
    C4 C5 C6 O1 . . . . -175.8(4) ?
    N1 C5 C6 N2 . . . . -175.5(4) ?
    C4 C5 C6 N2 . . . . 4.0(6) ?
loop_
    _geom_hbond_atom_site_label_D
    _geom_hbond_atom_site_label_H
    _geom_hbond_atom_site_label_A
    _geom_hbond_site_symmetry_A
    _geom_hbond_distance_DH
    _geom_hbond_distance_HA
    _geom_hbond_distance_DA
    _geom_hbond_angle_DHA
    _geom_hbond_publ_flag
    N2 H2A N5 2_665 0.852(19) 2.41(3) 3.184(5) 151(4) yes
    N2 H2B N8 1_564 0.884(19) 2.13(2) 2.994(5) 166(4) yes
    C1 H1 N3 2_666 0.93 2.69 3.243(5) 118.8 no
    C4 H4 N8 1_564 0.93 2.64 3.541(6) 164.6 no
_shelx_space_group_comment     ?
_shelx_estimated_absorpt_T_min     0.715
_shelx_estimated_absorpt_T_max     0.958
_shelx_hkl_file
;
  -5   5   6    7.42   32.95   0
  -4   5   6   34.96   34.66   0
  -3   5   6  114.83   44.97   0
  -1   4   5   34.63   33.57   0
   0   5   9  194.50   54.83   0
   2   4  11   11.17   34.90   0
  -2   4   4   77.02   34.73   0
  -1   3   3  740.98   53.52   0
   0   3   4 1461.12   74.97   0
   0   4   6    7.37   26.00   0
   1   5  11    3.91   40.55   0
   2   3   7  151.59   34.80   0
   2   4  10    4.42   32.11   0
   3   3  10   96.24   34.26   0
   4   2  11   28.12   32.09   0
  -6   4   3   33.62   27.72   0
  -5   4   3    2.41   19.56   0
  -4   4   3   31.08   27.47   0
  -2   5   6  183.59   45.57   0
  -2   6   9   64.48   51.62   0
  -1   5   7   74.52   34.42   0
   0   5   8  109.13   43.21   0
   1   3   5  901.53   65.25   0
   1   4   7    4.94   32.77   0
   1   5  10   87.56   49.76   0
   2   2   5  153.89   28.55   0
   2   4   9  154.35   46.39   0
   3   0   4  494.02   27.26   0
   3   2   7   23.89   21.65   0
   5  -2   7  130.91   16.99   0
  -6   3   1    6.22   22.70   0
  -5   3   1   21.43   23.19   0
  -5   5   5   24.54   33.13   0
  -4   5   5   69.29   34.76   0
  -3   6   8   67.26   45.05   0
  -1   6  10    5.33   41.78   0
   3   3   9  345.76   48.88   0
   4  -1   5   34.28   11.94   0
   4   2  10   15.32   22.58   0
   5  -1   8   16.15   17.92   0
   5   0  10    2.47   20.99   0
  -3   4   3  367.11   47.84   0
  -3   5   5   18.57   30.09   0
  -2   3   2   43.89   22.37   0
  -2   6   8   18.80   44.01   0
  -1   6   9   -5.55   36.02   0
   0   6  11   13.80   44.31   0
   1   5   9   90.62   40.88   0
   3   4  12    3.21   36.12   0
   4   0   6  281.33   28.98   0
  -7   3   1   26.81   23.79   0
  -4   3   1  230.42   33.15   0
  -4   6   7   -9.85   36.30   0
  -3   6   7   62.29   45.89   0
  -1   5   6  229.43   46.96   0
   0   4   5  108.95   40.92   0
   0   5   7  100.90   39.26   0
   0   6  10  -10.76   41.69   0
   2   4   8   23.98   30.02   0
   2   5  11   -0.35   35.66   0
   3   4  11   -2.93   31.63   0
   4   2   9   24.07   27.13   0
  -3   2   0  737.81   38.08   0
  -2   5   5  394.04   55.09   0
  -1   6   8   89.42   49.22   0
   1   1   2 1623.46   47.71   0
   2   3   6   -6.83   24.71   0
   3   3   8    7.41   24.30   0
   4   3  11   62.53   37.26   0
   5   0   9   32.01   22.93   0
  -5   5   4   35.35   29.19   0
  -4   5   4   -2.05   27.28   0
  -4   6   6   26.78   38.81   0
  -2   6   7    1.47   34.28   0
   0   2   2 2035.81   66.87   0
   0   6   9  150.50   50.36   0
   1   5   8   -4.01   26.28   0
   1   6  11    4.37   41.77   0
   2   5  10    9.66   34.51   0
   3   2   6  257.33   37.50   0
  -6   4   2   28.59   25.76   0
  -5   4   2   20.02   24.99   0
  -3   6   6   -9.43   36.84   0
  -2   4   3  -17.43   22.80   0
   1   2   3 1837.72   67.25   0
   1   6  10  105.36   47.38   0
   4   3  10   53.37   35.22   0
  -4   4   2   67.61   28.75   0
  -3   3   1  142.79   28.53   0
  -3   5   4   93.05   33.23   0
  -2   7   9   44.94   45.99   0
  -1   5   5    1.48   33.24   0
  -1   6   7  321.55   58.31   0
   0   3   3   13.53   22.36   0
   0   5   6   80.97   35.21   0
   0   6   8   52.81   39.00   0
   2   4   7   83.04   32.83   0
   2   5   9   61.49   34.46   0
   3   4   9  158.97   39.31   0
   4   2   8   52.70   26.00   0
  -2   6   6  140.29   41.45   0
  -1   2   1   40.61   17.14   0
  -1   7   9   18.63   42.45   0
   1   3   4   82.65   29.02   0
   1   5   7   36.30   33.24   0
   1   6   9   31.00   37.93   0
   2   6  11  -25.91   36.53   0
   3   3   7   75.98   27.81   0
   3   5  11   14.33   37.08   0
  -4   6   5    0.92   34.19   0
  -2   5   4  130.01   41.25   0
  -2   7   8    5.58   39.37   0
   0   7  10   66.74   48.79   0
   2   2   4  428.08   37.13   0
   4   3   9   67.74   31.10   0
   4   4  11   35.37   36.85   0
   5   0   8   58.85   22.38   0
  -6   5   3   22.32   30.14   0
  -5   5   3   16.83   30.40   0
  -3   4   2  140.59   34.27   0
  -3   6   5   27.11   37.22   0
  -3   7   7    7.14   43.09   0
   0   4   4   80.33   31.96   0
   0   6   7  -20.95   25.32   0
   1   4   5  318.37   46.64   0
   1   7  11   24.53   45.69   0
   2   3   5  805.07   58.61   0
   2   5   8  159.45   42.55   0
   2   6  10  -11.26   35.32   0
   3   4   8   70.65   37.36   0
   3   5  10  164.50   46.73   0
   5   1   9   24.06   25.21   0
  -6   2  -1   95.61   21.05   0
  -4   5   3   82.64   29.41   0
  -1   4   3 1265.52   75.04   0
  -1   6   6  203.76   48.01   0
  -1   7   8   56.69   42.82   0
   0   7   9  115.30   50.13   0
   1   6   8   19.00   38.44   0
   1   7  10  102.77   57.98   0
   4   4  10   97.93   40.98   0
  -7   2  -1   11.15   15.71   0
  -2   6   5   58.45   38.13   0
  -2   7   7   32.65   39.40   0
   0   5   5  643.77   65.24   0
   1   5   6  151.55   39.96   0
   2   4   6    4.89   25.77   0
   5  -1   7   37.40   14.24   0
  -6   3   0   13.53   20.76   0
  -5   2  -1    9.33   15.77   0
  -5   6   4   60.85   37.39   0
  -3   5   3   78.72   31.18   0
  -1   5   4  860.89   71.07   0
   0   7   8   59.66   48.35   0
   2   6   9   47.94   38.71   0
   2   7  11   -6.10   40.66   0
   3   5   9  101.93   39.77   0
   3   6  11   16.35   36.36   0
   4   1   6  733.30   46.37   0
   4   3   8  188.78   38.50   0
   5   3  11   18.66   29.69   0
  -7   3   0  106.33   26.27   0
  -5   3   0  256.76   33.51   0
  -4   6   4   20.35   31.61   0
  -3   7   6  -18.35   30.33   0
  -2   3   1 1539.97   67.15   0
  -1   7   7  120.10   46.49   0
  -1   8   9   20.43   45.68   0
   0   6   6  275.37   57.11   0
   1   7   9   10.34   38.21   0
   2   5   7  381.73   55.02   0
   3   2   5  647.13   48.12   0
   3   3   6  294.41   40.40   0
   4   5  11   -3.62   33.13   0
  -6   4   1   28.07   25.94   0
  -5   4   1  151.29   34.05   0
  -3   6   4  213.27   47.28   0
  -2   4   2   64.32   27.43   0
  -2   7   6   32.91   42.67   0
  -1   6   5  -26.70   34.17   0
   1   6   7  196.07   47.87   0
   2   7  10   11.47   40.44   0
   3   4   7    9.08   24.93   0
   3   6  10  189.74   51.95   0
   4   4   9   32.61   26.46   0
  -2   2   0  933.75   40.50   0
  -2   5   3    3.14   23.81   0
   0   8   9   53.12   53.02   0
   2   6   8  132.41   41.44   0
   3   5   8   -1.13   32.06   0
   4   5  10   49.66   40.61   0
   5   1   8   59.65   23.03   0
   5   3  10   16.69   26.10   0
  -6   5   2   96.57   34.97   0
  -5   5   2    2.25   26.16   0
  -4   3   0   14.55   20.96   0
  -4   4   1  145.72   31.47   0
  -4   7   5   41.27   35.66   0
  -1   8   8   53.63   46.35   0
   0   7   7   -8.53   34.53   0
   1   4   4  -13.46   32.09   0
   1   7   8  100.78   46.21   0
   1   8  10   41.90   47.96   0
   3   7  11   -6.61   45.89   0
   5   4  11   -9.52   30.25   0
  -4   5   2  246.43   48.80   0
  -3   7   5   42.82   36.29   0
  -2   6   4    8.68   27.34   0
  -2   8   7   63.74   46.38   0
  -1   7   6   55.42   39.77   0
   0   4   3  318.37   42.87   0
   0   5   4  703.47   68.73   0
   1   3   3   38.69   23.81   0
   1   5   5   61.97   33.78   0
   2   4   5  355.97   50.91   0
   2   7   9   42.18   40.64   0
   3   6   9   26.51   35.40   0
   4   0   5   84.61   15.91   0
   4   6  11   24.94   39.92   0
  -5   6   3   21.85   30.03   0
   0   3   2  254.22   36.06   0
   0   8   8   81.78   48.45   0
   1   6   6  249.89   50.02   0
   1   8   9  -16.71   48.52   0
   2   3   4 2385.35   92.43   0
   2   5   6   36.07   30.32   0
   4   3   7  490.36   51.41   0
   4   4   8  -19.37   26.62   0
  -4   6   3  201.25   46.94   0
  -3   8   6   -0.78   42.10   0
  -2   7   5   73.68   39.26   0
  -1   8   7   48.47   43.05   0
   0   6   5  519.00   63.77   0
   2   6   7  134.33   43.49   0
   2   8  10    5.93   44.34   0
   3   7  10  241.20   61.52   0
   4   5   9    1.74   25.47   0
   5   0   7    9.22   15.60   0
   5   3   9  113.57   34.32   0
   5   4  10   83.79   37.00   0
  -4   2  -1   23.62   14.17   0
  -3   4   1  114.08   31.26   0
  -3   5   2   39.29   30.08   0
  -1   4   2  910.04   62.25   0
  -1   5   3  542.74   57.05   0
  -1   6   4  414.17   60.71   0
   0   7   6   21.71   31.10   0
   1   7   7  133.36   47.49   0
   2   7   8   57.13   47.09   0
   3   4   6  625.84   59.08   0
   3   5   7  110.37   37.07   0
   4   6  10   29.95   36.28   0
   5   5  11    7.10   34.58   0
  -4   7   4    2.99   34.42   0
  -3   6   3  106.88   34.28   0
  -2   8   6   64.57   46.24   0
  -1   7   5   35.10   41.55   0
   1   2   2  585.90   39.12   0
   1   8   8   60.25   51.19   0
   3   3   5  576.24   52.07   0
   3   6   8   21.03   30.19   0
  -3   3   0  230.84   30.81   0
  -3   7   4  131.41   47.15   0
   0   8   7  -15.95   36.13   0
   2   2   3  271.05   29.40   0
   2   8   9   69.35   46.91   0
   3   7   9   60.46   42.11   0
   4   7  11   62.56   45.60   0
  -1   3   1    7.14   18.36   0
  -1   8   6   42.08   41.12   0
   1   9   9   -1.96   50.47   0
   3   8  10   78.80   55.10   0
   4   5   8   50.44   35.23   0
   4   6   9    1.48   37.50   0
   5   4   9  117.97   38.40   0
   5   5  10   13.55   34.50   0
  -3   8   5    6.45   34.04   0
  -2   5   2  245.33   41.28   0
  -2   6   3  188.22   42.59   0
  -2   7   4  -14.62   35.09   0
   0   2   1 1300.05   51.37   0
   0   9   8   -5.34   44.09   0
   1   5   4  371.07   52.74   0
   1   6   5   -6.51   29.85   0
   1   7   6  140.07   42.99   0
   2   5   5  209.98   42.77   0
   2   6   6    6.92   31.88   0
   2   7   7    7.20   40.72   0
   4   4   7  141.96   35.04   0
   4   7  10    1.02   40.68   0
   5   1   7   35.87   18.54   0
   5   6  11    6.97   37.57   0
   6   2  10    3.65   23.67   0
  -1   9   7   35.80   45.66   0
   0   6   4  318.55   51.87   0
   0   7   5  128.64   44.88   0
   1   8   7   68.27   50.89   0
   2   8   8   49.53   48.61   0
   3   6   7   51.94   39.83   0
  -6   5   1   15.10   27.45   0
  -5   5   1  171.57   39.11   0
  -5   6   2   31.49   30.93   0
  -2   4   1  519.62   47.34   0
  -2   8   5   37.23   38.75   0
   0   5   3  421.14   53.12   0
   0   8   6   74.64   43.97   0
   1   4   3    2.37   25.43   0
   2   4   4   60.63   30.40   0
   3   5   6  430.73   55.04   0
   3   7   8   27.21   36.79   0
   4   1   5   15.90   16.48   0
   4   3   6  333.34   42.84   0
   6   0   9   13.17   15.92   0
  -6   4   0   10.42   22.35   0
  -4   5   1   86.07   34.01   0
  -4   6   2   94.68   36.85   0
  -4   7   3   27.98   34.17   0
  -1   7   4  179.93   49.62   0
   0   9   7   13.64   47.02   0
   1   9   8   49.82   48.26   0
   2   9   9   38.06   49.05   0
   3   4   5  633.61   60.76   0
   3   8   9   45.23   43.78   0
   5   5   9   -1.39   32.40   0
   5   6  10   18.15   37.90   0
  -5   4   0  217.57   33.18   0
  -1   6   3  643.28   66.35   0
  -1   8   5   28.93   38.35   0
   0   4   2   60.24   28.47   0
   4   5   7  257.47   49.35   0
   4   6   8  129.05   42.06   0
   4   7   9   26.41   37.54   0
   4   8  10   -2.81   47.07   0
   5   2   7   24.29   22.50   0
   6   1   9    8.68   18.55   0
  -3   6   2  103.20   36.35   0
  -3   7   3   29.52   28.80   0
  -3   8   4  100.51   46.89   0
  -1   5   2  262.57   44.12   0
  -1   9   6   29.20   43.00   0
   2   7   6   34.81   40.75   0
   5   4   8    0.81   19.80   0
  -4   4   0   -1.57   23.98   0
  -3   5   1  170.31   37.02   0
   1   7   5  -10.70   32.37   0
   1   8   6  193.65   53.58   0
   2   3   3  264.64   38.73   0
   2   6   5  420.13   58.25   0
   2   8   7   72.93   44.11   0
   2   9   8  -11.81   46.02   0
   3   7   7   59.31   38.78   0
   3   8   8  -15.43   42.87   0
   6   2   9   16.94   22.97   0
   6   4  10   67.96   35.70   0
  -2   3   0  656.66   43.56   0
  -2   7   3   25.81   29.09   0
  -2   8   4  -26.69   38.05   0
   0   7   4   15.80   39.99   0
   0   8   5  140.62   48.21   0
   1   3   2   22.55   22.53   0
   1   6   4  212.23   46.00   0
   1   9   7   55.11   46.67   0
   3   6   6  329.80   54.47   0
   3   9   9   10.95   44.44   0
   4   4   6   31.09   25.12   0
   5   6   9   -5.20   35.54   0
   5   7  10   57.54   42.97   0
  -2   6   2  187.08   45.38   0
  -2   9   5   32.66   43.65   0
  -1   2   0 2122.23   60.53   0
   0   9   6   23.05   41.89   0
   2   5   4  467.64   56.59   0
   3   3   4   86.49   26.47   0
   4   7   8   82.46   42.45   0
   4   8   9   -0.25   41.68   0
   5   5   8   22.48   30.31   0
  -6   3  -1  100.79   20.48   0
  -3   2  -1  357.99   24.60   0
  -1   4   1   43.39   25.19   0
   0   6   3  -10.78   27.07   0
   1   5   3  361.09   51.80   0
   3   5   5  591.17   61.12   0
   4   6   7  298.87   51.22   0
   6   5  10    3.83   28.69   0
  -1   7   3   22.92   37.88   0
  -1   8   4  170.73   49.75   0
  -1   9   5   46.11   44.88   0
   2   8   6   20.22   45.42   0
   2   9   7  -16.57   46.23   0
  -5   3  -1  157.05   24.18   0
  -4   7   2   36.92   32.45   0
  -3   4   0  268.05   36.88   0
  -2   1  -1  369.21   15.03   0
  -2   5   1  334.16   44.19   0
   0   3   1 2740.54   88.16   0
   0   5   2  132.96   42.30   0
   1   8   5   25.59   38.47   0
   1   9   6   31.43   43.61   0
   1  10   7   44.17   51.51   0
   2   7   5  239.32   52.45   0
   3   0   3   -2.67    7.71   0
   3   7   6  156.28   49.32   0
   3   8   7   40.47   41.31   0
   3   9   8   22.10   46.27   0
   4   3   5   10.05   25.79   0
   4   5   6   88.31   34.19   0
   5   4   7   57.16   29.60   0
   5   7   9   44.96   37.75   0
   6   4   9   24.92   26.67   0
   6   6  10   23.70   36.61   0
  -7   3  -1   32.06   13.64   0
  -5   6   1   13.27   28.29   0
  -3   7   2   -3.39   32.83   0
  -3   8   3   11.03   32.21   0
  -1   6   2   25.24   34.78   0
   0   9   5   80.25   52.39   0
   1   7   4  247.58   52.70   0
   4   8   8   18.87   43.93   0
   4   9   9   -3.93   42.63   0
   5   6   8    7.19   30.31   0
  -4   6   1   -0.89   26.92   0
  -2   8   3   86.12   46.76   0
  -2   9   4  -16.97   38.69   0
   0   8   4  167.09   49.36   0
   0  10   6   86.71   53.92   0
   2   6   4  638.21   67.92   0
   3   4   4  126.15   34.31   0
   3   6   5  142.48   42.10   0
   4   7   7   55.45   35.42   0
   6   5   9   17.16   29.77   0
   0   7   3   34.34   41.31   0
   1   4   2  713.91   57.90   0
   1   6   3  792.18   76.74   0
   5   1   6   25.03   18.27   0
   5   5   7   -5.13   28.36   0
   5   8   9   17.89   40.66   0
   6   2   8    5.30   21.52   0
  -6   5   0   25.67   25.16   0
  -5   5   0   90.22   33.00   0
  -4   3  -1  205.31   27.29   0
  -3   6   1   -0.37   22.22   0
  -2   7   2   34.48   28.85   0
  -1   9   4  206.40   60.41   0
   2   9   6    8.54   45.26   0
   2  10   7   27.40   48.17   0
   3   1   3   -2.14   13.23   0
   3   9   7   87.97   49.31   0
   4   4   5  183.46   40.32   0
   4   6   6   22.87   30.52   0
   5   0   6   20.51   12.57   0
   5   2   6   38.88   21.47   0
   5   7   8    4.19   33.80   0
   6   1   8    3.56   16.28   0
   6   3   8   20.25   25.83   0
  -4   5   0   -3.47   24.93   0
  -1   5   1   14.38   32.47   0
  -1   8   3  145.28   47.14   0
   1   9   5    7.64   45.29   0
   1  10   6   50.96   50.29   0
   2   8   5  208.79   54.32   0
   3   8   6  138.06   49.41   0
   4   8   7   62.47   49.43   0
   4   9   8   21.88   45.19   0
   6   6   9   -2.29   23.27   0
  -2   4   0  135.28   31.82   0
   0   4   1 1936.24   88.80   0
   0   6   2  196.80   47.65   0
   0  10   5  100.34   59.59   0
   1   8   4  170.74   50.87   0
   2   2   2  913.18   49.22   0
   2   5   3  443.70   55.74   0
   3   5   4   32.85   29.99   0
   3   7   5   38.76   37.84   0
   5   6   7   10.71   32.39   0
  -2   6   1   43.60   29.18   0
  -1   3   0  223.21   31.49   0
  -1   7   2  123.16   45.29   0
   0   9   4    6.50   39.21   0
   2   7   4   61.19   42.13   0
   4   5   5   33.18   34.60   0
   4   7   6   14.23   34.19   0
   5   8   8   28.17   39.54   0
   6   7   9   33.93   40.69   0
  -3   5   0  280.32   43.89   0
  -3   8   2  -11.03   33.22   0
  -2   9   3    8.91   40.81   0
   0   8   3    0.02   40.92   0
   1   5   2  136.45   39.02   0
   1   7   3  -17.17   31.19   0
   2  10   6   -2.62   45.15   0
   3   9   6   35.47   50.96   0
   3  10   7   57.52   51.17   0
   5   4   6   20.49   27.70   0
   6   0   8   -1.17    7.99   0
   6   5   8   18.24   28.03   0
  -4   7   1   76.76   34.20   0
   1   2   1 1322.76   54.83   0
   1  10   5   67.62   53.01   0
   2   9   5  115.37   54.98   0
   3   6   4   -2.76   36.32   0
   4   9   7   43.67   45.08   0
   5   7   7   13.77   33.83   0
  -3   7   1   43.39   36.50   0
  -2   8   2   80.18   37.43   0
  -1   9   3   26.36   46.10   0
   1   9   4  137.45   57.22   0
   2   3   2  248.82   35.25   0
   2   6   3    7.52   29.78   0
   3   3   3  126.31   28.81   0
   3   8   5   38.80   40.72   0
   4   6   5   40.78   33.72   0
   4   8   6    5.38   42.99   0
   5   5   6   38.80   27.92   0
   5   9   8  -27.94   38.40   0
   6   6   8   78.79   38.25   0
  -3   3  -1 1041.19   50.23   0
  -1   6   1   -0.82   26.11   0
   0   7   2   21.47   33.17   0
   2   8   4  366.47   64.33   0
  -2   5   0  114.79   35.59   0
  -1   8   2   -2.63   38.68   0
   0   5   1 1249.81   81.13   0
   0  10   4   -5.26   42.64   0
   1   3   1  118.43   32.20   0
   1   6   2   12.42   31.66   0
   1   8   3  154.95   51.76   0
   3   4   3   12.23   32.25   0
   3  10   6  107.80   56.54   0
   4   1   4  521.91   31.66   0
   4   3   4  428.71   45.87   0
   4  10   7   26.69   48.88   0
   5   6   6  187.38   43.14   0
   5   8   7  -10.66   35.95   0
   6   7   8   87.76   39.84   0
  -5   4  -1   57.97   23.87   0
  -5   6   0  103.36   34.21   0
  -4   6   0    6.60   28.41   0
  -2   7   1  321.35   51.20   0
  -1   4   0  885.70   61.55   0
   0   9   3   18.50   40.30   0
   2   4   2   19.03   28.57   0
   2  10   5  202.93   63.36   0
   3   7   4   84.61   41.93   0
   3   9   5    6.54   47.35   0
   4   4   4   25.17   31.57   0
   4   7   5   76.92   36.93   0
   4   9   6   21.39   49.86   0
   6   3   7  215.62   33.81   0
   7   5   9   16.93   30.06   0
  -6   4  -1   29.15   19.03   0
   1  10   4   47.20   56.06   0
   2   7   3   21.89   36.02   0
   2   9   4   60.90   53.00   0
   5   7   6   65.33   44.85   0
   5   9   7   34.16   47.25   0
   6   2   7   63.59   23.74   0
   6   5   7  103.74   38.18   0
   6   8   8    7.74   38.80   0
   7   3   9    7.46   22.71   0
  -4   4  -1  133.52   29.38   0
  -3   6   0  303.69   48.77   0
  -2   2  -1   15.10   13.41   0
  -2   9   2  105.42   44.99   0
   0   8   2  164.13   53.95   0
   3   5   3  189.34   42.07   0
   4   5   4  215.45   46.31   0
   6   6   7  156.67   46.83   0
  -3   8   1   70.59   40.43   0
  -1   7   1   41.36   32.65   0
   0   2   0 2240.03   66.71   0
   0   6   1  580.88   63.54   0
   1   4   1   81.10   31.24   0
   1   7   2  304.20   56.23   0
   1   9   3  111.27   55.51   0
   2   5   2    6.12   31.14   0
   3   8   4   44.88   40.86   0
   4   8   5   43.20   41.59   0
   4  10   6   11.04   53.52   0
   5   4   5   32.18   28.20   0
  -1   9   2    1.64   39.61   0
   0  10   3  -30.16   45.71   0
   2   8   3   77.86   43.42   0
   3   6   3  240.73   48.67   0
   3  10   5    6.60   46.01   0
   4   6   4  286.50   51.99   0
   5   2   5  213.04   30.55   0
   5   5   5  159.34   42.73   0
   5   8   6   30.85   40.66   0
   6   7   7   54.15   38.98   0
   7   2   9   15.46   17.62   0
  -3   4  -1  198.96   34.19   0
  -2   6   0   14.72   26.20   0
  -2   8   1  112.76   44.33   0
   0   3   0 3519.21  102.31   0
   1   5   1  115.68   43.67   0
   2   6   2  140.12   47.05   0
   2  10   4   36.01   48.94   0
   4   9   5  118.60   57.81   0
   5   6   5  158.72   45.87   0
   6   8   7   49.87   44.58   0
  -4   7   0   -5.45   31.65   0
   0   7   1  922.50   87.60   0
   0   9   2  123.61   55.63   0
   1   8   2  120.30   51.93   0
   3   9   4  -17.49   37.93   0
   4   7   4   26.09   42.40   0
   5   9   6   78.96   50.28   0
   6   1   7   21.96   14.49   0
   7   5   8   57.32   30.83   0
   7   6   8   23.15   33.08   0
  -3   7   0  152.20   44.39   0
  -2   3  -1   48.46   20.66   0
  -1   8   1   54.98   39.23   0
   1  10   3   17.62   46.31   0
   2   9   3   24.09   42.79   0
   3   7   3   34.63   37.51   0
   4   0   4  174.08   11.52   0
   5   7   5   43.78   34.11   0
   6   5   6   20.18   28.15   0
   7   7   8    1.65   35.54   0
  -5   5  -1   48.52   27.22   0
  -4   5  -1  175.54   34.37   0
  -1   6   0  498.97   61.88   0
   0   4   0 1266.14   73.47   0
   1   6   1   43.61   33.68   0
   2   7   2    4.55   33.64   0
   4   8   4  115.08   53.64   0
   4  10   5   19.00   49.43   0
   6   4   6   44.44   28.36   0
   6   6   6   44.19   37.73   0
  -2   7   0    7.94   31.13   0
  -2   9   1   15.22   41.21   0
   3   8   3  103.75   47.20   0
   3  10   4   20.51   47.96   0
   5   8   5   71.76   44.44   0
   6   3   6  150.63   31.27   0
   6   7   6   25.73   36.02   0
   7   3   8   38.66   22.55   0
  -3   5  -1  188.58   40.20   0
  -2   4  -1  265.35   38.12   0
   0   5   0  792.65   67.89   0
   0   8   1  211.25   53.13   0
   0  10   2   71.76   55.55   0
   1   9   2   64.01   45.83   0
   2  10   3    2.23   53.43   0
   3   3   2  913.10   62.06   0
   3   4   2  949.69   69.86   0
   4   4   3  746.95   65.62   0
   5   1   5  278.81   25.51   0
   6   8   6    5.20   41.69   0
  -6   5  -1   41.91   21.62   0
  -1   9   1   98.05   45.89   0
   1   7   1   32.49   36.35   0
   2   8   2  379.80   66.56   0
   3   5   2  262.85   46.98   0
   4   3   3  453.47   47.36   0
   4   5   3  325.85   49.73   0
   4   9   4   24.64   44.51   0
   5   9   5    8.80   46.54   0
  -3   8   0   90.67   40.70   0
  -1   7   0  193.62   45.58   0
   2   3   1  982.06   61.18   0
   2   4   1 1213.74   76.77   0
   3   2   2  931.67   51.97   0
   3   6   2  235.87   49.35   0
   3   9   3   70.20   48.54   0
   4   6   3  130.68   42.21   0
   5   4   4   90.52   33.34   0
   5   5   4   89.50   34.08   0
   5   6   4   17.42   37.12   0
   6   9   6    7.43   44.39   0
   7   5   7   25.97   27.42   0
   7   6   7   40.94   33.23   0
   7   7   7  -14.94   34.80   0
  -4   6  -1  133.11   39.41   0
  -2   5  -1  167.35   38.54   0
  -2   8   0   10.25   39.14   0
   0   6   0  116.13   38.75   0
   0   9   1    3.99   45.85   0
   1   8   1   27.88   44.66   0
   1  10   2  -13.78   43.10   0
   2   5   1  922.00   76.55   0
   2   9   2   48.37   52.71   0
   4   7   3   66.59   37.44   0
   4  10   4   94.60   56.11   0
   5   7   4   47.23   43.71   0
   6   2   6   80.70   22.53   0
  -5   6  -1    5.03   25.78   0
  -3   6  -1   22.21   28.56   0
   2   2   1 1016.18   52.06   0
   2   6   1  847.20   79.04   0
   3   7   2  314.71   59.88   0
   3  10   3   29.45   49.47   0
   4   8   3  130.84   55.97   0
   5   8   4  103.71   53.57   0
   6   5   5   10.36   28.49   0
   6   6   5   13.55   32.98   0
   7   2   8   20.78   16.96   0
  -1   3  -1 3006.26   92.75   0
  -1   8   0  169.08   46.28   0
   0   7   0   55.50   36.02   0
   1   4   0  339.01   50.20   0
   3   8   2  211.52   61.63   0
   6   7   5   31.39   36.55   0
   6   8   5   -1.29   43.22   0
  -2   6  -1  148.43   40.28   0
  -1   2  -1  699.12   38.35   0
  -1   4  -1  689.62   55.21   0
   0  10   1  150.76   63.16   0
   1   3   0  564.94   48.39   0
   1   5   0   89.67   37.88   0
   1   9   1   60.01   46.21   0
   2   7   1  844.55   85.89   0
   2  10   2    9.45   47.73   0
   4   9   3   25.48   44.16   0
   5   9   4   -1.07   41.48   0
   6   4   5   23.18   25.89   0
  -2   9   0   14.19   41.68   0
  -1   5  -1  464.27   55.99   0
   1   6   0  257.46   54.59   0
   2   8   1  354.89   70.39   0
   3   9   2  136.74   61.32   0
   6   9   5   21.34   46.57   0
   7   3   7   37.51   23.20   0
   7   6   6   41.15   35.97   0
   7   7   6   15.91   38.10   0
  -4   7  -1   60.95   34.97   0
  -3   7  -1   30.27   34.33   0
  -1   9   0   64.38   47.88   0
   0   8   0    6.68   35.29   0
   4  10   3   -7.17   47.02   0
   5   2   4  324.53   34.99   0
   7   5   6   -2.21   28.21   0
  -2   7  -1   83.82   41.32   0
  -1   6  -1  124.70   38.09   0
   1   2   0  100.98   26.04   0
   1   7   0   57.49   40.83   0
   1  10   1   14.63   47.87   0
   2   9   1   77.61   55.57   0
   3  10   2    4.92   55.45   0
   4   5   2   68.13   33.75   0
   4   6   2   11.47   33.10   0
   5   6   3   50.65   39.96   0
   5   7   3    6.63   41.54   0
   0   9   0  -26.75   42.56   0
   3   5   1  496.72   61.01   0
   3   6   1  256.61   52.64   0
   4   4   2   99.10   34.58   0
   4   7   2   16.84   33.33   0
   4   8   2  101.91   54.84   0
   5   5   3   48.08   32.43   0
   5   8   3   50.60   43.90   0
   6   7   4   46.53   44.44   0
  -1   7  -1   94.95   36.66   0
   1   8   0   68.51   44.70   0
   3   4   1 1237.74   81.19   0
   3   7   1   68.73   39.31   0
   5   9   3   31.92   49.84   0
   6   6   4   70.66   34.32   0
   6   8   4   11.01   39.69   0
  -2  -8   1   -6.01   22.72   0
  -2  -5   1   60.03   27.86   0
   0  -8   2  235.70   59.13   0
   0  -7   2   74.63   38.36   0
   0  -5   2  187.58   39.51   0
   1  -3   2  431.05   47.97   0
   2  -2   2  303.58   44.64   0
   5  -2   2   -2.32   26.06   0
   6  -3   2  110.99   43.17   0
   6   1   0   10.27   20.87   0
  -3  -4   0   -2.09   12.47   0
  -2  -9   1  -13.60   28.34   0
   0  -4   2   21.82   32.59   0
   7  -1   1   26.91   31.21   0
   0  -9   2  127.79   52.50   0
   3  -7   3   76.82   57.99   0
   3  -6   3   38.58   42.39   0
   3  -5   3   95.12   43.56   0
   4  -6   3  100.28   51.51   0
   4  -5   3   44.63   41.83   0
   4  -1   2  188.29   40.18   0
   6  -2   2   78.37   33.33   0
   6   2  -1  104.96   14.25   0
   7  -3   2   12.53   41.06   0
  -5  -9  -1   13.34   25.26   0
  -5  -8  -1   47.52   23.53   0
  -4  -8   0   74.77   31.12   0
  -1  -8   2   26.56   40.01   0
  -1  -7   2  191.32   44.68   0
  -1  -6   2  352.37   53.75   0
   2  -7   3  232.17   59.97   0
   2  -6   3  174.27   51.15   0
   2  -5   3  203.26   51.75   0
   3  -4   3   92.50   40.50   0
   3  -1   2  650.68   54.70   0
   4  -7   3   -4.61   47.30   0
   4  -4   3  162.44   48.06   0
   5  -6   3   33.70   49.67   0
   5  -5   3   54.24   50.34   0
   5  -4   3  114.88   52.41   0
   5  -1   2  -10.94   26.75   0
  -4  -9   0    8.11   29.11   0
  -4  -7   0  -11.93   20.78   0
  -2  -4   1   64.24   22.98   0
  -1  -9   2   -6.68   37.82   0
   1  -7   3   90.76   50.95   0
   1  -6   3    6.12   35.76   0
   1  -2   2  632.36   52.27   0
   2  -8   3   60.02   51.33   0
   2  -4   3  361.86   55.03   0
   4  -3   3   92.29   39.20   0
   6  -5   3   38.35   48.55   0
   7  -2   2   -5.12   36.59   0
   8   0   0   15.70   26.76   0
   8   1  -1    2.97   19.18   0
  -5  -7  -1   67.54   20.93   0
  -3  -9   1   60.92   37.60   0
  -3  -8   1  129.90   38.65   0
  -1  -5   2  299.37   43.84   0
   0  -3   2  425.95   44.44   0
   1  -8   3    7.69   42.62   0
   1  -5   3   13.30   32.05   0
   3  -3   3   54.33   33.22   0
   5  -3   3  204.20   47.84   0
   6  -4   3    4.22   36.87   0
   6  -1   2    1.98   27.85   0
   8  -1   1   53.75   37.48   0
  -6  -8  -2   -2.21   13.17   0
  -3  -7   1  132.97   34.47   0
  -2  -2   0 1411.88   27.22   0
   2  -3   3  540.29   64.39   0
   2  -1   2  637.23   49.80   0
   6  -3   3    3.45   38.57   0
   7   1   0   21.83   22.38   0
  -4  -6   0   41.30   22.66   0
  -3  -6   1  110.78   31.92   0
  -2  -8   2   52.03   40.11   0
   0  -8   3  138.17   50.16   0
   0  -7   3  335.71   60.73   0
   0  -6   3  198.50   46.38   0
   1  -4   3   -4.67   27.89   0
   4  -2   3  333.15   50.83   0
   5  -2   3  236.52   47.35   0
   7  -1   2   54.03   35.72   0
  -2  -9   2   69.77   39.27   0
  -2  -7   2   17.32   24.40   0
  -1  -4   2  391.58   44.11   0
   0  -5   3  590.52   67.57   0
   0  -1   1  246.23   24.25   0
   3  -7   4   -0.13   46.43   0
   3  -6   4  279.95   64.57   0
   3  -5   4  118.58   54.29   0
   3  -2   3    0.96   29.72   0
   4  -6   4   -3.16   44.97   0
   4  -5   4   13.45   45.12   0
   5  -5   4   97.26   53.43   0
   6  -2   3   43.66   35.23   0
   7  -3   3   51.72   43.97   0
  -2  -6   2   58.19   31.45   0
  -1  -2   1   22.63   16.64   0
   2  -7   4   -0.42   43.11   0
   2  -6   4   18.99   39.98   0
   4  -4   4  -22.81   33.55   0
   4   0   2 1199.12   66.50   0
   5  -4   4   45.93   43.90   0
   5   0   2   13.77   25.67   0
   5   1   1  410.93   35.44   0
  -1  -8   3   18.11   39.19   0
  -1  -7   3   73.50   41.97   0
   1  -7   4  140.31   57.48   0
   1  -3   3   60.91   33.01   0
   2  -5   4   45.20   39.42   0
   2  -2   3  683.83   64.09   0
   3  -4   4   71.44   37.84   0
   4   1   1  499.12   33.30   0
   6  -4   4    8.02   43.62   0
   7  -2   3   95.99   43.62   0
   8   0   1   58.10   33.16   0
  -1  -6   3   50.78   36.50   0
   0  -4   3  735.06   65.58   0
   1  -8   4   23.25   46.45   0
   1  -6   4  253.46   57.16   0
   2  -4   4   56.68   44.30   0
   4  -3   4   67.33   40.29   0
   4  -1   3  191.90   39.35   0
   5  -3   4  232.71   55.18   0
   5  -1   3  157.01   37.87   0
   6  -3   4   -4.33   43.29   0
   6  -1   3   18.05   31.79   0
   6   1   1   10.05   21.27   0
   8  -1   2    2.07   32.76   0
  -3  -5   1   26.08   21.15   0
  -2  -5   2   96.65   31.35   0
   0  -2   2  -14.15   17.86   0
   1  -5   4  137.74   43.69   0
   3  -3   4  384.84   58.86   0
   3   0   2    7.46   22.17   0
   8   1   0    1.42   20.84   0
  -5  -6  -1  248.21   21.41   0
  -4  -9   1   14.13   30.00   0
  -2  -3   1  193.61   24.80   0
   0  -8   4    4.75   40.52   0
   0  -7   4   18.19   44.49   0
   1  -1   2  843.71   49.34   0
   3  -6   5   32.79   55.16   0
   3  -1   3   -5.32   25.16   0
   4  -6   5   41.53   51.73   0
   4  -5   5  203.37   65.98   0
   5  -5   5   74.45   53.74   0
   5  -2   4  189.83   50.28   0
   7  -3   4   59.84   47.53   0
   7  -1   3  106.18   43.25   0
  -4  -8   1   37.56   27.84   0
  -3  -8   2   45.89   32.44   0
  -1  -5   3  131.99   36.09   0
  -1  -3   2  655.50   47.71   0
   0  -6   4   17.80   39.98   0
   1  -4   4  188.90   49.79   0
   2  -7   5   40.67   54.67   0
   2  -3   4  308.81   51.28   0
   3  -5   5   45.51   44.69   0
   4  -2   4  127.12   40.70   0
   5  -4   5   41.73   51.51   0
   6  -2   4    2.89   33.23   0
   7   1   1  101.06   29.06   0
  -3  -7   2  425.27   53.39   0
  -2  -8   3   74.35   37.35   0
   0  -3   3  800.94   65.42   0
   1  -2   3   94.69   31.16   0
   1   0   1 2596.07   54.47   0
   2  -6   5  130.78   52.58   0
   3  -2   4  241.88   51.61   0
   4  -4   5   80.77   46.76   0
   6  -4   5   33.23   48.71   0
   7  -2   4   41.88   43.35   0
  -5  -8   0  -10.92   18.82   0
  -4  -7   1   60.13   27.31   0
  -4  -5   0  103.02   18.40   0
  -2  -7   3  183.34   41.46   0
   0  -5   4  414.57   59.41   0
   2  -5   5  385.10   67.66   0
   3  -4   5   26.80   38.62   0
   3   1   1  895.44   35.83   0
   5  -3   5   34.46   40.32   0
   6  -3   5   99.75   53.37   0
   8  -1   3   -3.52   35.23   0
  -2  -4   2   19.56   24.24   0
  -1  -8   4   34.19   39.01   0
  -1  -7   4  129.24   49.42   0
   1  -6   5  162.67   52.39   0
   2  -1   3  130.83   32.20   0
   4  -3   5  288.24   58.72   0
   5  -1   4  166.92   46.52   0
   5   0   3   36.93   29.72   0
   6  -1   4    1.57   30.75   0
   6   0   3   -0.46   25.68   0
  -3  -6   2  434.36   48.89   0
  -2  -6   3  381.56   50.87   0
  -1  -4   3   23.01   25.59   0
   1  -3   4  630.88   64.40   0
   2  -4   5   13.05   31.06   0
   2  -2   4  461.09   61.11   0
   2   0   2  819.97   46.89   0
   3  -6   6  -10.47   53.92   0
   3  -3   5  172.06   48.62   0
   4  -5   6   87.19   56.27   0
   4  -1   4  238.95   47.72   0
   4   0   3  822.64   62.83   0
   7  -1   4   70.15   43.92   0
   7   0   3  100.69   36.47   0
  -1  -6   4   84.39   35.31   0
   0  -7   5   41.84   45.03   0
   0  -4   4  251.68   45.97   0
   1  -5   5   79.73   42.07   0
   3  -5   6   25.56   55.27   0
   5  -4   6    8.56   45.83   0
   5  -2   5   67.41   37.01   0
   6  -2   5   27.36   38.82   0
   8   1   1   11.14   21.48   0
   0  -6   5   12.88   42.01   0
   2  -6   6  134.14   57.16   0
   4  -4   6  136.73   54.84   0
   4  -2   5   16.88   34.53   0
   7  -2   5   22.96   41.23   0
  -4  -6   1   -6.33   19.15   0
  -3  -8   3   -4.11   29.14   0
  -3  -4   1   76.33   20.01   0
  -2  -8   4  100.52   45.56   0
  -2  -5   3  392.18   49.70   0
  -1  -5   4  118.39   41.21   0
   1  -4   5   80.00   40.48   0
   2  -5   6  234.27   65.74   0
   2  -3   5  348.78   57.26   0
   3  -4   6  -18.59   36.60   0
   3  -1   4  127.50   38.99   0
   5  -3   6  123.34   51.68   0
   6  -3   6   24.74   45.87   0
   7   1   2   37.64   25.72   0
  -5  -7   0   -0.79   16.83   0
   3  -2   5  159.34   44.08   0
   3   0   3    3.69   21.53   0
   4  -3   6  152.47   52.10   0
  -4  -8   2   34.51   28.90   0
  -3  -7   3    2.35   28.87   0
  -3  -3   0  704.85   21.27   0
  -2  -7   4   57.83   37.00   0
  -1  -7   5   70.82   44.10   0
   0  -5   5   38.63   31.93   0
   0  -2   3  818.35   57.01   0
   1  -6   6   52.09   42.23   0
   1  -2   4  580.47   61.71   0
   2  -4   6   62.40   48.43   0
   5  -1   5   56.08   33.86   0
   5   0   4  217.46   44.32   0
   6  -1   5   30.71   34.46   0
   6   0   4   -8.27   27.19   0
   6   2   0   19.05   11.40   0
   7  -1   5   12.29   40.15   0
   7   0   4  112.30   40.57   0
  -3  -5   2  208.07   33.10   0
   0  -3   4  975.51   72.96   0
   1  -5   6   85.50   51.10   0
   3  -5   7   -4.33   51.34   0
   3  -3   6   40.93   39.57   0
   4  -1   5   44.50   38.23   0
   5  -2   6  -18.34   34.12   0
   6  -2   6  184.64   55.31   0
   8   1   2   55.69   28.40   0
  -2  -6   4  126.82   39.09   0
  -1  -2   2  443.55   34.67   0
   0  -1   2  436.93   36.48   0
   1  -3   5 1462.76   97.98   0
   2  -2   5    2.91   28.72   0
   2  -1   4  587.47   57.08   0
   4  -4   7   77.01   53.04   0
   4  -2   6  686.93   79.40   0
   4   0   4  219.87   43.83   0
   5   2   0  229.58   11.53   0
   8   0   4   25.68   31.95   0
  -4  -7   2    5.98   25.57   0
  -1  -4   4  406.99   51.09   0
   0  -6   6  113.15   52.32   0
   0  -4   5   17.15   31.05   0
   3  -4   7   58.68   53.15   0
   5  -3   7   27.64   46.45   0
  -6  -8  -1    3.14   10.63   0
  -5  -8   1   82.33   26.21   0
  -3  -6   3   46.65   28.22   0
  -2  -4   3  234.34   38.55   0
   1  -4   6  194.67   50.69   0
   2  -5   7  178.08   59.15   0
   2  -3   6  296.03   54.27   0
   3  -2   6  142.49   53.02   0
   3  -1   5  340.34   52.42   0
   4  -3   7    7.57   40.57   0
   6  -1   6   88.92   48.03   0
   7   2   0   88.25   14.44   0
  -2  -3   2   32.89   19.91   0
  -1  -5   5  112.58   42.95   0
   0  -5   6  119.27   50.00   0
   2   0   3 1078.02   59.27   0
   5  -1   6   -7.58   27.40   0
   6  -2   7  -20.03   39.23   0
   6   0   5   50.87   29.50   0
   7  -1   6  -17.40   30.98   0
   7   0   5   13.59   35.72   0
   8   1   3   -2.09   26.04   0
  -2  -7   5   11.97   35.91   0
  -2  -5   4  526.59   58.54   0
   2  -4   7  150.37   52.74   0
   3  -3   7   -2.64   36.62   0
   3   0   4  496.12   51.45   0
   5  -2   7  185.68   55.17   0
   5   0   5   28.21   29.92   0
   8   0   5   25.90   36.02   0
  -3  -7   4   21.12   29.11   0
   0  -3   5  207.98   46.60   0
   1  -5   7   42.79   44.08   0
   1  -2   5  629.59   63.62   0
   4  -2   7   65.84   43.14   0
   4  -1   6  349.42   57.23   0
   4   1   3  589.67   47.67   0
  -1  -6   6   43.11   40.46   0
   0  -2   4  831.76   63.00   0
   1  -3   6   41.32   35.30   0
   1   0   2   31.78   18.48   0
   2  -2   6  858.95   80.40   0
   2  -1   5  -14.34   34.91   0
   3  -4   8  110.25   55.23   0
   4  -3   8   23.01   53.34   0
   4   0   5   60.83   31.11   0
   6   1   4   90.80   31.21   0
   7   1   4   72.47   31.66   0
  -4  -6   2    0.18   19.89   0
  -4  -5   1  224.01   26.22   0
  -3  -5   3  109.54   32.58   0
  -2  -6   5    5.96   26.16   0
  -1  -4   5   71.57   36.34   0
  -1  -3   4   80.39   29.75   0
   0  -6   7    7.58   40.61   0
   0  -4   6   37.56   31.45   0
   1  -4   7   13.55   43.99   0
   1  -1   4  299.46   42.01   0
   2  -3   7   27.98   38.55   0
   3  -2   7   -8.61   40.05   0
   3  -1   6  110.89   45.42   0
   5  -1   7   64.42   47.20   0
   5   1   4  282.67   42.62   0
   6  -1   7   50.63   41.49   0
   6   0   6   40.21   39.40   0
   6   2   1   63.19   17.25   0
   7  -1   7    6.88   40.35   0
   7   0   6    2.67   36.83   0
  -3  -4   2  810.91   48.52   0
   3  -3   8  231.34   65.57   0
   5  -2   8   55.19   48.19   0
   5   0   6   13.42   34.28   0
   7   2   1   14.03   15.29   0
  -5  -7   1   25.79   19.12   0
  -4  -7   3   77.59   31.25   0
  -3  -6   4   -6.64   25.49   0
  -1  -5   6  129.74   42.73   0
  -1  -2   3  833.18   54.02   0
   0  -5   7  109.73   49.19   0
   2  -4   8    5.85   42.59   0
   3   0   5  369.77   53.74   0
   4  -2   8   15.17   46.64   0
   4  -1   7  191.34   47.43   0
  -2  -5   5   54.80   31.87   0
  -2  -4   4   61.69   26.28   0
   0  -1   3   68.52   23.58   0
   1  -5   8  120.99   54.46   0
   2   0   4  703.80   55.74   0
   4   1   4  568.78   53.10   0
   5   2   1  124.39   15.96   0
   6   1   5   -2.73   27.33   0
   7   1   5    7.45   30.55   0
  -5  -6   0   43.07   13.74   0
   0  -3   6  175.70   45.71   0
   1  -3   7  153.74   47.47   0
   1  -2   6  465.45   59.75   0
   2  -3   8  -26.33   42.00   0
   2  -2   7  215.63   48.52   0
   3   1   3    1.98   17.14   0
   4   0   6  253.53   47.97   0
   6  -1   8   13.67   42.04   0
   6   0   7   47.29   42.67   0
   6   2   2   91.60   22.38   0
   7   0   7   54.26   39.06   0
   7   2   2    3.79   17.90   0
   8   1   5   32.10   30.09   0
  -3  -7   5   47.25   31.75   0
  -2  -6   6   39.17   37.29   0
  -2  -3   3  251.25   32.56   0
  -2  -2   1  132.44   15.29   0
   0  -4   7   98.28   43.38   0
   0  -2   5  179.05   38.45   0
   1  -4   8  107.75   48.78   0
   1  -1   5  646.20   64.07   0
   3  -2   8   58.92   43.52   0
   3  -1   7   20.04   32.56   0
   5  -1   8   39.31   42.33   0
   5   0   7   17.15   35.42   0
   5   1   5  272.86   42.77   0
   8   2   1   28.20   14.50   0
  -1  -4   6  351.61   52.79   0
  -1  -3   5  800.90   66.70   0
  -1  -1   1  525.57   23.95   0
   1   0   3  158.89   27.39   0
   3  -3   9   45.32   48.47   0
   4  -1   8   -3.70   42.30   0
   7   1   6   34.37   36.75   0
  -3  -5   4  -10.04   22.63   0
  -1  -5   7  -20.55   33.62   0
   0  -5   8   25.30   41.79   0
   3   0   6   32.38   29.48   0
   4  -2   9  105.71   53.20   0
   6   1   6  201.11   41.64   0
   7   2   3   67.65   24.29   0
   8   1   6   44.25   35.97   0
   8   2   2   -3.49   16.25   0
  -4  -6   3   98.06   26.40   0
  -3  -6   5   56.02   30.93   0
   1  -3   8  189.66   56.91   0
   1  -2   7   38.20   41.76   0
   2  -2   8  108.29   45.72   0
   2   0   5  167.40   37.89   0
   4   0   7  338.18   56.97   0
   4   1   5    4.40   23.42   0
   5  -1   9   -6.36   46.07   0
   5   1   6  -10.62   30.21   0
   5   2   2   45.84   17.21   0
   6   0   8  -26.73   36.27   0
   6   2   3   79.78   23.73   0
   8   2   3    5.83   20.57   0
  -4  -7   4   45.99   29.01   0
  -3  -4   3  206.12   33.41   0
  -2  -5   6   15.49   35.27   0
  -2  -4   5   -2.54   20.81   0
  -1  -2   4   -0.78   21.38   0
   0  -4   8   16.93   42.39   0
   0  -3   7  162.26   42.90   0
   0  -1   4  741.29   54.97   0
   2  -3   9   51.48   47.33   0
   2  -1   7  251.98   50.50   0
   3  -2   9  114.97   51.89   0
   3  -1   8   54.46   39.85   0
   3   1   4  309.29   38.36   0
   5   0   8   78.66   42.18   0
   7   1   7   47.70   39.20   0
  -4  -5   2   82.14   22.73   0
   0  -2   6  265.72   46.15   0
   1  -1   6  566.58   60.73   0
   4  -1   9   16.73   39.89   0
   6   1   7   30.65   37.46   0
   8   2   4   12.57   24.06   0
  -5  -7   2  164.29   27.32   0
  -3  -3   1  122.03   15.89   0
  -2  -3   4  940.33   63.29   0
  -1  -4   7  -11.34   28.91   0
  -1  -3   6   21.56   26.82   0
   1   0   4  640.62   50.71   0
   3   0   7   64.10   35.91   0
   4   0   8   49.10   42.70   0
   4   1   6  788.48   70.96   0
   6   0   9   39.72   49.26   0
  -6  -8   0   22.14    9.76   0
   1  -3   9  105.89   54.54   0
   1  -2   8  171.01   52.23   0
   2  -2   9   19.35   39.47   0
   2   0   6  151.16   38.98   0
   3   1   5 1404.41   81.78   0
   5   0   9   76.89   50.86   0
   5   1   7   25.38   28.20   0
   7   1   8   51.21   41.81   0
  -3  -6   6   72.53   35.35   0
  -3  -5   5   83.64   32.44   0
   0  -3   8   71.26   45.72   0
   0  -1   5  421.49   51.65   0
   2  -1   8   73.20   39.40   0
   2   1   3   12.51   20.56   0
   3  -2  10   -3.94   43.39   0
   3  -1   9  181.26   54.17   0
   6   1   8  -13.21   37.40   0
   6   2   5   -9.30   22.10   0
  -4  -6   4   55.80   26.95   0
  -2  -5   7  104.87   41.33   0
  -2  -4   6   14.41   23.42   0
  -2  -2   2   88.16   18.39   0
  -1  -2   5  230.67   38.60   0
   0  -2   7  283.14   49.32   0
   1  -1   7   -0.13   29.27   0
   3   0   8   51.05   39.06   0
   4  -1  10   50.98   48.06   0
   4   1   7  420.12   60.84   0
   7   2   6    8.23   28.50   0
   8   2   6    4.56   31.03   0
  -3  -4   4   67.83   27.33   0
  -1  -4   8   60.99   36.62   0
  -1  -3   7   92.95   38.77   0
   1   0   5  584.10   54.48   0
   2   0   7  265.87   52.49   0
   3   1   6   98.73   37.58   0
   4   0   9    7.76   36.44   0
   4   2   2  378.96   27.02   0
   5   1   8   64.91   35.17   0
   5   2   5  226.74   39.00   0
   6   2   6   87.66   33.57   0
  -5  -6   1    7.70   12.96   0
  -4  -5   3    0.93   16.86   0
  -2  -3   5   20.19   22.76   0
   1  -2   9  269.76   58.23   0
   2  -2  10   91.73   52.03   0
   2  -1   9   33.10   44.66   0
   2   1   4  496.57   43.81   0
   3  -1  10  -40.59   44.21   0
   4   2   1    1.32    8.05   0
   5   0  10   26.05   44.50   0
   6   1   9   25.11   35.40   0
   7   2   7   94.26   40.81   0
   0  -3   9   18.03   34.54   0
   0  -1   6   43.94   28.99   0
   4   1   8   15.71   37.40   0
   4   2   4   53.46   25.81   0
   5   2   6   53.26   32.48   0
   6   2   7   78.06   35.77   0
  -5  -7   3   20.08   20.11   0
  -3  -5   6   67.39   32.13   0
  -3  -3   2 1176.72   47.60   0
  -2  -4   7  103.92   42.24   0
  -2  -2   3  294.32   32.40   0
  -1  -2   6   77.08   30.89   0
  -1  -1   3 1113.82   53.41   0
   0  -2   8  341.10   57.28   0
   0   0   2   37.31   16.14   0
   1  -1   8  240.96   50.78   0
   1   0   6  155.61   38.56   0
   3   0   9  419.16   66.72   0
   3   1   7   21.02   29.44   0
   4   0  10   97.57   50.53   0
   5   1   9   37.69   38.53   0
  -4  -6   5   35.39   27.64   0
  -3  -4   5   12.36   21.95   0
  -1  -3   8   65.11   41.64   0
   2   0   8   46.19   31.76   0
   2   1   5  187.81   35.84   0
   4   2   5   23.72   27.67   0
   5   2   7   32.62   33.61   0
   7   2   8   33.09   32.13   0
  -2  -3   6   28.28   24.89   0
   0  -1   7   68.47   38.08   0
   0   0   3  954.46   49.11   0
   1  -2  10    4.54   40.35   0
   2  -1  10   61.70   48.32   0
   4   1   9   10.83   34.72   0
   5   1  10  -22.84   41.70   0
   6   2   8    9.95   30.49   0
  -4  -5   4   93.53   28.40   0
  -1  -2   7   50.91   34.32   0
  -1  -1   4   19.02   20.79   0
   0  -2   9   43.84   43.58   0
   1  -1   9  435.16   66.44   0
   1   0   7   99.00   35.91   0
   2   0   9    7.54   40.03   0
   2   1   6  312.71   46.96   0
   3   0  10   22.66   40.23   0
   3   1   8   54.19   36.62   0
   7   2   9    9.86   35.67   0
  -3  -5   7   45.10   33.14   0
  -3  -3   3  787.31   46.97   0
  -2  -4   8   84.30   39.80   0
  -2  -2   4  575.78   46.44   0
   5   2   8    3.88   29.07   0
   6   2   9   34.58   39.37   0
  -5  -6   2  140.01   22.33   0
  -3  -4   6  176.91   39.41   0
  -1  -3   9  101.66   43.66   0
  -1  -1   5  171.76   38.10   0
   0  -1   8  134.93   42.79   0
   2   1   7  296.68   47.81   0
   3   0  11   -0.14   47.90   0
   3   1   9  134.90   45.69   0
   4   1  10   65.72   43.57   0
   4   2   7  293.92   47.71   0
  -4  -4   1   42.64   11.72   0
  -2  -2   5  460.29   48.38   0
  -1  -2   8   58.01   39.10   0
   0  -2  10   19.53   43.52   0
   0   0   5   -3.00   22.92   0
   1  -1  10  115.35   50.86   0
   1   0   8    5.61   29.46   0
   2   0  10  105.29   46.68   0
   3   2   4  124.95   28.94   0
   3   2   5  646.55   55.79   0
   4   2   8   11.49   32.80   0
   5   2   9   78.38   39.77   0
   6   2  10   22.49   39.70   0
   7   3   6   -3.57   23.57   0
   8   3   5    6.03   22.22   0
  -4  -5   5   96.04   30.65   0
  -3  -3   4   50.36   23.13   0
   2   1   8    0.97   29.18   0
   3   2   6  253.30   44.61   0
   4   1  11   50.68   46.01   0
   7   3   4  114.29   26.55   0
   7   3   7   26.72   30.64   0
   8   3   4    7.38   19.16   0
   8   3   7   11.40   30.24   0
  -2  -3   8  112.99   42.24   0
  -1  -1   6  332.57   45.04   0
   0  -1   9   -4.06   31.53   0
   0   0   6   22.26   25.69   0
   1   0   9  445.70   64.79   0
   1   1   3  859.57   45.91   0
   1   1   4    6.47   20.38   0
   3   1  10  104.97   45.82   0
   4   2   9   27.25   39.08   0
   5   2  10  -20.21   33.27   0
   6   3   4   14.90   21.07   0
   6   3   6  141.71   34.49   0
   6   3   7  219.01   42.69   0
   7   3   8   53.55   35.26   0
  -5  -6   3   25.26   17.79   0
  -4  -4   2   96.23   18.71   0
  -3  -4   7   32.46   29.79   0
  -2  -2   6    8.31   26.84   0
  -1  -2   9  134.19   49.00   0
   1   1   5 1736.32   82.85   0
   2   0  11   63.90   47.24   0
   2   1   9   40.40   40.59   0
   3   2   7   19.58   27.29   0
   6   3   8   -7.04   31.08   0
   7   3   9   45.59   38.00   0
  -3  -3   5   71.55   26.19   0
  -1  -1   7  145.13   37.82   0
   0   0   7   98.83   34.17   0
   1   1   2 1610.90   50.00   0
   1   1   6  260.12   43.26   0
   3   1  11  -21.31   38.04   0
   3   2   8   16.87   30.09   0
   4   2  10   66.78   41.64   0
   5   2  11    9.36   41.17   0
   5   3   5  207.83   35.32   0
   5   3   6    9.87   26.57   0
   6   3   9   56.15   40.67   0
   7   3   3   47.06   18.68   0
  -4  -5   6   -3.08   24.80   0
  -4  -4   3   32.14   20.69   0
  -2  -3   9   18.29   35.83   0
   0  -1  10  -16.54   36.13   0
   1   0  10   78.77   43.37   0
   1   1   7  125.24   36.08   0
   2   1  10   15.06   42.30   0
   5   3   7   11.01   24.26   0
   5   3   8   65.91   35.01   0
   8   3   3    2.59   13.70   0
  -5  -6   4    6.98   19.57   0
  -3  -3   6   29.87   26.94   0
  -2  -2   7   76.35   29.29   0
  -1  -2  10   36.17   38.75   0
  -1  -1   8   34.30   35.39   0
   0   0   8  311.42   52.33   0
   3   2   9  176.68   47.10   0
   4   2  11   25.94   42.44   0
   5   3   9  146.66   47.98   0
   6   3   3  134.41   23.24   0
   6   3  10   33.69   35.45   0
  -4  -4   4   -0.36   18.05   0
   1   0  11   -3.30   39.37   0
   1   1   8   18.35   30.68   0
   2   2   5  187.13   37.74   0
   2   2   6  388.06   51.73   0
   3   2  10   61.33   46.00   0
  -2  -2   8  161.08   41.16   0
  -1  -1   9   61.65   41.44   0
   0   0   9   36.58   34.20   0
   1   1   9  205.87   51.96   0
   2   1  11   75.80   46.98   0
   2   2   7  167.78   38.40   0
   4   3   6  328.69   42.88   0
   4   3   7  457.95   54.21   0
   4   3   8  170.46   46.39   0
   5   3  10    9.45   38.54   0
  -4  -4   5    9.50   20.28   0
  -3  -3   7   73.49   30.99   0
   2   2   4  414.23   38.99   0
   2   2   8   50.17   32.71   0
   3   2  11   12.72   42.23   0
   4   3   5   24.53   25.49   0
   4   3   9   83.85   42.89   0
   5   3  11    3.33   43.49   0
  -2  -2   9   75.15   38.72   0
  -1   0   5  221.95   39.06   0
   0   0  10   -4.63   37.40   0
   1   1  10   79.88   42.12   0
   2   2   9  -17.19   24.98   0
   4   3  10  101.02   48.52   0
   5   3   3    4.56   15.41   0
  -4  -4   6   19.78   22.35   0
  -3  -3   8    9.26   29.42   0
  -2  -1   4  178.96   28.93   0
  -1  -1  10   13.25   31.87   0
  -1   0   4   70.97   23.66   0
  -1   0   6  264.46   41.21   0
   2   2  10    9.63   40.84   0
   7   4   7   37.32   29.01   0
   7   4   8   25.98   30.52   0
   7   4   9   37.79   35.84   0
  -2  -1   3  199.93   27.30   0
  -2  -1   6   -4.26   21.07   0
  -1   0   7  209.62   41.32   0
   0   0  11   53.48   43.51   0
   0   1   5  670.25   54.24   0
   0   1   6   32.10   28.58   0
   0   1   7  279.98   45.25   0
   1   1  11   12.16   38.67   0
   2   2   3  243.56   26.72   0
   3   3   7   93.99   37.03   0
   3   3   8   44.34   37.84   0
   4   3  11   64.95   44.86   0
   6   4   8   26.19   33.21   0
   6   4   9   33.13   36.08   0
  -2  -1   7   51.90   27.69   0
  -1   0   3 2214.11   71.37   0
  -1   0   8   68.51   31.16   0
   0   1   8  213.03   45.61   0
   2   2  11   -6.18   39.73   0
   3   3   6  297.68   42.33   0
   3   3   9  364.75   55.99   0
   6   4   7  118.93   31.34   0
   6   4  10   59.84   36.74   0
  -1  -1  -7  146.03   24.15   0
   1   1  -3  971.25   53.94   0
   1   1  -2  890.90   46.80   0
   1   2  -7   54.30   34.14   0
   3   6  -5   96.84   53.92   0
   4   7   0   22.69   42.07   0
   4   7   1  122.27   46.87   0
   4   8  -2    4.37   44.50   0
   4   8   4   77.82   32.37   0
   4  10   7   12.64   34.01   0
   0   0  -6   10.41   21.66   0
   0   2 -10    3.62   31.77   0
   1   1  -4   25.74   26.15   0
   1   1  -1  530.18   34.08   0
   2   3  -5   15.10   30.07   0
   2   3   2  261.79   27.91   0
   2   4  -7  113.85   50.53   0
   3   5  -4   -6.84   33.10   0
   3   5   3  164.37   32.35   0
   4   7  -2   10.00   46.90   0
   4   7  -1   65.12   42.72   0
   4   7   2   40.43   31.91   0
   4   9   6   -2.62   27.72   0
   0   1  -9   16.16   28.84   0
   1   3  -9   95.44   46.00   0
   3   5  -5   67.14   48.97   0
   3   6  -6   95.90   54.01   0
   3   8   8    1.89   22.08   0
   3   9   9   -2.23   21.03   0
   4   7   3   30.42   28.81   0
   4   8   5   34.84   31.80   0
  -1   0 -10   68.65   28.78   0
   1   1  -5  153.25   32.73   0
   1   2  -8   85.09   37.30   0
   2   3  -6    7.90   27.07   0
   3   4  -2  780.12   71.76   0
   3   4  -1   94.40   34.67   0
   3   4   0   -4.65   27.33   0
   3   7   7   47.18   20.98   0
   4   7  -3   75.20   51.84   0
   0   0  -7   95.75   28.60   0
   2   4  -8   52.88   41.04   0
   3   4  -3  290.18   51.88   0
   3   4   1 1363.62   79.93   0
   3   5  -6  144.39   57.70   0
   4   6  -2   -6.94   35.18   0
   4   6  -1    3.60   29.22   0
   4   6   0   43.33   33.90   0
   4   7  -4   19.24   48.23   0
   4   7   4   42.16   31.30   0
   5   9   1   12.32   44.14   0
   5   9   2   99.18   51.18   0
  -2  -2  -8   52.03   14.65   0
  -1  -1  -8   25.81   20.36   0
   1   1  -6  359.07   45.43   0
   2   2  -3  266.39   41.63   0
   2   2  -2   89.33   29.44   0
   2   3  -7  260.19   57.29   0
   3   4  -4   79.93   37.34   0
   4   6  -3  143.77   51.83   0
   4   6   2   17.12   34.22   0
   4   8   6   -0.08   25.70   0
   5   9   3   39.95   42.81   0
  -2  -1 -11   62.53   25.28   0
   0   1 -10   -5.80   26.13   0
   1   1   0   13.91   13.22   0
   1   2  -9  191.59   50.63   0
   2   2  -4  652.49   61.08   0
   2   2  -1  143.22   29.99   0
   2   4   5  310.22   23.09   0
   3   4  -5    2.23   33.56   0
   3   5  -7  -16.93   48.03   0
   3   6   6  370.90   36.96   0
   4   6  -4   37.02   44.98   0
   5   8   0  -17.32   45.18   0
   5   8   1   36.60   48.04   0
   5   9   4  -18.50   36.10   0
  -3  -2 -11    3.77   14.23   0
   0   0  -8  289.72   42.09   0
   1   1  -7  157.37   39.50   0
   2   2  -5  367.22   50.75   0
   3   4   2 1017.16   63.72   0
   4   6   3  109.25   37.99   0
   4   7   5  101.02   32.58   0
   5   8  -1   75.42   52.92   0
   5   8   2   45.77   40.88   0
  -1   0 -11    6.21   25.77   0
   2   3  -8  127.27   47.31   0
   3   4  -6  182.25   52.79   0
   4   5  -2  110.33   40.62   0
   4   5  -1  173.74   46.43   0
   4   5   0   82.70   42.51   0
   4   6  -5   56.10   51.06   0
   5   8   3   43.07   39.88   0
   5   9   5   14.27   35.78   0
  -1  -1  -9  133.75   27.67   0
   2   2  -6   25.55   29.73   0
   2   2   0 1428.63   64.09   0
   3   3  -3  924.40   79.74   0
   3   3  -2 1303.51   88.91   0
   3   4  -7   23.85   45.30   0
   4   5  -4   93.75   54.04   0
   4   5  -3  -17.32   33.78   0
   5   7  -2  201.41   68.82   0
   5   7  -1   47.13   44.37   0
   5   7   0    6.27   37.85   0
   0   0  -9   50.10   31.31   0
   1   1  -8   50.73   27.40   0
   1   2 -10    4.68   30.17   0
   2   2  -7   67.52   38.19   0
   2   3  -9   28.27   43.17   0
   3   3  -4   86.37   37.61   0
   3   3  -1  128.15   36.68   0
   4   5   1  150.55   39.60   0
   4   6   4  294.50   45.36   0
   4   9   8   38.14   29.14   0
   5   7  -3    8.17   47.92   0
   5   7   1   89.46   44.00   0
   5   8   4   56.39   41.15   0
   3   3  -5  159.43   44.27   0
   3   4   3   -9.77   21.60   0
   4   5  -5  125.50   52.64   0
   5   7   2  164.86   48.20   0
  -2  -2  -9   -2.13   16.69   0
   1   1  -9  125.35   42.42   0
   3   3  -6   75.68   40.42   0
   3   3   0  775.58   61.76   0
   4   5  -6   17.82   45.94   0
   4   5   2   83.75   31.57   0
   5   7   3   11.73   36.42   0
   5   9   6   76.49   39.21   0
   2   2  -8  155.23   46.05   0
   4   4  -3   65.68   36.41   0
   4   4  -2   83.28   39.65   0
   5   6  -3   42.19   46.57   0
   5   6  -2  175.59   56.94   0
   5   6  -1   21.73   40.70   0
   5   6   0   41.45   39.47   0
   5   8   5   59.64   38.48   0
  -1  -1 -10   65.50   29.29   0
   0   0 -10   12.55   26.98   0
   2   2   1 1006.37   49.79   0
   3   3  -7   78.91   43.62   0
   4   4  -5   12.71   46.05   0
   4   4  -4   -4.21   34.52   0
   4   4  -1   62.04   35.68   0
   5   6  -4   -2.15   45.90   0
   5   6   1  179.70   48.74   0
   6   8   0   17.31   47.63   0
   6   9   3   -6.28   40.94   0
   1   0  -5  234.14   37.15   0
   1   0  -4   73.29   26.50   0
   1   1 -10   22.97   33.89   0
   2   1  -5  566.89   60.41   0
   2   1  -4  223.01   44.21   0
   2   2  -9   65.32   38.68   0
   3   3  -8   -5.87   40.03   0
   3   3   1  655.50   53.64   0
   3   7   8   14.82   17.53   0
   3   8   9    8.91   15.42   0
   4   4   0  350.40   52.12   0
   4   5   3  313.88   44.62   0
   4   6   5   30.33   25.66   0
   5   7   4   26.19   32.19   0
   6   8   1  -15.17   42.99   0
   6   8   2   20.72   44.81   0
   6   9   4   13.86   42.39   0
   1   0  -6  227.16   36.15   0
   2   1  -6   28.26   33.52   0
   2   1  -3  129.41   32.88   0
   4   4  -6    9.81   41.78   0
   5   6   2  220.76   48.08   0
   0   0 -11   43.88   35.88   0
   1   0  -7  155.33   36.46   0
   2   1  -7   44.58   35.62   0
   3   2  -5  152.15   43.28   0
   3   2  -4   55.12   33.17   0
   3   2  -3  834.50   71.24   0
   4   4  -7    0.85   44.75   0
   4   4   1  198.53   41.30   0
   5   5  -4   11.76   44.57   0
   5   5  -3   27.70   43.57   0
   5   5  -2  139.41   50.53   0
   5   5  -1   31.18   38.16   0
   5   8   6   54.35   34.07   0
   6   7  -1   98.12   55.92   0
   6   7   0    6.30   42.50   0
   6   8   3  244.86   58.24   0
  -1  -1 -11   -7.90   23.87   0
   0  -1  -7  273.94   36.59   0
   0  -1  -6   32.47   19.38   0
   0  -1  -5  664.91   39.57   0
   1   0  -8   56.81   30.85   0
   1   0  -3 2165.44   73.34   0
   2   1  -2  130.31   30.40   0
   3   2  -6   69.30   35.68   0
   3   2  -2  777.24   66.91   0
   3   6   7   37.48   19.96   0
   5   5  -5   13.20   48.31   0
   5   5   0   44.77   37.19   0
   5   6   3   56.20   37.23   0
   6   7   1   10.85   39.78   0
   6   9   5   28.73   40.30   0
  -2  -2 -10   12.84   16.15   0
   2   1  -8  131.97   42.92   0
   3   2  -7  100.81   40.41   0
   4   3  -5   53.57   46.72   0
   4   3  -4  381.15   60.94   0
   4   3  -3   10.41   33.55   0
   4   8   8   20.23   23.49   0
   4   9   9   17.86   22.58   0
   5   7   5   39.72   30.33   0
   6   7   2   50.56   47.69   0
   6   8   4   65.44   44.02   0
   0  -1  -8  263.58   39.02   0
   1   0  -9   90.85   36.59   0
   3   2  -1   74.28   31.82   0
   3   3   2  930.82   57.76   0
   4   3  -6    9.65   38.26   0
   4   3  -2   47.63   34.99   0
   4   4   2  154.20   41.17   0
   4   5   4  218.40   36.13   0
   4   7   7   52.97   25.27   0
   5   5   1  135.63   43.62   0
   6   6  -3   59.51   59.73   0
   6   6  -2   33.68   49.31   0
   6   6  -1   88.23   56.58   0
   2   1  -9   29.45   39.86   0
   3   2  -8   18.08   35.34   0
   4   3  -7   32.20   46.72   0
   4   3  -1  208.46   46.05   0
   5   4  -4    5.65   47.74   0
   5   4  -3  170.58   58.25   0
   6   6   0   79.74   47.10   0
   6   7   3   29.36   43.07   0
   6   9   6    0.48   33.99   0
   0  -1  -9  153.29   33.53   0
   0  -1  -4 1503.50   48.63   0
   1   0  -2  977.37   48.03   0
   2   1  -1  131.13   28.25   0
   5   4  -5   35.51   48.75   0
   5   4  -2  339.41   62.58   0
   5   5   2  151.35   42.23   0
   5   6   4   39.70   28.30   0
   5   9   8    1.60   28.24   0
   6   6   1   30.39   45.72   0
   6   8   5   -9.32   34.77   0
   1   0 -10   17.20   29.08   0
   2   1 -10  -11.62   34.81   0
   2   3   4 2271.48   53.93   0
   4   3   0  332.83   51.26   0
   5   4  -6  112.07   57.46   0
   5   4  -1   57.37   37.55   0
   3   2   0  417.68   46.75   0
   3   5   6  452.79   34.52   0
   5   4   0  -17.33   30.13   0
   6   5  -4   -2.76   48.04   0
   6   5  -3    2.90   45.76   0
   6   5  -2   87.51   51.16   0
   6   6   2   32.37   43.04   0
   6   7   4   -0.04   37.44   0
  -2  -2 -11    2.97   14.93   0
   0  -1 -10   32.14   27.27   0
   3   1  -6  281.75   55.07   0
   3   1  -5   70.13   34.45   0
   4   2  -5  215.52   54.21   0
   4   4   3  730.56   59.96   0
   5   5   3   30.00   34.79   0
   6   5  -1  142.77   56.53   0
   7   7   1   48.45   55.75   0
   7   8   3  -11.13   40.42   0
   2   0  -7   60.68   34.83   0
   2   0  -6   -7.92   28.20   0
   3   1  -7  357.70   57.15   0
   3   1  -4   37.72   30.85   0
   4   2  -7   -4.90   43.62   0
   4   2  -6  110.89   46.30   0
   4   2  -4  190.00   49.02   0
   4   2  -3  -23.76   36.02   0
   4   3   1   10.54   35.55   0
   5   4   1  555.73   68.97   0
   6   5   0   21.49   38.93   0
   6   8   6   12.08   31.51   0
   2   0  -8  367.78   55.23   0
   2   0  -5   90.14   32.01   0
   3   1  -8   14.33   35.11   0
   3   1  -3  747.23   67.28   0
   3   3   3  128.78   28.13   0
   5   3  -6   68.82   50.45   0
   5   3  -5   28.00   43.06   0
   5   3  -4    7.55   38.02   0
   5   3  -3  228.82   55.27   0
   5   6   5   78.64   29.65   0
   6   6   3  132.06   41.40   0
   7   6  -1   -2.08   54.33   0
   7   7   2   35.23   46.45   0
   7   8   4   69.89   49.38   0
   0  -1 -11   15.39   28.17   0
   2   1   0  780.30   48.20   0
   3   1  -9   12.21   39.58   0
   4   2  -8   35.64   44.04   0
   4   2  -2  324.11   52.52   0
   5   3  -2  182.21   49.47   0
   6   4  -4   -1.01   52.32   0
   6   5   1   -1.96   34.34   0
   6   7   5   13.10   37.06   0
   7   6   0   25.86   53.34   0
  -1  -2  -8   32.80   18.72   0
   2   0  -9   98.38   38.70   0
   3   1  -2  806.24   69.17   0
   3   2   1 1252.22   68.87   0
   5   3  -1    0.29   40.38   0
   6   4  -3   12.41   43.85   0
   6   4  -2   82.28   48.06   0
   7   7   3    9.14   35.55   0
  -1  -2  -9  193.84   28.99   0
  -1  -2  -7  102.20   17.84   0
   1  -1  -8    2.46   26.29   0
   1  -1  -7  212.55   37.92   0
   1  -1  -6  272.60   39.69   0
   2   0 -10   20.48   34.93   0
   4   2  -1   85.63   35.85   0
   5   4   2  179.53   42.16   0
   5   5   4  155.95   40.89   0
   6   4  -1   22.28   40.25   0
   6   5   2  112.64   48.01   0
   6   6   4  113.88   41.71   0
   7   6   1   86.06   49.50   0
   7   8   5   32.64   42.28   0
   0  -1  -3  366.53   23.01   0
   1  -1  -9   67.10   31.63   0
   2   0  -3  123.88   31.37   0
   3   4   5  499.15   36.58   0
   4   3   2  242.40   41.51   0
   5   7   7    8.41   25.28   0
   5   8   8   12.70   24.79   0
   7   5  -2    1.98   47.65   0
  -1  -2 -10  113.45   26.00   0
   1  -1  -5  467.97   44.14   0
   1   0  -1 1195.52   46.07   0
   4   1  -6   88.96   47.18   0
   4   4   4   15.13   26.78   0
   5   2  -6   54.39   52.29   0
   5   2  -5   22.94   47.01   0
   5   3   0  154.50   44.28   0
   6   4   0   66.63   42.00   0
   7   5  -1   10.29   46.10   0
   7   6   2   21.14   41.01   0
   7   7   4  -11.42   31.28   0
   1  -1 -10   52.02   30.24   0
   3   1  -1   16.63   27.22   0
   4   1  -8   94.46   48.87   0
   4   1  -7   28.94   38.65   0
   4   1  -5  151.37   44.08   0
   4   2   0  141.51   40.07   0
   4   7   8  103.42   24.30   0
   4   8   9   -4.78   15.65   0
   5   2  -7   24.18   46.13   0
   5   2  -4   -8.62   35.34   0
   6   3  -5   79.67   54.31   0
   6   3  -4  140.49   62.08   0
   6   7   6    9.33   31.35   0
   7   5   0   11.06   42.89   0
   3   0  -8   76.62   43.01   0
   3   0  -7   67.52   33.41   0
   3   0  -6   99.57   41.94   0
   4   1  -4   -1.13   31.58   0
   4   6   7  283.76   35.38   0
   5   2  -3  129.19   46.87   0
   5   4   3   10.05   31.87   0
   6   3  -3   50.86   45.43   0
   6   4   1    9.31   34.25   0
   7   6   3   19.34   44.43   0
  -1  -2 -11    4.17   19.23   0
   1  -1 -11    3.41   29.71   0
   2   0  -2    6.98   22.20   0
   3   0  -9   -1.04   35.79   0
   3   0  -5   71.01   33.65   0
   4   1  -3   10.61   31.06   0
   5   2  -2  103.26   43.31   0
   5   3   1  175.52   43.36   0
   6   3  -2  136.33   51.45   0
   6   6   5    2.40   29.32   0
   7   4  -3   42.69   52.95   0
   7   5   1   38.36   42.79   0
   7   7   5   50.72   41.76   0
  -1  -2  -6  387.46   20.34   0
   1  -1  -4  494.23   41.90   0
   3   0  -4    4.38   33.63   0
   5   5   5  205.93   40.45   0
   6   3  -1  213.20   60.13   0
   7   4  -2   23.92   48.78   0
   2  -1  -8  102.72   36.16   0
   3   2   2  949.04   57.19   0
   4   1  -2  144.94   41.47   0
   4   5   6  111.05   27.99   0
   5   2  -1   -9.25   39.41   0
   6   4   2  192.98   51.39   0
   7   4  -1    1.74   42.37   0
   7   5   2   -0.39   37.57   0
   2  -1  -9   91.19   38.90   0
   2  -1  -7   17.99   25.66   0
   2  -1  -6  103.55   36.07   0
   2   1   1 6074.64  117.31   0
   3   1   0   14.28   31.06   0
   4   2   1  -15.19   26.70   0
   4   3   3  340.89   43.43   0
   6   2  -5   45.52   55.37   0
   6   5   4   94.09   34.50   0
   7   4   0   51.97   51.79   0
   7   6   4   40.47   38.38   0
   0  -2  -9  122.29   28.38   0
   0  -2  -8  170.25   30.06   0
   2  -1 -10   19.00   31.34   0
   3   0  -3 1657.91   94.00   0
   5   1  -7  133.74   54.97   0
   5   1  -6   -1.70   37.77   0
   5   1  -5   12.78   37.88   0
   5   3   2  170.93   40.85   0
   6   2  -4   45.55   44.91   0
   6   3   0   20.05   32.88   0
   6   8   8   11.95   29.42   0
   0  -2 -10  -10.47   23.90   0
   2  -1  -5  147.61   39.78   0
   4   0  -8  114.86   48.86   0
   4   0  -7    6.59   34.14   0
   4   0  -6   53.84   40.27   0
   4   1  -1  220.50   51.75   0
   5   1  -4   47.30   36.40   0
   5   2   0  254.61   54.39   0
   5   4   4  108.81   36.58   0
   6   2  -3   66.17   49.33   0
   7   3  -3   70.72   52.37   0
   7   4   1  150.51   57.92   0
   7   5   3   -8.96   40.17   0
   7   7   6   -5.78   33.11   0
   8   6   3   25.11   50.31   0
   0  -2  -7  281.53   32.42   0
   4   0  -5  126.40   41.96   0
   5   1  -3  122.92   50.17   0
   6   2  -2  189.42   59.67   0
   6   3   1   30.51   43.96   0
   6   4   3  140.25   45.90   0
   6   6   6   14.27   29.68   0
   7   3  -2   -8.44   45.01   0
   8   5   1   16.03   46.34   0
   0  -2 -11    7.95   23.75   0
   2   0  -1  255.07   34.12   0
   5   7   8   -1.73   23.26   0
   7   3  -1   47.34   52.35   0
   7   6   5   64.10   40.39   0
   1  -1  -3 2151.27   73.18   0
   2  -1  -4  388.58   48.56   0
   3  -1  -9    8.18   34.64   0
   3  -1  -8   17.17   33.74   0
   3  -1  -7  108.32   40.88   0
   4   0  -4   53.48   36.26   0
   5   1  -2  102.95   49.00   0
   5   6   7    1.42   23.23   0
   5   8   9    2.39   19.92   0
   6   2  -1   74.85   47.65   0
   6   5   5    4.10   28.75   0
   7   4   2   14.27   43.28   0
   8   5   2   33.05   46.56   0
   3  -1  -6  178.58   46.01   0
   4   2   2  343.66   46.12   0
   5   2   1   73.05   40.32   0
   5   3   3   17.46   32.24   0
   6   1  -6   62.15   50.27   0
   6   1  -5   89.36   55.68   0
   7   2  -4   48.77   54.95   0
   7   3   0  130.40   57.75   0
   7   5   4  109.52   48.02   0
   8   4   0   33.16   49.60   0
   8   6   4  -16.71   37.18   0
   0  -2  -6   27.82   17.87   0
   1  -2 -10   38.78   33.80   0
   1  -2  -9   36.51   25.89   0
   1  -2  -8   -2.63   23.49   0
   4   0  -3   77.11   36.09   0
   4   1   0   72.15   35.61   0
   5   0  -7   23.40   44.12   0
   6   1  -4   18.61   48.35   0
   6   3   2   89.15   41.59   0
   7   2  -3   69.75   58.68   0
   1  -2 -11   43.14   31.32   0
   1  -2  -7  222.88   39.09   0
   3  -1  -5   60.59   31.68   0
   3   1   1  849.25   58.32   0
   5   0  -6    0.80   36.82   0
   5   0  -5  -18.13   40.31   0
   5   1  -1   63.87   37.63   0
   6   2   0   15.69   35.01   0
   6   4   4   16.81   32.96   0
   7   7   7    9.95   32.11   0
   8   4   1   -5.31   42.80   0
   8   5   3   20.47   43.31   0
   4   3   4  402.72   43.15   0
   6   1  -3   18.53   40.59   0
   7   2  -2  -17.29   38.94   0
   7   3   1   61.26   43.24   0
   7   4   3   30.29   36.88   0
   7   6   6   27.50   34.56   0
   8   3  -1   37.61   55.43   0
   8   6   5  -10.87   38.45   0
   2  -1  -3   28.66   25.08   0
   3  -1  -4  208.36   46.61   0
   3   0  -1  152.78   36.29   0
   3   2   3  311.63   33.64   0
   4  -1  -8   13.62   33.58   0
   4  -1  -7   -0.79   38.00   0
   4   0  -2  446.96   58.23   0
   5   0  -4   21.92   33.47   0
   5   4   5   61.22   29.89   0
   6   1  -2  169.28   56.73   0
   7   2  -1   55.40   51.96   0
   1  -2  -6  297.40   38.50   0
   1   0   0   34.05   18.10   0
   2  -2 -10   -7.28   25.71   0
   2  -2  -9   26.47   31.50   0
   2  -2  -8   50.10   32.32   0
   4  -1  -6  186.52   45.62   0
   5   2   2   44.00   36.82   0
   6   2   1   30.41   42.10   0
   6   7   8   98.35   32.83   0
   7   5   5   76.06   41.88   0
   8   3   0   -8.09   45.21   0
   8   4   2   76.80   49.02   0
   8   5   4   -8.13   38.29   0
   2  -2  -7   80.17   33.49   0
   3   5   7  132.28   15.56   0
   4  -1  -5  124.37   46.20   0
   4   1   1  579.31   62.32   0
   5   0  -3  428.87   66.35   0
   5   1   0   26.79   32.69   0
   6   0  -6   62.30   54.84   0
   6   3   3  136.60   40.36   0
   6   5   6   27.06   29.51   0
   7   1  -4    6.07   46.23   0
   7   3   2   -7.78   34.12   0
   5   3   4   52.36   32.12   0
   6   0  -5  118.08   55.82   0
   6   1  -1  111.13   42.44   0
   7   1  -3   -4.46   45.83   0
   7   2   0  113.54   49.27   0
   7   4   4  115.76   46.78   0
   2  -2  -6   63.98   32.54   0
   2   0   0 9763.46  160.02   0
   3  -1  -3  876.99   71.03   0
   4  -1  -4   25.04   38.82   0
   4   0  -1  437.41   57.78   0
   4   2   3   54.87   32.36   0
   5  -1  -7   31.70   42.91   0
   5   0  -2   46.04   36.33   0
   6   0  -4   21.88   41.10   0
   8   3   1   11.15   43.22   0
   8   4   3   21.64   41.03   0
   0  -2  -5  988.12   42.48   0
   1  -1  -2 1309.40   54.83   0
   3  -2  -9   -1.66   29.88   0
   3  -2  -8   31.23   36.39   0
   3   4   6  657.67   32.96   0
   5  -1  -6    2.63   35.96   0
   6   4   5   18.89   25.61   0
   7   1  -2   32.25   47.37   0
   8   2  -1    3.83   46.46   0
   1  -2  -5  415.07   40.59   0
   3  -2  -7  147.66   37.91   0
   3   0   0  352.45   47.57   0
   4   5   7  297.10   31.26   0
   4   6   8  189.00   23.16   0
   5  -1  -5   31.24   44.20   0
   5   1   1  323.70   55.96   0
   6   0  -3   30.60   40.03   0
   6   1   0    8.51   30.08   0
   6   2   2  106.20   40.85   0
   7   2   1   30.32   39.78   0
   7   3   3   49.99   34.63   0
   7   6   7   10.62   28.28   0
   8   5   5   17.94   38.60   0
   2  -2  -5  311.64   46.07   0
   2  -1  -2    1.15   22.30   0
   3  -2  -6  183.18   44.56   0
   4  -1  -3  153.66   42.09   0
   5   0  -1   10.03   39.30   0
   5   2   3   75.83   36.09   0
   6   3   4   14.46   32.29   0
   7   1  -1   16.23   40.54   0
   7   5   6   13.63   33.92   0
   8   2   0   16.37   44.87   0
   8   3   2   23.27   39.80   0
   0  -1  -2   28.87   10.32   0
   3   1   2  522.17   44.77   0
   4  -2  -8    2.25   35.95   0
   4   4   6   30.40   21.89   0
   5  -1  -4   38.57   38.03   0
   6   0  -2  252.02   57.62   0
   7   0  -4   31.17   47.76   0
   8   4   4   43.30   37.37   0
   3  -1  -2  352.51   48.30   0
   4  -2  -7  -10.45   30.11   0
   4   0   0  572.82   61.09   0
   5   5   7   -0.99   19.18   0
   5   6   8    3.19   20.48   0
   6  -1  -6   36.59   44.88   0
   7   2   2   25.86   42.78   0
   7   4   5   15.98   27.88   0
   3  -2  -5   31.81   29.05   0
   3   3   5  491.10   33.02   0
   4  -2  -6  282.62   56.54   0
   4   1   2 1224.74   76.80   0
   5  -1  -3  149.59   44.53   0
   6  -1  -5   12.82   39.86   0
   6   1   1   22.41   33.60   0
   7   0  -3   50.21   47.96   0
   7   1   0   53.68   43.10   0
   8   2   1   61.89   48.00   0
   8   3   3   33.02   39.59   0
   4  -1  -2  400.82   55.71   0
   5   0   0  387.61   60.96   0
   6  -1  -4   -0.41   44.70   0
   6   0  -1   98.10   43.73   0
   6   2   3   85.47   36.53   0
   7   0  -2   -2.34   45.85   0
   7   3   4  109.81   41.63   0
   8   1  -1  -10.71   42.07   0
   8   5   6    2.11   29.87   0
   0  -3 -11   30.73   20.99   0
   0  -3 -10   -1.99   20.04   0
   1  -3 -11   52.31   28.64   0
   1  -3 -10   45.23   26.21   0
   1  -3  -9   43.67   26.87   0
   1  -2  -4  299.70   34.21   0
   2  -2  -4  247.05   38.55   0
   4  -2  -5  160.54   42.75   0
   5  -2  -7   44.03   37.40   0
   5   1   2  141.48   38.48   0
   5   3   5  215.52   39.08   0
   5   7   9   36.34   16.51   0
   6   4   6   61.42   31.79   0
   6   6   8   50.53   25.94   0
   8   4   5  -23.04   34.58   0
   0  -3  -9   90.78   23.09   0
   2  -3 -10   -5.89   27.57   0
   2  -3  -9   61.61   31.36   0
   3  -2  -4  254.51   44.34   0
   5  -2  -6   28.45   37.50   0
   5  -1  -2   13.27   32.46   0
   6  -1  -3   62.13   42.28   0
   6   7   9    1.55   20.14   0
   7   1   1  127.42   47.49   0
   8   1   0   -1.05   41.09   0
   8   2   2    0.69   41.63   0
   1  -3  -8   56.02   24.74   0
   2  -3  -8  260.52   43.55   0
   3  -3  -9    7.27   29.29   0
   3  -1  -1  194.34   42.66   0
   4  -2  -4   35.74   38.92   0
   4   2   4   59.00   28.56   0
   5  -2  -5   23.06   41.79   0
   6   0   0   16.56   30.72   0
   6   1   2  556.50   70.85   0
   6   3   5   14.91   29.20   0
   7  -1  -4   -7.18   43.80   0
   7   0  -1   40.39   42.55   0
   7   2   3   66.43   35.79   0
   7   5   7   28.49   28.44   0
   8   3   4   25.98   39.80   0
   2  -1  -1    4.88   21.33   0
   3  -3  -8   75.59   38.05   0
   3   0   1 2580.52   97.14   0
   4  -1  -1  198.70   44.83   0
   4   0   1 1118.69   76.89   0
   5   2   4  282.30   45.46   0
   7   4   6   12.66   32.55   0
   0  -3  -8 1077.36   51.42   0
   1  -3  -7  588.87   49.22   0
   2  -3  -7   81.60   30.54   0
   3  -3  -7  309.88   50.25   0
   5  -2  -4   69.89   45.09   0
   5   0   1  766.32   74.69   0
   6  -2  -6   63.42   47.01   0
   6  -1  -2   85.87   43.17   0
   7  -1  -3   39.80   45.73   0
   8   1   1   17.90   42.47   0
   2  -2  -3   16.84   29.45   0
   2   0   1 1056.81   51.75   0
   3  -2  -3 1007.05   74.35   0
   4  -3  -8   66.47   36.25   0
   4  -2  -3  133.76   44.17   0
   5  -1  -1  152.14   43.89   0
   6  -2  -5   47.03   42.77   0
   6   2   4   15.90   27.08   0
   7   0   0  119.12   47.65   0
   7   1   2   43.16   38.68   0
   7   3   5  105.61   36.00   0
   8   0  -1   22.25   45.38   0
   8   2   3   -7.39   32.94   0
   0  -2  -4 1877.27   49.94   0
   2  -3  -6   91.19   31.50   0
   3  -3  -6   11.44   29.55   0
   4  -3  -7   89.32   39.05   0
   4   1   3  589.69   55.15   0
   5   1   3  181.87   42.68   0
   6  -2  -4  -18.26   41.72   0
   6   0   1  170.21   44.47   0
   7  -1  -2    6.80   38.24   0
   8   4   6   28.44   31.53   0
   4  -3  -6  133.39   45.24   0
   5  -3  -7   63.00   42.10   0
   5  -2  -3  201.11   46.48   0
   6  -1  -1   67.43   39.76   0
   6   1   3  127.42   42.94   0
   7   2   4  117.44   40.99   0
   8   0   0   -4.50   45.94   0
   8   1   2   76.54   48.79   0
   8   3   5  -11.05   28.15   0
   1  -1  -1   35.02   17.28   0
   3   1   3    9.52   21.27   0
   7   0   1  100.07   43.92   0
   1  -3  -6  133.35   28.48   0
   1  -2  -3 1847.68   66.79   0
   3  -3  -5   32.44   32.24   0
   3  -1   0  978.35   67.45   0
   4  -3  -5   80.03   38.30   0
   4  -2  -2  735.89   71.44   0
   4  -1   0  183.64   42.18   0
   5  -3  -6   63.65   39.47   0
   5  -1   0  171.74   42.75   0
   6  -2  -3   41.34   38.94   0
   7  -1  -1   37.54   40.33   0
   7   1   3   98.20   40.76   0
   8   2   4   21.17   35.97   0
   3  -2  -2   35.70   29.58   0
   5  -2  -2   11.70   30.10   0
   5   0   2   -4.35   24.97   0
   6  -1   0   -4.79   30.22   0
   8   0   1   39.87   44.54   0
   4  -5  -8    5.82   49.48   0
   5  -3  -6   43.57   49.96   0
   6  -2  -6  118.07   64.66   0
  -1  -8  -9    3.74   29.20   0
   0  -6  -6  223.83   45.65   0
   1  -5  -5   -3.53   32.82   0
   2  -7  -9   67.90   56.96   0
   3  -4  -5   33.12   36.86   0
   3   1   0   28.91   23.05   0
   5  -1  -3  170.58   57.34   0
   5   0  -2   31.91   44.27   0
   6   0  -3   29.43   48.32   0
   6   4   0   68.69   37.97   0
   7   4  -1   24.97   43.22   0
  -2  -7  -7   -3.24   23.32   0
   1  -7  -8   57.17   40.91   0
   2  -6  -7    4.64   32.39   0
   2  -3  -3  678.73   65.63   0
   2  -2  -2  147.55   36.35   0
   3  -6  -8  114.68   56.74   0
   4  -1  -2  321.22   58.98   0
   5  -4  -7   -8.30   49.30   0
   5  -2  -4   96.45   49.66   0
   5   1  -1   46.09   40.42   0
   6  -1  -4   -5.29   47.65   0
   6   1  -2   97.11   45.96   0
   6   6   1   28.15   28.23   0
  -3  -7  -7   47.07   22.66   0
  -1  -7  -7  101.22   34.86   0
   0  -8  -9   76.02   42.95   0
   2  -4  -4   71.52   35.46   0
   2  -1  -1   28.17   24.81   0
   3  -5  -6  117.57   49.12   0
   4  -3  -4   57.36   46.52   0
   4  -2  -3   98.32   43.32   0
   5  -3  -5   19.36   44.91   0
   5   7   2  183.47   24.05   0
   6  -2  -5   22.13   51.26   0
   6   2  -1  115.75   42.09   0
   7   0  -4   21.33   51.18   0
   7   1  -3   55.18   46.10   0
   7   2  -2  -20.95   43.85   0
   1  -6  -6  204.51   45.53   0
   4   0  -1  443.91   58.00   0
   7   5   0   52.42   36.31   0
   0  -7  -7   11.52   30.07   0
   1   0   0   12.17   16.68   0
   2  -7  -8    3.36   35.74   0
   2  -5  -5  262.22   52.93   0
   3  -6  -7  104.75   56.92   0
   4  -4  -5  153.70   54.32   0
   5  -4  -6   15.53   49.07   0
   5   2   0  286.62   46.72   0
   6   3   0   59.96   37.25   0
   7   3  -1   38.42   35.45   0
   1  -8  -9   28.32   42.47   0
   3  -4  -4  267.36   59.84   0
   3  -3  -3  584.28   67.75   0
   3  -2  -2   24.58   33.89   0
   4  -5  -6   46.39   54.39   0
   4   1   0   40.98   34.74   0
   6  -1  -3   21.22   44.09   0
   6   0  -2  253.60   61.71   0
  -2  -8  -8   67.68   32.53   0
  -1  -8  -8   24.78   37.12   0
   1  -7  -7   84.15   40.10   0
   2  -6  -6  152.01   47.93   0
   3  -1  -1  227.69   42.46   0
   5  -3  -4  192.23   63.74   0
   5  -2  -3  185.26   51.46   0
   5  -1  -2   25.14   37.39   0
   6  -3  -5    9.11   56.65   0
   6  -2  -4   23.88   46.40   0
   7  -1  -4   12.58   50.47   0
   7   0  -3   48.51   45.99   0
   7   1  -2   11.26   41.07   0
   7   4   0   61.59   41.36   0
   7   7   1   30.31   31.12   0
   0  -8  -8   47.75   38.23   0
   2   0   0 9768.48  152.86   0
   3  -5  -5    5.65   31.90   0
   4  -6  -7   17.46   55.41   0
   4   5   2   61.12   16.82   0
   5  -4  -5   21.06   53.39   0
   5   0  -1   14.68   39.40   0
   6   1  -1  129.62   43.86   0
   7   2  -1   59.95   48.51   0
   0  -5  -4  711.82   58.68   0
   0  -4  -3  410.63   41.40   0
   2  -7  -7   58.38   47.89   0
   3  -6  -6   20.46   47.24   0
   4  -3  -3  210.53   52.72   0
   4  -2  -2  780.07   77.62   0
   5   6   2  244.80   28.69   0
  -3  -8  -8    4.48   21.14   0
  -1  -5  -4  407.19   37.14   0
   0  -6  -5  546.95   57.56   0
   1  -8  -8   10.32   39.35   0
   1  -5  -4  837.81   70.15   0
   4  -4  -4   16.59   38.66   0
   5  -5  -6    5.04   48.87   0
   5   3   1  209.86   39.94   0
   6   2   0   19.03   35.44   0
   7   6   1   44.17   30.98   0
   8   3  -1    7.20   44.91   0
  -1  -6  -5    1.55   22.98   0
  -1  -4  -3   36.28   17.17   0
   0  -3  -2  215.36   27.97   0
   1  -6  -5   -7.44   32.48   0
   1  -3  -2    0.20   21.94   0
   2  -5  -4  118.66   45.81   0
   2  -4  -3   45.62   33.15   0
   3   0   0  361.35   42.95   0
   4  -5  -5   45.92   45.01   0
   4  -1  -1  199.20   44.66   0
   5   1   0   15.68   28.31   0
   6  -3  -4  -37.49   45.90   0
   6  -2  -3   98.21   52.11   0
   6  -1  -2  105.65   54.71   0
   7  -1  -3    9.41   48.15   0
   7   0  -2   21.95   43.45   0
   7   3   0  118.67   48.37   0
  -1  -9  -9    7.98   33.23   0
   0  -7  -6    7.33   29.48   0
   2  -3  -2   92.31   35.19   0
   3  -7  -7   -0.17   42.40   0
   4  -6  -6  104.58   61.09   0
   4   2   1   20.19   26.08   0
   5  -3  -3   11.68   46.40   0
   6   0  -1  148.17   50.59   0
   6   8   2    0.39   14.63   0
   7   1  -1   67.65   50.21   0
  -2  -9  -9   66.70   31.04   0
  -1  -7  -6  193.26   37.38   0
   1  -7  -6   67.62   38.79   0
   2  -6  -5   30.95   31.97   0
   3  -5  -4  211.60   58.17   0
   3  -4  -3  423.11   61.53   0
   5  -4  -4   34.23   44.85   0
   5  -2  -2   30.11   35.84   0
   8   2  -1    5.84   45.09   0
   8   4   0   58.76   43.53   0
   2  -7  -6   21.75   43.33   0
   2  -2  -1 1061.69   69.62   0
   3  -6  -5   52.52   48.11   0
   3  -3  -2  104.37   39.05   0
   4   0   0  530.46   57.97   0
   5  -5  -5   -2.57   46.14   0
   5  -1  -1  105.09   43.05   0
   6   7   2   50.96   22.47   0
  -2  -6  -5  421.88   33.90   0
  -1  -8  -7   70.37   34.25   0
   0  -8  -7   -9.54   31.92   0
   1  -8  -7   36.05   42.93   0
   1  -2  -1   70.52   23.22   0
   3  -2  -1   25.05   38.71   0
   4  -4  -3   25.44   42.30   0
   5   5   2  126.96   25.69   0
   6   1   0   21.51   32.53   0
   6   3   1   22.84   25.30   0
   7  -2  -3   16.07   50.00   0
   7  -1  -2   -4.72   42.54   0
   7   2   0  104.21   41.20   0
   7   4   1  122.82   42.25   0
  -3  -9  -9    6.58   21.96   0
  -2  -7  -6   35.63   24.21   0
   2  -8  -7   89.10   49.87   0
   3  -7  -6   -3.25   38.73   0
   4  -5  -4  -10.35   37.39   0
   4  -3  -2   62.58   40.01   0
   5   0   0  476.52   64.10   0
   5   2   1  104.67   31.79   0
   6  -4  -4   -6.98   46.76   0
   6  -3  -3   52.69   48.66   0
   6  -2  -2  141.95   54.31   0
   6   6   2   27.14   23.07   0
   7   0  -1   27.23   49.56   0
   8   3   0  -15.51   39.11   0
  -2  -5  -4  446.60   25.64   0
   3   4   2  933.37   25.68   0
   4  -6  -5    5.00   42.63   0
   4   4   2  116.64   21.73   0
   6  -1  -1   40.80   41.23   0
   8   1  -1   39.80   49.04   0
   0  -9  -8   43.36   36.80   0
   5  -5  -4  103.51   54.51   0
   5  -4  -3    0.09   40.12   0
   5  -3  -2   -3.26   37.75   0
   7   1   0   17.03   44.07   0
   8   5   1    7.91   37.13   0
  -2  -8  -7   50.12   27.70   0
  -1  -9  -8   21.26   31.68   0
   1  -6  -4  411.92   57.86   0
   2  -6  -4   -2.69   35.85   0
   2  -5  -3    9.50   36.33   0
   3  -1   0  954.96   70.41   0
   3   1   1  806.58   49.74   0
   4   1   1  563.48   54.61   0
   5  -2  -1   54.13   48.07   0
   5   4   2  192.17   33.28   0
   6   0   0   31.28   40.70   0
   6   2   1   47.90   30.46   0
   6   5   2   83.95   28.60   0
   7  -2  -2   22.13   47.91   0
   7   3   1   81.01   34.49   0
   8   2   0    6.48   37.34   0
  -1  -3  -2   29.67   11.44   0
   1  -7  -5   19.49   34.19   0
   1  -5  -3  595.66   58.80   0
   2  -7  -5   35.98   43.08   0
   2  -1   0  102.28   27.22   0
   3  -6  -4  203.54   51.00   0
   3  -5  -3   75.49   41.45   0
   4  -1   0  226.54   47.32   0
   6  -4  -3   30.52   58.40   0
   7  -1  -1   45.16   46.28   0
   7   7   2   33.01   24.19   0
   8   0  -1  -20.91   44.28   0
   8   4   1   11.25   35.51   0
   0  -7  -5  161.20   38.91   0
   0  -6  -4  358.86   47.57   0
   1  -8  -6   28.12   40.92   0
   2  -8  -6   69.39   47.43   0
   2  -4  -2   81.07   36.53   0
   3  -7  -5   41.01   43.65   0
   3  -4  -2  123.40   41.45   0
   4  -6  -4   54.26   52.46   0
   4  -5  -3   58.42   49.69   0
   5   1   1  292.65   46.89   0
   6  -3  -2    0.83   42.14   0
   7   6   2    9.60   25.56   0
  -2  -9  -8   29.59   27.06   0
   0  -8  -6   51.42   34.64   0
   1  -4  -2  845.50   62.30   0
   3  -8  -6   -6.73   51.30   0
   4  -7  -5   70.89   58.49   0
   4  -4  -2   85.70   44.16   0
   5  -1   0  182.48   47.13   0
   6  -2  -1  -11.81   37.46   0
   7   0   0   66.62   45.39   0
   7   2   1   13.75   29.42   0
   8   1   0   -9.73   36.39   0
   8   3   1   33.93   40.70   0
   0  -5  -3  394.25   42.23   0
   1  -9  -7    5.28   37.86   0
   3  -3  -1  141.29   42.80   0
   4  -3  -1  217.38   50.46   0
   5  -6  -4   72.89   55.64   0
   5  -5  -3    7.60   43.08   0
   5  -4  -2   59.32   44.69   0
   6   1   1    7.80   28.32   0
   7  -3  -2   24.16   51.33   0
   0  -9  -7    6.91   30.66   0
   5  -3  -1    3.66   43.13   0
   6  -1   0    7.67   36.31   0
   7  -2  -1   33.25   47.31   0
  -1  -8  -6  124.34   35.28   0
  -1  -7  -5    0.20   22.19   0
   1  -1   0  836.08   43.54   0
   4   0   1 1267.22   79.63   0
   6  -5  -3   52.36   55.15   0
   6  -4  -2   50.37   50.28   0
   6   3   2  127.94   35.58   0
   7   1   1  158.94   53.37   0
   7   4   2   12.48   29.43   0
   8   0   0   62.71   50.61   0
   8   2   1   49.76   44.78   0
  -1  -6  -4  198.36   33.79   0
   3  -6  -3  138.76   52.52   0
   3  -2   0  898.11   74.35   0
   3   0   1 2666.32   97.32   0
   4  -2   0  228.07   47.89   0
   5   0   1  742.32   70.59   0
   6  -3  -1    5.95   40.89   0
   7  -1   0   21.20   42.98   0
  -1  -9  -7   31.75   30.17   0
   0  -4  -2   73.13   25.15   0
   1  -3  -1  -10.44   20.24   0
   2  -8  -5   91.51   49.17   0
   2  -7  -4    9.54   29.45   0
   2  -6  -3  186.27   46.49   0
   3  -8  -5   23.26   46.15   0
   3  -7  -4   86.35   46.92   0
   3  -5  -2   68.09   46.19   0
   4  -7  -4   13.76   46.00   0
   4  -6  -3  223.12   60.42   0
   4  -5  -2  434.19   74.24   0
   5  -2   0   70.04   40.91   0
   6   0   1  119.16   41.89   0
   7   3   2    4.50   31.96   0
   1  -8  -5   42.94   36.09   0
   1  -7  -4  199.85   47.46   0
   2  -5  -2  269.60   51.83   0
   5  -6  -3    1.95   45.82   0
   5  -5  -2    7.28   42.64   0
   5   2   2   61.96   31.37   0
   6  -2   0   -4.88   36.69   0
   6   2   2   83.03   37.47   0
   7  -3  -1   81.10   55.18   0
   8  -1   0    8.65   53.74   0
   8   1   1   -0.44   40.78   0
   8   4   2   48.63   35.20   0
   1  -9  -6   22.56   38.15   0
   1  -6  -3  585.50   61.10   0
   2  -2   0  954.23   62.91   0
   3  -4  -1   49.51   34.77   0
   3   3   2  883.89   34.91   0
   4  -4  -1  102.86   44.66   0
   4   2   2  394.97   41.11   0
   5  -4  -1  179.98   55.95   0
   7  -2   0   29.70   53.37   0
   7   0   1   55.66   42.77   0
  -3  -8  -7   34.78   16.93   0
   4  -1   1  100.76   43.56   0
   5  -1   1  320.07   54.35   0
   6  -5  -2   17.40   50.92   0
   6  -4  -1   -7.71   51.09   0
   7   2   2   19.32   27.83   0
   8   3   2   35.72   36.01   0
  -1  -5  -3  401.96   34.86   0
   0  -9  -6   11.90   35.69   0
   0  -8  -5  112.07   38.24   0
   0  -7  -4   20.87   28.95   0
   1  -5  -2  325.56   50.26   0
   2  -4  -1  504.21   58.16   0
   4  -3   0   41.08   35.28   0
   5  -3   0  228.71   52.52   0
   6  -1   1   22.61   36.66   0
   8   0   1   62.54   45.54   0
  -3  -9  -8    8.00   16.34   0
   2   0   1 1005.47   50.23   0
   3  -8  -4   45.08   47.70   0
   3  -7  -3   10.68   44.13   0
   4  -7  -3   35.69   50.47   0
   5   1   2  139.52   35.90   0
   6  -3   0    6.61   40.95   0
   6   1   2  495.77   61.14   0
   7  -1   1   34.38   41.79   0
   8   2   2   18.28   33.43   0
  -3  -7  -6  236.77   17.82   0
  -2  -8  -6   43.21   23.83   0
   0  -6  -3   -5.31   26.22   0
   2  -8  -4    5.94   41.01   0
   3  -6  -2  146.57   50.64   0
   3  -3   0  226.54   46.50   0
   3  -1   1 1191.55   73.21   0
   4  -6  -2  109.65   50.33   0
   4   1   2 1271.85   73.46   0
   5  -6  -2   21.12   50.25   0
   7  -3   0  109.59   58.22   0
   7   1   2   26.53   35.12   0
  -2  -9  -7   -2.58   20.67   0
   2  -9  -5   34.19   39.70   0
   2  -7  -3   26.86   35.42   0
   4  -5  -1  118.84   44.76   0
   5  -5  -1  183.22   61.57   0
   5  -2   1   -7.84   32.71   0
   6  -5  -1   -3.93   52.87   0
   6  -2   1  105.93   52.04   0
   8  -1   1   48.46   50.98   0
   8   1   2  110.32   50.76   0
   2  -6  -2  203.86   47.07   0
   3  -5  -1  117.83   43.01   0
   4  -2   1    8.80   31.03   0
   5   0   2    8.93   33.08   0
   6   0   2  128.09   41.26   0
   6   5   3  111.06   26.93   0
   7  -2   1   -3.81   41.27   0
   7   0   2   11.89   41.96   0
   7   5   3    4.75   25.26   0
   7   6   3   10.19   22.43   0
  -2  -7  -5  267.23   30.15   0
  -1  -9  -6    9.18   30.80   0
   1  -9  -5   -1.45   25.16   0
   1  -8  -4  196.30   44.08   0
   1  -7  -3   30.23   33.75   0
   1  -4  -1   38.74   26.42   0
   1  -2   0 2022.29   73.10   0
   2  -3   0  657.67   59.19   0
   4  -4   0  -10.08   33.33   0
   5  -4   0  214.10   57.83   0
   6  -4   0   -3.34   41.69   0
   8   4   3    7.13   30.66   0
   8   6   3   30.94   27.40   0
  -1 -10  -7   32.74   31.05   0
  -1  -8  -5   -8.13   20.30   0
   0  -3  -1 2733.44   75.29   0
   4   0   2 1187.72   78.96   0
   6   3   3  120.50   33.34   0
   6   6   3  101.49   21.88   0
   7   3   3   35.14   33.00   0
   8   0   2   30.83   39.89   0
   8   3   3   24.47   34.84   0
   0  -5  -2  171.29   33.82   0
   2  -5  -1  290.14   49.18   0
   2  -1   1  428.55   43.49   0
   3  -8  -3   34.56   46.64   0
   3  -4   0  305.96   52.33   0
   3  -2   1  254.60   45.14   0
   4  -7  -2   67.64   48.34   0
   5  -6  -1   21.81   52.25   0
   5  -3   1  128.95   43.92   0
   6  -3   1  129.86   52.97   0
   6  -1   2   47.18   37.79   0
   7  -3   1   74.81   59.62   0
   7  -1   2   50.48   49.36   0
   7   2   3   72.74   37.19   0
   7   7   3    9.85   16.63   0
  -1  -7  -4  265.00   37.31   0
   0  -9  -5   39.89   34.06   0
   1  -6  -2    7.02   25.47   0
   3  -7  -2   -4.46   36.47   0
   3   1   2  475.14   39.08   0
   4  -6  -1    7.06   39.46   0
   5  -1   2   10.36   30.29   0
   5   4   3    9.95   20.03   0
   6   2   3   66.57   30.34   0
   8  -1   2    9.37   51.45   0
   8   2   3  -16.00   34.53   0
   0 -10  -6   55.86   39.07   0
   0  -8  -4   95.84   35.81   0
   2  -9  -4   -0.59   38.47   0
   2  -8  -3  108.51   44.50   0
   3  -6  -1    7.36   40.54   0
   4  -3   1  167.50   45.81   0
   5  -5   0   84.22   49.59   0
   5   5   3   53.98   17.75   0
   6  -5   0   31.28   49.89   0
   7   1   3   97.75   42.78   0
   2  -7  -2   19.95   30.45   0
   4  -5   0   -9.72   35.13   0
   4  -1   2  205.85   44.26   0
   5   2   3  101.15   32.71   0
   6  -2   2   43.28   41.18   0
   6   1   3  115.18   36.17   0
   7  -2   2   12.70   41.75   0
   8   1   3   13.79   37.71   0
   0  -7  -3   48.17   30.02   0
   1  -9  -4  131.88   46.44   0
   2  -4   0  130.43   39.13   0
   3  -3   1 1008.60   82.20   0
   3   0   2    5.45   26.69   0
   5  -4   1  102.20   47.53   0
   5  -2   2  -10.02   31.58   0
   6  -4   1   30.44   45.66   0
   7   0   3  109.00   49.59   0
  -2  -6  -4  641.78   32.84   0
  -1  -4  -2  782.16   36.26   0
   1  -8  -3  126.23   42.02   0
   1  -5  -1   -1.65   26.37   0
   2  -6  -1   59.64   41.44   0
   3  -5   0  254.21   52.63   0
   4  -7  -1   76.09   54.11   0
   5   1   3  143.27   35.79   0
   6   0   3   -6.93   33.09   0
   8   0   3   13.61   41.17   0
  -1  -6  -3  780.71   49.41   0
   2  -2   1   21.30   25.91   0
   3  -8  -2   -9.29   35.81   0
   4  -4   1  183.80   49.91   0
   4  -2   2  295.08   54.56   0
   5  -6   0  109.46   56.92   0
   6  -3   2  164.84   59.59   0
   7  -3   2  -13.38   42.68   0
   1  -7  -2  116.95   40.71   0
   3  -7  -1   48.23   47.32   0
   4  -6   0    7.03   38.99   0
   5  -3   2   82.51   45.30   0
   5   0   3   20.60   28.24   0
   6  -5   1   28.71   48.85   0
   7  -1   3  115.88   51.49   0
   8  -1   3   -9.44   41.90   0
  -2 -10  -7   11.96   22.45   0
  -1 -10  -6   57.43   30.45   0
  -1  -9  -5    6.23   27.45   0
   0  -6  -2  211.08   38.62   0
   0  -4  -1 1922.56   74.66   0
   2  -9  -3   50.24   41.91   0
   3  -1   2  681.97   58.38   0
   5  -5   1   34.91   43.94   0
   6  -1   3   -4.81   28.20   0
   7   3   4  133.57   38.52   0
   8   2   4  -23.39   32.25   0
   8   3   4    8.54   30.51   0
   8   5   4   -1.99   26.51   0
  -2  -9  -6   43.45   23.75   0
   0 -10  -5   56.44   37.92   0
   0  -9  -4   20.98   36.53   0
   2  -8  -2  120.49   44.42   0
   2  -5   0  109.23   37.15   0
   3  -6   0  376.13   66.18   0
   3  -4   1  201.82   46.29   0
   5  -1   3  198.89   50.17   0
   6  -4   2   37.55   52.05   0
   7  -2   3  156.87   58.73   0
   7   2   4   99.54   38.34   0
  -1  -8  -4  116.80   31.77   0
   2  -7  -1  408.45   63.06   0
   2  -3   1   20.45   28.94   0
   4  -5   1  141.31   49.21   0
   4  -3   2  620.26   71.10   0
   4   1   3  543.22   49.94   0
   6  -2   3   39.79   39.31   0
   7   1   4   36.10   39.10   0
   7   5   4  123.74   32.95   0
   8   1   4   33.29   35.00   0
   8   6   4    7.95   22.87   0
   0  -8  -3    7.71   27.79   0
   1  -9  -3   45.17   41.11   0
   1  -6  -1   -1.64   24.34   0
   1  -4   0  892.62   63.45   0
   3  -2   2  342.02   49.71   0
   4  -7   0   32.76   49.47   0
   4   0   3  852.47   69.59   0
   4   4   3  732.37   33.97   0
   5  -4   2   19.53   39.41   0
   6   2   4   29.98   29.37   0
   6   3   4    9.40   22.80   0
   8   0   4   -0.89   39.98   0
  -2  -8  -5  143.70   24.62   0
   3  -8  -1   96.77   45.95   0
   5  -6   1   21.19   45.74   0
   5  -2   3  325.12   59.35   0
   6   1   4  111.29   39.65   0
   7  -3   3   44.47   48.35   0
   7   0   4  111.60   44.03   0
   1  -8  -2   23.13   32.30   0
   2  -6   0   13.52   36.67   0
   3  -5   1  155.12   45.46   0
   4  -6   1  123.69   55.35   0
   4  -4   2  120.28   44.62   0
   4  -1   3  161.13   39.40   0
   6  -5   2   19.55   48.12   0
   6  -3   3   -4.32   37.00   0
   6   0   4    8.36   32.92   0
   7  -1   4  151.98   55.44   0
   0  -7  -2   22.16   27.69   0
   0  -5  -1 1297.28   69.82   0
   2  -9  -2   92.34   45.17   0
   2  -4   1  199.59   43.13   0
   3  -7   0  155.60   51.28   0
   3  -3   2   -5.00   28.22   0
   5  -5   2   53.02   43.88   0
   7   6   4   39.21   20.54   0
  -1  -7  -3    1.80   19.39   0
  -1  -5  -2  133.33   23.84   0
   1  -1   1   38.04   19.88   0
   2  -8  -1  112.73   48.68   0
   5  -3   3  221.82   53.70   0
   6  -4   3   -0.79   49.87   0
   6  -1   4    2.21   28.30   0
   6   5   4   72.25   21.96   0
   7  -2   4   30.57   46.13   0
   0 -10  -4    0.05   29.23   0
   1  -7  -1   23.72   27.71   0
   1  -5   0  440.60   51.31   0
   2   0   2  754.73   45.14   0
   3  -6   1   22.72   41.41   0
   4  -5   2  148.85   54.56   0
   5   1   4  244.01   40.98   0
   5   2   4  318.67   41.12   0
   8   1   5   29.52   40.23   0
   8   2   5   -3.94   32.56   0
   8   3   5    1.76   29.41   0
  -1 -10  -5   68.83   29.91   0
   1  -2   1  740.82   47.93   0
   3  -4   2   -5.64   29.08   0
   4  -7   1   37.71   44.97   0
   5  -6   2   32.78   47.65   0
   5  -4   3  110.90   48.00   0
   5   0   4  239.20   45.04   0
   6  -2   4   -1.82   34.55   0
   7  -3   4   48.49   53.36   0
   8   0   5   14.51   44.30   0
  -1  -9  -4  131.71   34.61   0
   0  -9  -3   -5.99   31.27   0
   1  -9  -2   20.31   36.98   0
   2  -7   0   16.09   32.46   0
   2  -5   1  178.93   42.11   0
   3  -8   0  108.43   50.11   0
   4  -3   3   87.40   39.27   0
   5  -1   4  153.90   42.79   0
   6  -5   3  -10.88   43.81   0
   7   1   5   35.93   33.07   0
   7   2   5   41.77   28.19   0
   7   3   5  147.83   38.30   0
  -2  -7  -4   77.70   19.81   0
   2  -2   2  339.27   43.08   0
   3   0   3   -0.79   21.19   0
   3   1   3   -7.84   16.55   0
   4  -6   2   41.38   48.37   0
   5  -2   4  189.97   49.28   0
   6  -3   4    9.75   37.95   0
   7   0   5    5.02   32.48   0
   8   5   5   12.21   25.21   0
  -2 -10  -6   28.86   20.52   0
   0  -8  -2  167.14   39.76   0
   0  -6  -1  576.02   51.65   0
   1  -8  -1   83.93   37.53   0
   1  -6   0  431.90   53.21   0
   1  -3   1 2722.23   97.23   0
   2  -9  -1   21.69   35.91   0
   2   2   2  896.94   28.58   0
   3  -7   1    5.22   35.56   0
   3  -5   2   11.64   33.82   0
   3  -1   3   -2.85   24.78   0
   4  -4   3  197.89   47.51   0
   5  -5   3   69.43   50.85   0
   5   4   4   73.89   21.77   0
   7  -1   5   22.28   41.26   0
   0  -3   0 3492.47   87.35   0
   2  -6   1  116.20   39.22   0
   2  -3   2 1023.02   72.61   0
   3  -2   3   21.98   30.44   0
   6  -4   4   -8.98   40.42   0
   6   0   5   43.33   37.63   0
   6   1   5    7.60   25.19   0
   6   2   5  -14.72   24.66   0
   7  -2   5   10.78   46.08   0
  -2  -9  -5  167.77   27.54   0
  -1  -8  -3  147.94   30.76   0
  -1  -6  -2   13.24   18.99   0
   2  -8   0    5.79   36.57   0
   4   0   4  224.84   39.73   0
   4   1   4  535.22   52.16   0
   6  -1   5   63.74   38.34   0
   6   3   5    9.40   22.12   0
   0 -10  -3   -5.46   25.77   0
   1  -4   1  667.50   56.64   0
   2  -4   2  123.31   36.27   0
   3  -6   2   27.19   35.46   0
   3  -3   3   32.25   29.78   0
   4  -7   2  105.58   50.89   0
   4  -5   3   27.95   38.37   0
   4  -1   4  220.50   42.18   0
   5  -6   3   44.90   46.33   0
   5  -4   4   95.04   50.72   0
   6  -2   5   52.12   45.29   0
   7   5   5   46.71   25.43   0
   8   1   6   50.85   41.52   0
   8   2   6   13.22   33.09   0
   8   6   5    2.39   18.69   0
   0  -7  -1  788.74   64.52   0
   0  -4   0 1193.62   59.91   0
   1  -7   0  190.43   41.02   0
   3  -8   1  -25.65   35.89   0
   4  -2   4   94.62   36.93   0
   4   2   4   62.15   25.06   0
   8   3   6    8.41   28.97   0
  -1 -10  -4   37.43   28.24   0
   0  -9  -2  132.66   38.50   0
   1  -9  -1  132.70   43.40   0
   1  -5   1  522.39   56.52   0
   2  -7   1   41.06   34.76   0
   3  -4   3   91.96   37.97   0
   4  -6   3  113.32   52.98   0
   4  -3   4   20.63   34.17   0
   5   0   5   26.16   33.91   0
   5   1   5  295.44   46.29   0
   6  -3   5   84.52   48.99   0
   7   0   6   14.88   39.18   0
   7   1   6   39.47   37.82   0
   2  -9   0  -11.96   33.67   0
   2  -5   2  265.88   47.56   0
   3  -7   2   -5.12   34.19   0
   5  -5   4   92.48   49.03   0
   5  -1   5   52.10   31.70   0
   7  -1   6   12.69   41.57   0
   7   2   6   13.00   23.28   0
   0  -5   0  759.59   54.04   0
   3  -5   3  102.69   40.22   0
   4  -4   4    7.74   33.70   0
   5  -2   5   47.80   35.72   0
   5   2   5  209.49   34.19   0
   6  -4   5   19.37   43.02   0
  -8  -5  -2   26.29   12.89   0
  -8  -5  -1    9.31   15.39   0
  -7  -4   1   10.34   20.03   0
  -6  -3   1  172.89   28.17   0
  -4  -2   5  175.37   42.45   0
  -3  -2   7  195.94   50.11   0
  -3  -1   3  697.07   52.49   0
  -2  -1   6   16.23   29.02   0
   0  -2  10    4.58   42.67   0
   0   0   5   10.16   25.48   0
   1  -1   9  361.30   62.33   0
   2   0   7  259.75   47.16   0
   3   0   7   37.08   30.81   0
   5  -1   9    6.55   31.38   0
   5   0   5   37.56   20.42   0
   7  -1   5    6.65   14.43   0
  -7  -4   2    6.18   25.02   0
  -6  -3   2  100.20   28.46   0
  -3  -1   4   27.27   29.14   0
  -1  -1   8   93.71   45.92   0
   3  -1  10   16.50   38.34   0
   4   0   7  309.25   43.91   0
  -6  -3   3   15.84   30.94   0
  -5  -3   6   58.34   35.04   0
  -4  -2   6   91.07   42.40   0
  -2  -2   9   77.65   48.02   0
  -2  -1   7   24.12   34.81   0
  -1  -2  10   27.19   46.34   0
  -1   0   2  914.84   43.47   0
  -1   0   3 2126.53   76.31   0
  -1   0   4   56.65   30.48   0
   0  -1   9   11.90   36.32   0
   0   0   6   -8.37   24.02   0
   1   0   7   83.61   33.57   0
   2  -1  10   14.82   35.93   0
   3   0   8   33.71   32.97   0
   4  -1  10   72.69   38.81   0
   7  -1   6    2.42   17.96   0
  -7  -4   3   18.11   29.39   0
  -5  -2   1   -5.90   18.61   0
  -5  -2   2   52.32   23.72   0
  -3  -2   8    7.13   36.34   0
  -3  -1   5   72.84   30.84   0
  -1   0   5  263.73   45.71   0
   1  -1  10   99.91   48.57   0
   2   0   8   53.68   31.50   0
   4   0   8   -4.56   24.63   0
  -6  -3   4  129.86   38.05   0
  -5  -2   0  279.85   26.35   0
  -5  -2   3  130.71   32.00   0
  -1  -1   9  107.23   47.20   0
   0  -1  10   20.98   45.43   0
   0   0   7  121.84   38.32   0
   1   0   8   -2.14   31.03   0
   7  -1   7   15.31   21.88   0
  -5  -2   4    0.26   23.91   0
  -4  -2   7    3.86   33.17   0
  -3  -1   6  287.78   50.98   0
  -2  -1   8  229.97   53.88   0
  -1   0   6  260.11   44.30   0
   0   0   8  337.68   58.44   0
   2   0   9    9.62   31.94   0
   3   0   9  449.98   61.57   0
   4   0   9   -2.24   29.05   0
   5   0   8   55.46   30.85   0
  -6  -3   5   52.92   36.08   0
  -5  -2   5   12.28   28.86   0
  -1  -1  10   42.50   45.69   0
  -1   0   1 1158.36   36.26   0
  -1   0   7  246.78   52.17   0
   1   0   9  608.62   73.85   0
  -4  -2   8   27.22   40.50   0
  -2  -1   9    4.25   37.07   0
   0   0   9    7.18   40.34   0
   2   0  10  108.17   46.02   0
   3   0  10   21.89   38.40   0
   4   0  10   84.17   43.42   0
   5   0   9   94.46   36.75   0
  -5  -2   6   47.94   34.70   0
  -4  -1   2  136.65   30.07   0
  -4  -1   3   -2.39   18.67   0
  -4  -1   4   -5.03   25.78   0
  -3  -1   8   33.22   37.68   0
  -2   0   3  166.52   29.10   0
  -2   0   4 1060.67   66.74   0
  -2   0   5   99.47   32.11   0
  -1   0   8   68.28   34.90   0
   1   0  10  100.07   45.54   0
   6   0   6   73.82   22.74   0
   6   0   7   24.78   25.33   0
  -4  -1   5  205.76   40.31   0
  -2  -1  10   12.63   44.06   0
  -2   0   6   -0.34   26.15   0
   0   0  10   -0.01   43.95   0
   2   0  11   45.40   45.20   0
   2   1   6  335.02   46.62   0
   3   0  11   19.45   39.60   0
   5   0  10    4.13   32.30   0
   6   0   5   43.12   17.31   0
  -5  -2   7   47.84   39.38   0
  -4  -1   6   42.00   31.93   0
  -3  -1   9   58.71   44.93   0
  -2   0   2  -11.75   17.16   0
  -2   0   7   57.78   36.30   0
  -1   0   9  125.82   46.90   0
   1   0  11   23.06   43.47   0
   1   1   6  317.99   45.17   0
   2   1   5  145.52   29.03   0
   2   1   7  316.58   45.40   0
   3   1   6   91.03   30.68   0
   3   1   7   45.78   29.96   0
   6   0   9    7.58   29.90   0
  -4  -1   1  168.71   24.95   0
  -4  -1   7    5.55   31.87   0
  -2   0   8  337.58   59.14   0
  -1   0  10   19.85   47.58   0
   0   0  11   53.96   53.62   0
   1   1   5 1758.21   81.07   0
   1   1   7  184.76   39.77   0
   1   1   8   49.44   38.82   0
   2   1   8   10.36   28.37   0
   3   1   5 1368.92   65.30   0
   3   1   8   79.06   31.08   0
  -7  -3   2   -1.53   22.32   0
  -7  -3   3   40.28   28.63   0
  -5  -2  -1  117.33   12.98   0
  -4  -1   8   81.34   45.56   0
  -2   0   9  141.21   54.25   0
   0   1   6   23.56   29.28   0
   0   1   7  240.02   49.17   0
   1   1   4   19.62   19.64   0
   2   1   4  462.79   36.40   0
   2   1   9   -6.85   28.84   0
   3   1   9  142.27   40.73   0
   4   1   7  284.32   41.58   0
   4   1   8    0.59   25.73   0
  -7  -3   1   28.12   22.46   0
  -6  -2   3   71.97   28.48   0
  -6  -2   4   21.30   28.80   0
  -6  -2   5   20.43   30.70   0
  -3   0   4   23.55   28.40   0
  -3   0   5   51.40   27.92   0
  -3   0   6  135.24   40.71   0
   0   1   5  695.69   56.69   0
   0   1   8  211.22   47.68   0
   1   1   9  217.12   47.94   0
   2   1  10   35.46   36.79   0
   3   1  10  181.49   52.15   0
   4   1   9   -4.20   27.94   0
  -6  -2   2  118.57   27.10   0
  -3   0   7  112.23   40.29   0
  -2   0  10  -11.20   39.53   0
   0   1   4 1479.98   69.87   0
   0   1   9  261.96   54.89   0
   1   1  10  116.38   46.13   0
   4   1  10   85.00   42.25   0
   6   0   4    1.59   11.08   0
  -5  -1   4   56.05   28.45   0
  -5  -1   5   -1.68   20.95   0
  -5  -1   6   -5.77   32.31   0
  -3   0   3 1703.09   76.64   0
  -3   0   8   62.79   39.85   0
  -1   1   5  608.16   58.96   0
  -1   1   6  274.21   45.49   0
  -1   1   7  242.87   47.26   0
  -1   1   8   25.02   30.13   0
   0   1  10    5.30   36.85   0
   1   1  11  -19.76   38.82   0
   2   1  11   94.93   47.50   0
   3   1  11    1.33   32.82   0
   4   1  11   75.69   44.66   0
   5   1   8   44.51   28.22   0
   5   1   9   40.35   32.02   0
  -8  -4   0   -2.82   16.02   0
  -5  -1   3   87.83   27.90   0
  -5  -1   7   80.75   38.61   0
  -3   0   9   33.16   41.95   0
  -1   1   9   62.91   40.99   0
   0   1  11    2.95   48.59   0
   1   1   3  984.76   47.40   0
   5   1  10   33.67   33.82   0
   7   0   7    1.72   18.59   0
  -7  -3   0   75.25   20.19   0
  -6  -2   1   81.56   22.64   0
  -2   0   1  302.06   24.25   0
  -1   1   4  462.09   47.76   0
  -1   1  10    5.71   38.89   0
   5   1   6   10.56   19.78   0
  -4   0   5  188.14   41.61   0
  -4   0   6   51.27   32.27   0
  -4   0   7   13.87   31.90   0
  -2   1   6   69.72   32.17   0
  -2   1   7   48.81   33.87   0
  -2   1   8  187.33   47.80   0
  -1   1  11   -9.55   48.05   0
   0   1   3  337.41   32.54   0
  -5  -1   2  109.39   26.18   0
  -4   0   4  100.83   32.55   0
  -4   0   8   57.69   37.89   0
  -3   0   2  590.18   41.10   0
  -2   1   5  108.53   33.07   0
  -2   1   9  100.65   45.68   0
   4   1   4  573.18   33.68   0
   7   0   6    3.57   14.14   0
  -4  -1   0   50.78   13.73   0
  -2   1  10   45.15   45.13   0
   1   2   8   36.61   31.89   0
   1   2   9  215.94   48.98   0
   1   2  10  157.92   53.74   0
   2   2   7  164.78   40.18   0
   2   2   8   74.77   34.04   0
   2   2   9  -18.43   23.72   0
   2   2  10   23.74   35.34   0
   3   2   8   43.56   33.26   0
   3   2   9  200.10   44.37   0
   3   2  10   63.50   42.10   0
  -7  -2   4   47.61   32.06   0
  -6  -1   6   51.40   36.34   0
  -2   1   4  364.29   46.14   0
  -1   1   3 2106.91   77.98   0
   0   2   8  190.73   46.22   0
   0   2   9  174.41   47.96   0
   1   2   7  125.88   35.95   0
   1   2  11  -16.60   35.93   0
   2   2  11    7.60   37.23   0
   3   2   7   27.65   27.59   0
   3   2  11   -7.09   35.05   0
   4   2   9   31.22   30.21   0
   4   2  10   76.92   40.90   0
   5   1   5  312.16   29.99   0
  -7  -2   3   51.46   28.10   0
  -6  -1   5   51.59   28.62   0
  -4   0   3   85.11   28.78   0
  -3   1   6  143.35   43.05   0
  -3   1   7   99.52   36.27   0
  -3   1   8   25.16   35.91   0
  -3   1   9   -1.26   39.22   0
   0   2   7  222.89   44.13   0
   0   2  10   19.55   38.22   0
   0   2  11    4.12   42.11   0
   1   2   6  418.85   53.04   0
   2   2   6  374.73   48.22   0
   3   1   3    0.49   10.82   0
   4   2   8   25.74   27.80   0
   4   2  11   76.24   40.74   0
   6   1   7   26.61   21.34   0
  -6  -1   4   -2.78   25.18   0
  -5   0   6  -13.09   31.11   0
  -5   0   7   34.47   32.75   0
  -1   2   8  -18.52   28.02   0
  -1   2   9   54.23   39.95   0
  -1   2  10   27.10   47.39   0
   0   2   6   42.82   36.31   0
  -8  -4  -1    4.66   10.06   0
  -6  -2   0   16.33   16.04   0
  -5  -1   1   36.87   19.90   0
  -5   0   5   17.51   27.50   0
  -3   1   5   34.84   26.91   0
  -1   2   7  179.11   43.12   0
  -1   2  11    9.12   43.25   0
   3   2   6  259.90   39.76   0
   4   2   7  278.22   40.68   0
   5   2   9   58.70   32.63   0
   5   2  10    8.90   30.01   0
   5   2  11    5.53   28.83   0
  -7  -2   2    7.02   20.88   0
  -6  -1   3    0.41   21.17   0
  -4   1   8   12.68   38.70   0
  -2   2   9   61.85   46.84   0
  -1   2   6  321.80   51.49   0
   1   2   5  789.42   60.16   0
  -5   0   4   36.09   26.74   0
  -4   1   7   28.81   32.97   0
  -3   1   4  242.62   41.47   0
  -2   1   3   10.98   20.38   0
  -2   2   8   49.82   36.79   0
  -2   2  10    9.19   41.06   0
   0   2   5  949.86   66.00   0
   2   2   5  173.11   30.90   0
   5   2   8   10.42   24.04   0
   6   1   6  166.67   25.29   0
  -4   0   2  465.36   41.10   0
  -4   1   6  182.67   40.56   0
  -3   0   1  143.62   20.55   0
  -2   2   7   57.33   34.64   0
   0   1   2   26.88   20.10   0
   1   3  10  185.63   55.41   0
   1   3  11    6.61   45.09   0
   2   3  10   46.38   36.96   0
   2   3  11    9.63   36.38   0
   2   3  12  -11.04   46.05   0
   3   3  11   14.98   40.65   0
  -3   2   9    8.15   42.08   0
  -2   2   6   72.90   38.26   0
  -1   2   5  389.54   48.70   0
   0   3  10    2.84   43.26   0
   0   3  11   41.81   51.96   0
   1   3   9  411.56   59.94   0
   2   3   9   12.04   26.97   0
   3   3  10   87.64   39.65   0
   3   3  12   23.30   41.10   0
   6   2  10    6.69   28.15   0
   7   1   8   13.96   20.78   0
  -8  -3   1   32.40   19.14   0
  -6  -1   2  110.19   26.89   0
  -6   0   6   73.77   37.97   0
  -5   0   3  349.29   44.26   0
  -4   1   5  130.53   34.13   0
  -3   2   8   -4.88   32.27   0
   0   3   9  101.47   42.77   0
   1   3   8   10.46   30.08   0
   2   3   8  477.21   58.71   0
   3   2   5  445.50   39.55   0
   3   3   9  439.84   58.87   0
   4   3  10   68.52   39.69   0
   4   3  11   66.47   37.32   0
  -5   1   7   13.26   35.94   0
  -3   2   7  182.76   43.60   0
  -1   3   9   61.51   45.50   0
  -1   3  11   26.29   45.09   0
   0   3   8 1079.53   89.04   0
   3   3   8   37.30   33.21   0
  -7  -2   1   33.33   21.47   0
  -7  -1   4   51.74   30.86   0
  -6   0   5   71.88   33.68   0
  -3   1   3  944.92   60.06   0
  -2   2   5  246.28   42.02   0
  -1   3   8   42.97   37.85   0
   0   2   4 1783.75   79.40   0
   1   2   4    5.98   20.17   0
   1   3   7  330.85   49.16   0
   2   3   7  123.17   38.85   0
   4   3   9   55.10   28.89   0
   5   3  11   53.13   37.80   0
  -5   1   6    5.85   24.69   0
  -4   1   4   49.73   25.64   0
  -3   2   6  167.64   40.71   0
  -2   3  10    3.76   40.08   0
   0   3   7   -3.25   27.06   0
   5   3  10   -6.34   29.95   0
   6   2   8    0.22   18.97   0
  -6   0   4   18.54   26.96   0
  -4   2   8   24.38   33.74   0
  -2   3   9   82.89   44.49   0
  -1   2   4  279.66   39.34   0
  -1   3   7  559.76   65.22   0
   2   2   4  475.88   38.52   0
   2   4  12   60.58   52.14   0
   3   3   7   65.95   31.44   0
   4   3   8  187.43   36.78   0
   7   1   7   53.68   18.65   0
  -7  -1   3    7.41   24.54   0
  -5   1   5    0.06   25.83   0
  -4   2   7   -0.97   33.50   0
  -2   1   2    8.65   16.49   0
  -2   3   8  286.05   56.38   0
   1   3   6  572.99   61.36   0
   1   4  11   20.35   39.90   0
   2   4  11   10.18   37.14   0
   3   4  11   31.97   41.93   0
   3   4  12   -0.60   38.68   0
   5   2   6   44.78   22.45   0
   5   3   9  115.46   36.81   0
  -3   2   5   46.89   28.64   0
  -3   3   9   -5.08   39.89   0
  -2   2   4  290.60   45.47   0
   0   3   6    0.27   26.01   0
   0   4  10   13.94   38.26   0
   0   4  11  -19.29   38.33   0
   1   4  10  200.83   53.08   0
   2   3   6   -4.27   29.62   0
   2   4  10   -8.93   32.16   0
   3   4  10  234.00   54.77   0
   5   1   4  258.67   18.82   0
  -5   0   2   26.91   20.68   0
  -4   2   6  280.24   47.92   0
  -3   3   8  114.00   48.87   0
  -1   3   6  138.87   37.77   0
  -1   4  11    9.38   43.48   0
   0   4   9  202.09   55.75   0
   1   4   9  106.78   39.25   0
   2   4   9  185.59   46.43   0
   4   4  11   52.54   35.51   0
   6   3  10   45.19   31.11   0
   7   2   9   24.59   23.95   0
  -6  -1   1  119.73   25.36   0
  -6   1   6   19.89   32.54   0
  -5   1   4   55.19   29.71   0
  -4   0   1  395.09   32.23   0
  -4   1   3  144.66   29.89   0
  -1   4  10   47.73   43.58   0
   3   4   9  165.93   44.16   0
   4   3   7  504.85   49.26   0
   4   4  10   68.72   39.84   0
   5   3   8   66.65   28.54   0
   6   2   7   61.05   23.06   0
  -6   0   3   18.46   22.58   0
  -5  -1   0   16.54   13.86   0
  -5   2   7   51.75   39.44   0
  -3   3   7  339.66   60.05   0
  -2   3   6   85.42   40.65   0
  -1   4   9    7.34   35.42   0
   0   4   8   66.65   42.07   0
   1   4   8  125.30   41.57   0
   3   3   6  234.48   36.98   0
   5   4  11    4.88   33.58   0
   6   1   5    6.35   13.56   0
  -4   2   5  155.34   37.60   0
  -3   1   2  322.79   36.13   0
  -3   2   4  250.06   42.89   0
  -2   4  10   14.15   41.84   0
   0   3   5  918.22   68.06   0
   2   4   8   17.22   29.77   0
   4   1   3  547.28   20.99   0
  -8  -3   0    0.99   11.54   0
  -7  -1   2   14.90   21.91   0
  -6   1   5   57.13   31.91   0
  -5   2   6   29.05   36.66   0
  -4   3   8   37.81   39.30   0
  -2   4   9   92.29   45.30   0
  -1   3   5  220.09   47.48   0
  -1   4   8  219.41   48.55   0
   1   3   5  903.50   64.28   0
   1   5  11   15.46   45.34   0
   2   5  11   -2.82   42.35   0
   3   4   8   91.51   38.64   0
   4   4   9   40.14   27.21   0
   5   4  10   73.41   36.66   0
  -7   0   4   26.32   28.59   0
  -3   3   6   12.43   32.48   0
   0   4   7   53.78   33.62   0
   0   5  11   29.85   44.40   0
   1   4   7   -7.76   26.06   0
   2   3   5  919.19   63.01   0
   3   5  11   -2.88   39.71   0
  -4   3   7  156.37   45.69   0
  -3   4   9    0.15   43.87   0
  -2   0   0 9999.99   86.31   0
  -2   2   3   16.71   28.14   0
  -2   3   5  268.96   48.27   0
  -2   4   8  -10.10   32.91   0
  -1   4   7   27.35   40.15   0
   0   5  10   17.48   39.22   0
   1   5  10   85.77   44.94   0
   2   4   7   58.10   30.41   0
   2   5  10   27.74   36.81   0
   7   2   8   17.79   19.86   0
  -5   1   3  174.97   33.80   0
  -4   2   4   61.77   31.98   0
  -1   5  10   -6.94   48.41   0
   3   5  10  120.40   48.40   0
   4   4   8    2.46   27.28   0
   4   5  11    4.70   36.41   0
   5   4   9   75.56   34.21   0
  -6   1   4   12.05   26.52   0
  -5   2   5   34.30   25.58   0
  -3   4   8   54.65   40.21   0
  -2   4   7   53.85   32.95   0
   0   5   9  134.73   47.18   0
   1   5   9  142.10   46.89   0
   2   5   9   49.10   41.43   0
   3   4   7   22.82   29.90   0
   6   3   8   41.79   25.80   0
  -7  -2   0  102.68   17.59   0
  -6   0   2  161.82   28.94   0
  -4   1   2  372.39   40.06   0
  -4   3   6  132.23   40.53   0
  -3   3   5   17.20   33.24   0
  -2   5  10   31.67   45.06   0
  -1   5   9   -1.30   36.28   0
   0   4   6   -5.50   33.28   0
   3   3   5  540.65   47.08   0
   4   5  10   67.20   40.47   0
   6   4  10   73.87   33.69   0
  -7   0   3   16.41   26.94   0
  -6   2   6  120.19   39.02   0
  -5   0   1   47.12   23.04   0
  -5   3   7   37.95   34.77   0
  -3   2   3  954.05   64.15   0
  -1   4   6  338.40   52.10   0
   0   3   4 1374.62   75.44   0
   1   4   6  766.91   67.20   0
   3   5   9   60.49   35.24   0
   5   2   5  245.52   26.05   0
   5   5  11    7.48   34.24   0
  -8  -2   1    6.00   16.12   0
  -4   4   8    6.68   32.27   0
  -3   4   7   20.98   34.25   0
  -2   5   9   87.01   45.80   0
  -1   3   4  703.02   59.45   0
   0   5   8  139.69   44.75   0
   0   6  11  -22.11   46.35   0
   1   3   4   90.08   32.58   0
   1   5   8    4.35   26.88   0
   1   6  11   45.01   45.15   0
   2   4   6    3.20   30.74   0
   2   5   8  152.18   46.28   0
   2   6  11   -5.01   38.88   0
   6   2   6   61.92   19.13   0
  -5   2   4   66.34   29.98   0
  -2   3   4   13.89   27.94   0
  -2   4   6   42.56   33.31   0
  -1   1   1   25.52   17.81   0
  -1   5   8  103.45   43.59   0
   3   6  11   29.50   41.42   0
   4   2   4   69.53   18.02   0
   4   4   7  203.17   39.07   0
   4   5   9    9.28   30.03   0
   5   4   8    9.51   24.76   0
   7   1   6   24.88    9.39   0
   7   3   9    8.15   21.78   0
  -6   2   5   26.80   30.70   0
  -5   3   6   53.78   36.03   0
  -4   3   5  116.09   34.53   0
  -3   5   9  -11.37   38.25   0
  -2   5   8   13.27   35.69   0
   0   6  10  -16.24   36.31   0
   1   6  10  129.94   49.42   0
   2   6  10  -16.83   39.33   0
   3   5   8   -3.88   30.31   0
   5   5  10   25.67   28.92   0
  -6   1   3   21.04   24.12   0
  -4   2   3  106.71   32.21   0
  -4   4   7   33.03   36.00   0
  -3   0   0  394.77   23.42   0
  -3   4   6   97.09   35.51   0
  -2   1   1   14.34   16.38   0
  -1   6  10   -3.61   40.99   0
   0   5   7   70.56   37.42   0
   3   4   6  590.10   56.58   0
   4   6  11   13.37   37.47   0
  -7  -1   1   26.04   19.65   0
  -7   1   4   26.64   29.04   0
  -5   1   2    3.24   23.40   0
  -3   3   4  632.94   60.20   0
  -3   5   8   55.42   45.94   0
  -1   4   5   13.99   33.58   0
  -1   5   7   90.17   36.70   0
   0   4   5  121.93   37.75   0
   0   6   9  106.87   52.28   0
   1   5   7   76.66   36.40   0
   1   6   9   28.36   42.79   0
   2   3   4 2299.55   84.88   0
   3   6  10  222.28   52.81   0
   5   3   6   10.73   21.11   0
  -2   5   7   20.88   39.27   0
  -1   6   9    2.06   37.30   0
   1   4   5  281.73   44.64   0
   2   5   7  397.68   54.41   0
   2   6   9   99.34   42.17   0
   5   5   9   12.07   29.50   0
   6   3   7  267.76   32.78   0
   7   2   7   55.21   16.28   0
  -5   3   5  -18.21   30.08   0
  -5   4   7   -2.91   39.00   0
  -4   4   6   34.50   36.19   0
  -3   1   1  188.79   26.30   0
  -2   2   2  166.72   32.02   0
  -2   4   5  151.57   39.60   0
  -1   2   2   13.26   19.26   0
   1   7  11  -15.85   46.42   0
   4   5   8   32.55   26.63   0
   4   6  10   19.76   32.57   0
   5   6  11  -12.22   32.06   0
  -7   0   2   14.75   22.36   0
  -6   2   4    5.81   27.42   0
  -4   3   4   36.75   30.70   0
  -4   5   8   -9.94   35.83   0
  -3   5   7   28.84   41.10   0
  -2   6   9   59.22   46.58   0
   0   2   2 1897.00   67.22   0
   2   7  11   10.20   41.82   0
   3   5   7  166.91   42.31   0
   3   6   9   71.65   37.29   0
   6   5  10   35.25   30.56   0
  -6  -1   0   11.01   15.93   0
  -5   2   3  180.74   36.57   0
  -3   4   5   -0.45   25.14   0
  -1   5   6  194.19   45.88   0
  -1   6   8   57.81   40.96   0
   0   5   6   46.61   33.16   0
   0   6   8   62.49   39.92   0
   1   6   8   12.24   33.28   0
   2   4   5  298.58   42.12   0
   3   7  11  -19.53   36.89   0
   7   3   8   41.53   20.20   0
  -3   2   2   59.64   27.65   0
  -2   3   3  750.65   62.21   0
  -2   5   6  183.25   50.55   0
  -2   6   8   -0.78   41.83   0
  -1   3   3  751.73   57.32   0
   0   3   3   11.48   22.83   0
   0   7  10   61.01   48.09   0
   1   7  10  171.17   55.97   0
   2   6   8  141.24   43.71   0
   2   7  10  -10.06   35.36   0
   4   4   6   44.35   25.88   0
   5   6  10   26.56   33.32   0
  -7   1   3   23.29   26.94   0
  -6   0   1  110.39   24.31   0
  -5   4   6   -7.32   26.16   0
  -4   5   7   18.33   33.88   0
   4   6   9   -0.45   27.19   0
   4   7  11   74.49   43.04   0
  -6   3   5   -6.84   28.31   0
  -5   3   4  167.12   41.67   0
  -4   1   1  235.01   31.86   0
  -4   4   5   87.79   34.04   0
  -3   3   3  673.26   61.09   0
  -3   5   6   74.56   40.29   0
  -3   6   8   37.17   47.01   0
  -1   4   4  702.49   64.00   0
   0   6   7   15.98   35.64   0
   0   7   9  150.27   56.64   0
   1   7   9   17.30   43.60   0
   2   5   6   49.08   29.99   0
   3   6   8   40.87   29.65   0
   3   7  10  280.07   58.36   0
   5   5   8   40.56   28.70   0
   7   4   9   31.98   24.87   0
  -6   1   2   86.88   25.81   0
  -4   0   0  597.11   31.21   0
  -2   4   4   58.75   30.53   0
  -1   6   7  385.54   62.32   0
  -1   7   9   23.84   42.51   0
   0   4   4   83.70   32.76   0
   1   2   2  572.65   35.69   0
   1   3   3   24.77   21.17   0
   1   6   7  166.73   45.66   0
   2   7   9   49.35   44.77   0
   3   4   5  570.06   51.95   0
   4   5   7  269.29   41.03   0
  -2   6   7   11.22   37.39   0
  -2   7   9   89.51   50.59   0
   4   7  10    2.51   29.75   0
  -6   2   3   42.56   27.78   0
  -5   4   5   -3.28   34.83   0
  -4   3   3  206.89   41.05   0
  -4   5   6   97.33   41.03   0
  -3   4   4  227.82   43.67   0
  -1   5   5    9.52   28.47   0
   0   5   5  719.53   68.60   0
   1   4   4    2.47   25.26   0
   2   6   7   70.96   34.85   0
   3   5   6  462.51   53.51   0
   3   7   9   86.11   40.66   0
   4   6   8  193.80   43.06   0
   5   6   9   18.23   27.37   0
   6   6  10   50.33   31.99   0
  -3   6   7   42.08   39.09   0
  -2   5   5  353.07   54.88   0
  -1   7   8  125.39   49.30   0
   0   7   8   62.86   41.79   0
   1   5   5  101.33   39.70   0
   1   7   8   95.00   43.14   0
   1   8  10   41.56   45.15   0
   3   1   2  441.73   13.49   0
  -6   3   4  -12.53   24.38   0
  -3   5   5   -3.51   30.65   0
  -2   7   8    3.12   38.88   0
  -1   6   6  208.48   51.17   0
   0   6   6  227.58   53.49   0
   2   7   8   45.80   41.68   0
   2   8  10  -11.34   38.17   0
   3   6   7   61.63   36.16   0
   5   7  10   53.08   37.58   0
  -5   2   2    5.69   24.81   0
  -5   5   6    8.59   35.66   0
  -4   4   4   12.65   24.98   0
  -4   6   7   39.07   40.08   0
  -2   6   6  175.67   52.14   0
   1   6   6  257.54   53.02   0
   2   4   4   62.85   30.48   0
   3   8  10   29.46   45.13   0
   4   7   9   -2.79   28.40   0
   6   4   7  123.88   26.80   0
  -5   1   1  127.76   25.99   0
  -5   3   3   44.07   28.17   0
  -1   8   9   11.50   42.98   0
   0   8   9   72.08   48.39   0
   1   8   9   19.81   43.92   0
   2   3   3  305.44   33.66   0
   2   5   5  255.08   41.76   0
   5   3   5  223.17   26.83   0
   5   5   7   13.35   24.43   0
   6   3   6  145.45   21.40   0
  -4   5   5   73.76   34.62   0
  -3   6   6    8.60   33.71   0
  -1   7   7   66.61   42.43   0
   0   7   7    3.28   34.43   0
   2   6   6   20.20   35.14   0
   2   8   9   48.15   41.17   0
   3   7   8   26.15   32.46   0
   4   5   6   99.35   31.21   0
   5   6   8   -6.32   26.08   0
  -7   1   2    6.21   22.35   0
  -7   2   3   22.03   28.35   0
  -5   4   4    0.84   31.15   0
  -2   3   2   76.89   31.44   0
  -2   4   3    9.48   32.47   0
  -2   7   7   17.46   37.22   0
  -1   4   3 1172.74   75.47   0
   1   7   7  140.81   44.98   0
   4   6   7  261.47   45.36   0
   4   8  10   -2.31   33.90   0
   6   6   9   -0.22   25.07   0
   7   4   8    4.88   17.02   0
   7   5   9    4.24   22.83   0
  -7   0   1   36.55   21.00   0
  -5   0   0  485.20   30.96   0
  -4   6   6   76.86   39.57   0
  -3   7   7   -1.96   42.09   0
  -2   5   4  108.79   36.44   0
  -1   5   4  929.57   75.04   0
  -1   8   8   22.40   48.64   0
   0   8   8   75.37   50.94   0
   2   7   7  -15.96   28.36   0
   3   8   9   57.09   42.18   0
   4   3   4  364.97   31.09   0
   5   7   9   41.60   33.99   0
  -5   5   5   12.26   30.86   0
  -3   3   2  157.31   33.74   0
  -3   4   3  456.57   52.95   0
  -3   5   4  192.57   46.45   0
  -1   6   5    6.51   30.27   0
   0   4   3  413.65   46.78   0
   0   6   5  572.49   67.99   0
   1   8   8   29.29   39.09   0
   4   7   8   75.66   34.18   0
  -6   2   2  148.52   33.82   0
  -6   3   3   42.13   29.79   0
  -3   2   1   24.15   22.11   0
  -2   2   1  967.79   51.38   0
  -2   6   5   79.11   37.93   0
   0   3   2  215.12   31.53   0
   2   8   8   70.83   41.28   0
   3   5   5  564.97   52.51   0
   3   6   6  376.57   50.00   0
  -6   4   4    0.90   27.99   0
  -4   3   2   50.99   28.17   0
  -4   4   3   19.40   29.26   0
  -3   6   5   44.98   32.28   0
  -2   7   6   -2.30   39.35   0
  -1   2   1   63.15   23.61   0
  -1   7   6   54.81   38.75   0
   0   7   6   -1.08   31.35   0
   1   5   4  345.65   48.27   0
   1   6   5  -17.00   25.98   0
   1   9   9    2.00   40.13   0
   3   4   4   99.89   24.89   0
   3   7   7   36.45   28.72   0
   4   8   9    1.21   27.98   0
  -4   5   4    9.54   25.38   0
   1   4   3   45.62   25.86   0
   1   7   6  177.22   42.93   0
   2   9   9   37.67   42.02   0
  -4   3  -5  213.00   35.53   0
  -3   4  -4   39.64   27.00   0
  -3   7  -3   51.05   41.54   0
  -2   4  -3  379.37   45.37   0
  -2   7  -2  325.42   56.47   0
  -1   2  -2  629.67   40.34   0
  -1   3  -2  419.13   40.45   0
  -1   7  -1   64.05   34.77   0
  -1   9   0  157.01   55.38   0
   0  10   2   98.11   52.84   0
   2   8   4  359.10   58.30   0
   3   7   6  168.32   38.20   0
   3   9   7   88.33   41.03   0
   4   6  10    9.27   22.59   0
  -1   4  -2  202.78   37.19   0
   0   7   0   51.46   35.92   0
   0   9   1   41.97   43.46   0
   1   3   1   73.30   22.67   0
   1   4   1   54.94   26.83   0
   1   5   1   61.05   31.48   0
   1   8   2  171.94   48.63   0
   1  10   3   50.46   52.11   0
   2   4   3  900.62   55.74   0
   2   5   3  499.50   50.51   0
   2   6   3   44.13   34.42   0
   2  10   5  161.21   55.18   0
   3   8   6  169.69   47.59   0
   4   8  10   19.30   30.02   0
  -5   1  -6    0.49   16.12   0
  -4   4  -5   79.18   33.05   0
  -2   5  -3  151.18   37.03   0
  -2   8  -2   76.86   47.04   0
  -1   5  -2  236.78   46.19   0
  -1   8  -1   93.88   50.91   0
   1   6   1   27.86   36.11   0
   2   9   4   56.60   44.58   0
   3  10   7   18.16   40.10   0
   4   5  10   40.49   20.61   0
   4   7   9  -18.61   23.11   0
  -5   2  -6    4.64   19.91   0
  -3   5  -4  146.12   35.47   0
  -1   1  -2  927.32   35.13   0
   0   8   0    5.91   41.54   0
   1   9   2   27.70   40.70   0
   2   3   3  286.87   28.64   0
   2   7   3   59.10   34.78   0
   3   3   6  257.49   23.96   0
   3   9   6   53.74   39.52   0
   4   8   9   -2.22   27.83   0
  -2   6  -3  155.17   40.25   0
  -1   6  -2   31.66   36.64   0
   0   4  -1  139.60   33.37   0
   0  10   1  142.17   57.77   0
   1   2   1 1308.15   49.92   0
   1   7   1    2.70   32.13   0
   2   8   3   82.22   37.35   0
   2  10   4   49.46   46.44   0
   3   5   5  547.14   51.42   0
   3   6   5  124.15   33.24   0
   3   7   5   29.21   27.54   0
   4   9   9   11.82   34.07   0
  -5   3  -6  114.37   30.70   0
  -4   5  -5   98.29   35.56   0
  -3   6  -4  191.63   50.27   0
  -1   9  -1   45.71   46.82   0
   0   3  -1   86.20   25.54   0
   0   5  -1    3.02   26.21   0
   1   8   1   21.79   42.76   0
   1  10   2    0.75   43.87   0
   3   8   5   56.27   35.59   0
   3  10   6   70.09   46.76   0
   4   4  11   21.33   11.50   0
   4   5   9    5.64   18.65   0
   4   7   8   54.49   31.44   0
   4   8   8    9.42   33.26   0
  -5   4  -6   14.09   28.61   0
  -2   7  -3  256.17   58.81   0
  -1   7  -2    7.19   33.30   0
   0   6  -1   -3.08   29.10   0
   0   9   0   -3.56   39.13   0
   2   9   3   75.02   43.85   0
   3   9   5    8.88   34.98   0
   4   9   8   14.95   35.81   0
  -4   6  -5   32.69   35.11   0
  -3   7  -4   21.75   39.12   0
   0   7  -1  -15.29   25.89   0
   1   9   1   83.13   53.26   0
   2   5   2   29.26   34.49   0
   2   6   2  148.96   38.21   0
   4   4  10   78.54   17.04   0
  -2   8  -3   45.38   48.04   0
  -1   8  -2   -7.17   36.43   0
   0   2  -1  384.95   32.34   0
   1   5   0  126.30   43.31   0
   2   7   2    0.13   30.82   0
   2  10   3   -2.60   43.25   0
   3   6   4  -13.44   28.43   0
   3   7   4   41.69   36.94   0
   3  10   5    0.03   40.96   0
   4   5   8   41.58   21.47   0
   4   7   7   51.09   30.06   0
   4   8   7   61.21   38.12   0
   0   8  -1  114.47   47.70   0
   1   4   0  294.66   41.50   0
   1   6   0  306.53   50.70   0
   1   7   0   95.54   46.32   0
   1  10   1   52.27   49.83   0
   2   4   2    6.97   22.83   0
   2   8   2  354.36   61.13   0
   3   8   4   -4.31   30.72   0
   4   6   7  270.48   40.51   0
   4   9   7   28.33   33.33   0
  -2   3  -4  291.57   40.15   0
  -2   4  -4   55.17   30.48   0
  -2   5  -4   39.26   32.62   0
   1   8   0   89.28   50.43   0
   2   9   2  118.11   49.80   0
   3   5   4   20.89   24.07   0
   3   9   4    2.15   37.04   0
   4  10   7   25.63   41.40   0
  -3   3  -5  177.36   32.93   0
  -3   4  -5    4.54   25.95   0
  -2   6  -4  -14.41   30.18   0
  -1   4  -3   -7.30   21.83   0
  -1   5  -3   18.59   27.89   0
  -1   6  -3  -12.12   34.33   0
   0   9  -1   10.45   44.40   0
   2  10   2  -15.75   48.77   0
   3  10   4    5.11   41.73   0
   4   4   9   44.45   16.54   0
   4   8   6   -9.81   33.35   0
  -6   2  -7   -2.17   16.55   0
  -3   5  -5   42.90   26.82   0
  -1   3  -3   28.16   26.96   0
  -1   7  -3   60.11   45.94   0
   0   5  -2  260.65   48.97   0
   0   6  -2   -7.62   37.08   0
   1   3   0  605.58   46.64   0
   1   9   0  138.81   52.98   0
   3   3   5  553.71   35.08   0
   4   7   6   -4.04   21.45   0
   4   9   6   -6.01   33.36   0
   4  10   6   -2.31   44.64   0
  -3   2  -5  186.45   29.86   0
  -3   6  -5   26.64   35.43   0
  -2   2  -4  421.29   37.20   0
  -2   7  -4    5.59   31.77   0
   0   4  -2   20.37   33.25   0
   0   7  -2   93.79   39.30   0
   2   3   2  290.95   31.84   0
   2   6   1  864.26   75.50   0
   2   7   1  796.60   80.20   0
   2   8   1  311.99   60.79   0
   3   4   4   60.91   26.07   0
   3   6   3  251.21   48.00   0
   3   7   3   15.73   31.94   0
   3   8   3  131.02   44.92   0
   3   9   3  112.70   54.00   0
   4   6   6   10.14   25.59   0
  -4   3  -6  132.23   31.98   0
  -4   4  -6  147.71   36.66   0
  -4   5  -6   35.29   36.78   0
  -1   8  -3   16.14   40.49   0
   0   8  -2  191.14   54.99   0
   2   5   1 1019.13   74.89   0
   2   9   1  108.47   50.76   0
   3  10   3   37.85   53.73   0
   0   9  -2   85.27   57.74   0
   1   6  -1  363.02   56.09   0
   1   7  -1  160.98   45.12   0
   1   8  -1   82.85   51.86   0
   2  10   1  113.58   57.22   0
   4   4   8    8.66   17.73   0
   4   7   5   94.77   39.23   0
   4   8   5   33.20   33.81   0
   4   9   5  103.02   45.22   0
   4  10   5   59.75   47.17   0
   5   7  10   47.19   28.78   0
   5   8   9    0.86   26.25   0
  -4   2  -6  569.83   43.41   0
  -1   2  -3  112.05   25.55   0
   0   3  -2  474.54   45.21   0
   1   5  -1  198.39   42.34   0
   1   9  -1  119.93   61.01   0
   5   9   8   -0.96   34.27   0
   3   7   2  249.37   51.90   0
   3   8   2  199.38   55.64   0
   3   9   2  107.32   50.06   0
   4   6   5   58.39   32.99   0
   5   8   8   22.70   31.07   0
  -1   6  -4  307.88   56.73   0
   0   1  -1  229.50   22.39   0
   1   4  -1  164.46   37.54   0
   2   6   0  136.39   47.21   0
   2   7   0  173.72   46.16   0
   2   8   0  150.07   50.92   0
   2   9   0   25.43   52.59   0
   3   6   2  198.91   48.45   0
   3  10   2    2.74   46.08   0
   4   8   4   52.03   34.23   0
   4   9   4    8.40   41.98   0
   4  10   4   82.34   51.41   0
   5   9   7  -22.74   33.88   0
  -2   5  -5  282.29   50.19   0
  -2   6  -5  115.33   47.47   0
  -2   7  -5   48.81   43.66   0
  -1   5  -4  103.78   35.54   0
  -1   7  -4  150.90   49.14   0
   0   6  -3  165.74   44.67   0
   0   7  -3  358.17   63.71   0
   1   2   0   99.62   23.74   0
   3   4   3   -3.31   25.50   0
   4   7   4   28.14   35.95   0
   5   6  11    4.69   18.88   0
   5   7   8  -10.62   25.02   0
   5   8   7   14.30   35.90   0
  -5   3  -7   32.98   23.23   0
  -3   1  -5  287.56   25.94   0
  -2   4  -5   21.79   28.06   0
  -1   4  -4  171.44   40.39   0
  -1   8  -4   42.22   45.66   0
   0   5  -3  517.21   60.86   0
   0   8  -3  168.86   54.14   0
   1   7  -2  141.53   51.03   0
   2   5   0  498.73   59.56   0
   4   4   7  162.26   24.75   0
   5   6  10   18.86   20.55   0
  -3   4  -6  -12.25   27.56   0
  -3   5  -6   -5.99   27.22   0
  -3   6  -6   -2.42   33.00   0
  -2   1  -4  573.84   33.47   0
   1   6  -2  325.80   56.68   0
   1   8  -2   27.83   42.34   0
   1   9  -2   22.11   48.19   0
   3   5   2  222.84   42.45   0
   3   8   1   24.08   40.53   0
   3   9   1   17.94   42.05   0
   3  10   1   -0.18   53.68   0
   4   5   5   29.67   25.67   0
   4   6   4  336.25   51.86   0
   4   9   3   30.00   42.42   0
   4  10   3   50.17   55.16   0
   5   6   9    0.62   22.12   0
   5   7   7    1.08   28.09   0
   5   9   6   68.12   42.39   0
   0   2  -2  -10.67   16.90   0
   0   4  -3  635.36   60.39   0
   1   3  -1  588.64   50.16   0
   1   5  -2  373.91   58.05   0
   2   3   1  932.10   56.29   0
   2   8  -1    2.11   46.29   0
   3   7   1   35.32   34.19   0
   4   8   3  182.56   50.97   0
   5   8   6   29.86   33.37   0
  -2   3  -5  298.64   41.68   0
  -1   3  -4  620.60   56.45   0
   2   7  -1  137.31   48.03   0
   2   9  -1   -8.84   43.63   0
   3   6   1  297.20   52.16   0
   4   7   3   31.06   32.14   0
   5   9   5   23.39   41.94   0
  -5   2  -7  149.39   25.92   0
  -3   3  -6   52.74   28.24   0
   2   4   0 1043.09   72.30   0
   2   6  -1   12.37   33.63   0
   3   2   6  211.87   10.22   0
   4   4   6   28.46   21.18   0
   5   7   6   16.34   29.21   0
  -4   1  -6  302.01   25.23   0
  -4   4  -7  125.91   38.42   0
  -1   6  -5  161.73   51.66   0
  -1   7  -5   17.49   43.26   0
   0   7  -4   21.93   39.02   0
   0   8  -4   -4.06   42.66   0
   1   4  -2  394.36   52.09   0
   3   4   2 1029.56   69.83   0
   3   9   0   -3.41   47.71   0
   4   5   4  228.37   41.42   0
   4   6   3  141.91   44.18   0
   4   8   2  105.70   52.43   0
   4   9   2   45.12   46.31   0
   4  10   2   32.26   50.19   0
   5   8   5   40.56   36.28   0
  -2   6  -6  152.37   48.94   0
  -1   5  -5   70.28   37.52   0
   0   3  -3  741.68   58.87   0
   0   6  -4   -0.31   29.27   0
   1   7  -3   26.46   39.96   0
   1   8  -3   29.18   42.76   0
   2   5  -1   38.23   33.86   0
   3   5   1  461.12   56.81   0
   3   7   0   28.91   38.45   0
   5   9   4    7.33   44.18   0
  -2   5  -6  210.38   49.72   0
  -1   1  -3   77.13   17.37   0
   0   5  -4  401.79   58.10   0
   1   6  -3   44.20   34.34   0
   2   8  -2  110.82   52.62   0
   2   9  -2   71.85   54.77   0
   4   7   2   27.28   31.89   0
   5   7   5   34.36   28.35   0
  -4   3  -7   -4.07   25.16   0
  -2   2  -5  -12.62   22.78   0
   2   7  -2  -12.94   35.88   0
   3   3   3  116.85   23.52   0
   3   6   0   -4.17   31.66   0
   4   9   1   93.77   56.74   0
   5   6   6  121.50   33.84   0
   5   8   4   84.62   42.52   0
  -2   4  -6   49.71   30.00   0
  -1   4  -5   60.27   34.96   0
   1   5  -3  104.17   39.96   0
   2   6  -2   69.78   49.02   0
   3   8  -1  161.94   61.98   0
   3   9  -1  116.82   59.10   0
   4   5   3  341.98   49.86   0
   4   6   2   14.22   38.25   0
   4   8   1  133.85   52.03   0
   5   9   3   58.81   45.25   0
   6   8   8   16.47   30.05   0
  -3   2  -6  164.03   29.95   0
  -3   5  -7   21.26   35.54   0
  -1   2  -4  516.49   45.08   0
   0   4  -4  253.04   45.29   0
   1   2  -1   52.06   26.80   0
   2   3   0 2322.97   92.98   0
   2   4  -1   86.72   36.30   0
   5   5   9   -2.24   17.58   0
   5   7   4   35.37   30.23   0
   6   8   7   43.99   36.39   0
   6   9   6   -0.80   39.74   0
   0   7  -5   11.73   37.24   0
   1   7  -4   92.30   55.08   0
   1   8  -4   75.73   52.35   0
   3   4   1 1295.26   80.29   0
   3   5   0   45.71   33.71   0
   3   7  -1  137.87   50.70   0
   4   7   1   86.56   40.59   0
   5   5   8   31.13   21.95   0
   5   5  10   32.63   15.29   0
   5   6   5   98.98   32.11   0
   5   8   3    7.02   38.13   0
  -3   4  -7    8.60   28.01   0
  -1   6  -6   22.09   40.11   0
   0   6  -5   -5.83   33.08   0
   1   4  -3    8.22   34.89   0
   2   5  -2   88.17   38.94   0
   2   8  -3   90.59   54.06   0
   4   4   4   21.70   25.92   0
   4   9   0    9.02   48.47   0
   5   9   2   59.40   50.66   0
   6   7   9    5.01   26.22   0
   6   8   6    0.49   34.49   0
   6   9   5    4.56   43.89   0
  -1   3  -5 1442.35   84.49   0
   1   6  -4  103.30   45.28   0
   2   2   1 1095.93   53.46   0
   2   7  -3  236.57   61.13   0
   3   6  -1  108.37   44.61   0
   4   5   2   42.81   35.32   0
   4   6   1  284.74   59.39   0
   4   8   0  127.73   54.56   0
   5   5   7    0.66   17.70   0
   5   7   3    4.45   33.01   0
  -2   3  -6  247.22   41.35   0
  -1   0  -2   19.88    7.07   0
  -1   5  -6   76.78   43.16   0
   0   5  -5   17.95   29.46   0
   2   6  -3  439.92   73.26   0
   3   3   2  824.57   54.25   0
   3   8  -2  123.36   56.17   0
   4   7   0   -8.99   43.83   0
   5   6   4   32.79   28.84   0
   5   8   2  108.42   50.05   0
   6   7   7   56.95   33.84   0
   6   8   5   22.55   39.48   0
  -4   2  -7   24.79   21.08   0
  -2   5  -7  150.20   46.39   0
   0   3  -4  941.69   70.14   0
   1   5  -4  133.62   43.16   0
   3   2   5  509.77   21.47   0
   3   7  -2  428.74   74.44   0
   4   9  -1  -18.78   50.00   0
   5   9   1   -8.13   53.29   0
   6   9   4   12.57   43.38   0
  -3   3  -7   -8.06   25.31   0
   0   1  -2  476.23   34.63   0
   2   3  -1  210.29   44.08   0
   2   4  -2   19.93   31.36   0
   2   8  -4   40.58   57.79   0
   3   4   0    3.74   30.79   0
   3   5  -1   24.72   33.87   0
   4   4   3  696.75   59.64   0
   4   8  -1   13.32   52.99   0
   5   7   2  189.95   52.01   0
   6   7   6    6.71   32.68   0
  -1   4  -6  152.43   42.05   0
   0   4  -5   23.31   35.34   0
   1   7  -5  101.91   49.70   0
   2   5  -3  391.70   66.78   0
   3   6  -2  356.80   62.14   0
   4   5   1  144.16   46.17   0
   4   6   0   48.14   39.39   0
   5   5   5  166.98   36.27   0
   5   6   3   49.28   32.90   0
   5   8   1   38.27   45.31   0
   6   8   4   32.90   42.68   0
   6   9   3   23.78   46.90   0
  -2   4  -7  142.14   46.40   0
   0   6  -6  139.58   54.39   0
   1   1   0   19.79   15.04   0
   1   3  -3  389.65   50.57   0
   1   6  -5  126.84   55.72   0
   2   7  -4   78.93   50.18   0
   3   8  -3   -3.97   47.12   0
   4   7  -1   53.56   45.13   0
   6   7   5   34.94   37.00   0
   1   4  -4  477.33   61.30   0
   2   6  -4  139.35   57.03   0
   3   3   1  645.59   53.99   0
   3   7  -3   26.60   53.20   0
   5   5   4  112.15   36.39   0
   5   6   2  252.70   57.09   0
   5   7   1  110.26   48.51   0
   6   8   3  202.66   60.87   0
   0   5  -6   97.27   47.34   0
   4   4   2  112.63   33.73   0
   4   8  -2   -6.71   47.61   0
   5   8   0   31.28   52.23   0
   6   6   8   58.56   27.58   0
   6   7   4   12.61   38.23   0
  -2   2  -6  918.21   60.72   0
  -1   2  -5  661.23   54.57   0
  -1   5  -7   -0.54   34.07   0
   2   2   0 1404.99   66.03   0
   3   2   4  102.68   16.60   0
   3   4  -1   97.98   38.00   0
   3   5  -2  147.56   47.64   0
   4   3   6  311.64   25.89   0
   4   5   0  138.75   43.59   0
   4   6  -1   15.55   38.21   0
   6   6   9    7.86   20.28   0
  -4   3  -8   -7.50   23.03   0
  -3   4  -8  110.25   38.07   0
  -2   1  -5    7.37   16.39   0
  -1   3  -6    8.97   28.65   0
   0   3  -5  165.81   42.44   0
   2   3  -2   41.43   39.30   0
   2   4  -3  179.40   45.18   0
   2   7  -5   49.18   56.38   0
   3   6  -3   87.51   47.31   0
   4   3   7  502.39   23.41   0
   4   7  -2   48.44   48.64   0
   5   5   3   65.45   31.53   0
   5   7   0   -3.01   47.19   0
   6   6   6    9.60   27.68   0
   6   6  10   21.52   18.86   0
   6   7   3  102.27   48.88   0
   6   8   2    2.03   37.87   0
  -1   1  -4  258.01   30.67   0
   0   2  -4  839.64   60.23   0
   4   3   5   10.50   16.74   0
   4   4   1  228.80   48.46   0
   5   6   1  213.34   52.66   0
   5   8  -1  102.08   58.47   0
   6   6   5   29.68   33.00   0
  -2   3  -7    5.47   25.36   0
   0   4  -6   46.05   37.22   0
   0   6  -7   11.86   44.33   0
   1   3  -4   84.86   40.08   0
   1   6  -6   67.00   44.09   0
   2   6  -5   19.51   50.03   0
   3   3   0  725.63   62.12   0
   3   7  -4   51.58   51.46   0
   6   8   1   14.89   52.58   0
   7   8   5   -6.02   38.03   0
  -3   1  -6  155.71   22.26   0
  -3   2  -7   -2.47   19.26   0
  -1   4  -7   -0.30   29.10   0
   1   4  -5   81.98   38.46   0
   3   4  -2  879.76   83.74   0
   3   5  -3  115.19   45.01   0
   4   5  -1  149.98   48.24   0
   4   6  -2   -1.63   39.11   0
   5   5   2  152.89   42.24   0
   5   7  -1   57.88   55.16   0
   6   6   4   64.04   31.67   0
   6   7   2   70.79   44.41   0
   0   5  -7  168.28   55.05   0
   1   5  -6  196.63   59.09   0
   3   6  -4    4.79   41.79   0
   4   7  -3   91.59   59.04   0
   5   4   6   11.97   19.73   0
   5   6   0   60.09   42.99   0
   7   8   4   51.78   45.67   0
  -3   3  -8  204.73   39.58   0
  -2   4  -8   -2.29   32.40   0
   2   2  -1  133.87   31.95   0
   2   4  -4   88.88   41.66   0
   4   3   3  379.23   42.20   0
   4   4   0  304.71   50.81   0
   5   4   7   42.24   20.13   0
   5   5   1  112.02   48.79   0
   6   6   3   91.58   40.04   0
   6   7   1  -18.16   37.44   0
   6   8   0   59.70   53.75   0
   7   7   6    2.26   31.31   0
   7   7   7    8.97   29.84   0
   7   8   3    0.26   47.84   0
  -5   2  -8   36.92   14.51   0
  -1   5  -8  106.23   47.21   0
   0   1  -3   88.89   22.20   0
   1   1  -1  551.15   38.23   0
   2   3  -3  260.99   48.91   0
   3   3  -1  156.29   40.67   0
   3   7  -5   30.52   52.59   0
   4   6  -3  129.73   61.33   0
   5   4   4   96.65   31.32   0
   7   7   5   52.70   39.63   0
   0   3  -6  165.36   45.17   0
   2   6  -6   35.39   43.88   0
   3   2   2  954.36   50.44   0
   3   5  -4    3.70   44.55   0
   4   5  -2   77.49   40.67   0
   4   7  -4   42.17   59.96   0
   5   6  -1    8.59   40.35   0
   5   7  -2  202.62   66.39   0
   6   6   2   39.88   37.56   0
   7   7   4  -18.52   35.47   0
  -1   2  -6  396.41   47.82   0
  -1   3  -7  131.82   40.55   0
   0   2  -5  196.35   42.22   0
   0   4  -7   78.95   41.47   0
   1   3  -5  894.53   80.68   0
   1   4  -6  333.77   61.07   0
   2   1   3   27.48    7.26   0
   3   4  -3  259.81   54.81   0
   3   6  -5   37.08   47.90   0
   4   3   2  237.50   37.58   0
   4   4  -1   29.38   34.29   0
   5   4   3   14.56   24.03   0
   5   4   8   -0.23   13.97   0
   5   5   0   10.38   36.90   0
   6   5   5   13.71   24.46   0
   6   7   0    4.70   42.94   0
   2   4  -5    2.61   41.97   0
   6   5   4   58.22   32.94   0
   6   5   7  108.43   27.71   0
   6   6   1   19.81   38.77   0
   7   7   3   -1.77   32.73   0
  -2   2  -7  186.69   36.56   0
  -2   3  -8   -3.49   29.71   0
  -1   4  -8   76.74   39.81   0
   0   5  -8   38.68   44.77   0
   1   5  -7    6.01   35.60   0
   2   2  -2  107.41   33.68   0
   2   5  -6    7.03   41.22   0
   3   2   1 1091.71   60.79   0
   3   3  -2 1223.88   89.48   0
   4   3   1   -2.84   26.56   0
   4   5  -3  -10.89   37.30   0
   4   6  -4   48.82   50.41   0
   5   4   2  176.96   39.93   0
   5   6  -2  170.19   58.92   0
   5   7  -3   27.02   53.20   0
   6   5   8   17.18   20.94   0
   6   7  -1  110.85   63.52   0
  -4   2  -8   -2.10   19.17   0
   1   2  -4    8.25   28.47   0
   2   3  -4  713.58   72.40   0
   3   5  -5  124.99   58.38   0
   5   5  -1    6.45   32.66   0
   6   5   3  106.81   35.20   0
   6   6   0   94.17   55.13   0
   7   7   2   31.71   40.11   0
  -1   1  -5  613.95   45.46   0
   1   1  -2  958.11   55.61   0
   3   4  -4   84.45   44.35   0
   3   6  -6   87.57   62.86   0
   4   4  -2   73.00   41.58   0
   5   4   1  478.86   60.21   0
   6   5   2   63.09   38.86   0
   7   6   5   54.87   36.22   0
   7   6   6    1.17   25.00   0
   3   2   0  451.20   47.03   0
   4   3   0  377.64   52.96   0
   5   6  -3   83.17   57.26   0
   7   6   4   45.79   31.18   0
   7   7   1   55.70   49.00   0
  -2   1  -6  395.79   36.26   0
   0   1  -4  871.54   56.39   0
   0   3  -7  127.00   37.75   0
   0   4  -8    6.76   38.34   0
   1   3  -6   30.95   32.04   0
   1   4  -7    6.28   35.51   0
   2   2  -3  292.64   47.37   0
   2   4  -6  -10.09   35.07   0
   3   3  -3  849.89   79.20   0
   4   5  -4   79.28   49.40   0
   4   6  -5   36.72   52.34   0
   5   4   0  -15.61   29.68   0
   5   5  -2   93.41   48.87   0
   6   5   1   14.81   33.96   0
   6   6  -1  142.14   55.94   0
   7   6   3   19.28   37.18   0
   7   6   8    1.43   22.77   0
  -3   2  -8   34.44   26.37   0
  -3   3  -9   40.75   30.77   0
  -1   3  -8  128.06   41.46   0
   0   2  -6  218.93   43.90   0
   2   3  -5    9.78   32.70   0
   2   5  -7   80.94   47.62   0
   4   3  -1  271.93   53.88   0
   4   4  -3   36.09   39.60   0
   6   5   9   26.00   15.50   0
   7   6   2   14.16   43.21   0
  -1   2  -7   73.34   30.82   0
   3   2  -1   49.17   30.85   0
   3   4  -5   28.88   40.45   0
   5   4  -1   28.03   41.45   0
   5   6  -4  -14.26   48.04   0
   6   5   0    0.58   35.77   0
   6   6  -2   96.46   55.62   0
   3   3  -4   68.39   46.37   0
   4   5  -5   92.75   53.67   0
   5   5  -3   89.81   50.64   0
   7   6   1   68.03   43.91   0
  -2   0  -4  707.13   20.44   0
  -2   3  -9   70.25   36.98   0
   1   1  -3 1070.73   63.30   0
   2   2  -4  720.54   72.27   0
   2   4  -7   77.57   52.91   0
   4   3  -2   65.80   37.18   0
   4   4  -4  -11.44   36.83   0
   6   5  -1  147.84   52.64   0
   7   6   0   31.44   48.20   0
  -2   2  -8   73.89   30.10   0
   0   3  -8   61.23   41.41   0
   1   3  -7   59.13   34.72   0
   1   4  -8   31.50   38.84   0
   2   3  -6    1.80   37.05   0
   3   2  -2  892.71   73.19   0
   3   4  -6  170.36   61.15   0
   3   5  -7   35.17   56.19   0
   5   3   2  160.78   39.57   0
   5   3   3   -1.67   25.55   0
   5   4  -2  366.15   62.40   0
   5   5  -4    2.75   52.12   0
   6   4   2  162.86   43.89   0
   6   4   3  197.95   39.22   0
   6   4   4   -1.43   18.97   0
   6   6  -3    9.63   49.21   0
  -3   1  -7    7.60   17.58   0
  -1   1  -6  577.24   50.83   0
   0   1  -5  457.18   48.73   0
   2   1  -1  108.52   27.69   0
   4   5  -6   12.53   51.04   0
   5   3   1  127.92   40.08   0
   6   5  -2   91.70   50.42   0
   7   5   3    0.46   34.09   0
   7   5   4   95.39   33.13   0
   7   5   5   35.36   30.33   0
   7   6  -1  -17.84   43.81   0
  -1   0  -3  134.94   14.82   0
   1   2  -6   58.23   33.37   0
   3   3  -5  104.67   41.13   0
   4   3  -3  -12.80   32.43   0
   4   4  -5   10.15   41.61   0
   5   3   5  209.78   29.80   0
   5   4  -3  212.60   57.71   0
   6   4   6   62.83   23.88   0
   7   5   2   42.64   36.38   0
  -1   3  -9   91.46   40.30   0
   1   1  -4   14.91   25.59   0
   2   2  -5  438.12   59.48   0
   3   2  -3  920.56   77.73   0
   4   2   1   14.08   29.09   0
   4   2   2  363.12   38.91   0
   5   3   0  148.64   41.00   0
   5   5  -5   57.41   58.99   0
   6   4   0   32.09   35.86   0
   6   5  -3   20.48   54.76   0
   7   5   1   -4.37   34.24   0
   8   6   3   -3.97   37.58   0
   8   6   4   12.06   30.66   0
   8   6   5   -2.50   32.67   0
  -1   2  -8  129.51   37.03   0
   1   3  -8  127.57   50.35   0
   2   1  -2  147.59   33.05   0
   2   3  -7  203.17   57.62   0
   2   4  -8   87.25   47.02   0
   3   4  -7   70.72   48.49   0
   4   2   0  180.10   39.03   0
   5   3  -1   20.01   32.76   0
   6   4  -1   81.11   49.02   0
   7   5   0   -9.85   36.17   0
   7   5   7   19.69   22.43   0
  -2   1  -7  189.84   30.69   0
   3   3  -6   33.73   46.06   0
   4   3  -4  415.41   64.88   0
   4   4  -6   -3.30   48.79   0
   5   4  -4   24.89   43.80   0
   0   1  -6   51.38   31.97   0
   0   3  -9   -2.30   33.44   0
   1   2  -7    5.79   34.34   0
   3   2  -4   25.30   32.94   0
   4   2  -1   93.87   35.37   0
   4   2   4   68.44   18.38   0
   5   3  -2  153.65   45.89   0
   6   4  -2   92.56   48.15   0
   6   4   7  149.15   24.95   0
   6   5  -4    5.89   49.49   0
   7   5  -1  -25.39   39.15   0
   0   2  -8  332.32   52.96   0
   1   1  -5  152.95   37.43   0
   2   1  -3  113.96   34.21   0
   2   2  -6   -2.38   30.81   0
   4   2  -2  320.50   51.92   0
   4   3  -5  117.39   48.90   0
   5   4  -5    8.16   54.51   0
   7   5  -2   41.89   48.49   0
  -1   1  -7    6.68   23.42   0
   2   3  -8  139.63   54.71   0
   3   2  -5  224.06   55.71   0
   4   4  -7    9.41   53.20   0
   5   3  -3  231.97   55.75   0
   6   4  -3   16.33   42.46   0
   0   0  -2   49.61   13.80   0
   2   1  -4  190.60   42.30   0
   3   3  -7  104.03   49.46   0
   4   2  -3   17.35   32.83   0
   7   4   1  151.95   46.48   0
   7   4   2   13.77   30.41   0
   7   4   3   33.83   26.56   0
   0  -6  -3    2.89   22.30   0
   1  -1   0  830.10   42.78   0
   2  -5  -2  218.68   44.34   0
   3  -5  -2   22.75   41.22   0
   4  -7  -4  -17.76   35.62   0
   4  -6  -3  198.10   57.39   0
   4   1   1  627.56   66.24   0
   5  -3  -1    6.68   35.09   0
   6  -5  -3   20.18   54.35   0
   7  -3  -2   30.97   58.56   0
   7   5   1   22.62   41.20   0
   8   2   0   15.90   47.47   0
  -1 -10  -7   38.42   24.84   0
   1  -5  -2  283.93   44.12   0
   3   1   1  929.41   61.16   0
   4  -5  -2  307.97   62.67   0
   5   1   1  394.02   62.97   0
   5   8   1   22.77   19.43   0
   6  -4  -2   43.39   52.81   0
   6  -1   0   48.00   48.56   0
   6   2   1   54.55   38.00   0
   7  -2  -1   60.60   63.90   0
   7   0   0  131.09   58.59   0
   7   4   1  163.24   47.93   0
  -1  -7  -4  211.04   28.02   0
  -1  -4  -2  667.34   23.49   0
   3  -2   0  854.72   72.59   0
   4  -2   0  209.28   50.03   0
   5  -6  -3   56.58   53.37   0
   6  -3  -1   19.57   47.59   0
   6   8   1   -1.24   23.33   0
   7   3   1   24.74   40.83   0
   8   1   0    4.13   52.63   0
   3  -4  -1   47.24   34.50   0
   4  -4  -1  157.19   55.11   0
   5  -5  -2   11.30   43.89   0
   5  -2   0   75.57   44.86   0
   6   1   1   46.52   41.39   0
   7   2   1   18.21   41.58   0
   8   4   1   19.89   47.96   0
   8   5   1  -25.22   39.77   0
   2  -9  -5   32.88   38.08   0
   2  -8  -4   -7.22   35.42   0
   2  -4  -1  524.09   57.27   0
   3  -8  -4   78.60   47.25   0
   4   0   1 1126.73   83.78   0
   5  -4  -1  188.29   62.28   0
   5   0   1  762.72   78.83   0
   7  -3  -1   14.49   61.77   0
   7  -1   0   63.27   53.94   0
   8   0   0   33.50   57.52   0
   8   3   1   35.15   50.53   0
   0  -3  -1 2727.66   66.66   0
   1  -9  -5   17.03   31.12   0
   1  -8  -4  207.48   44.23   0
   2  -7  -3    6.60   34.33   0
   2   1   1 5889.50  112.18   0
   3  -7  -3   33.00   33.90   0
   3   0   1 2602.95  104.01   0
   4  -7  -3   22.42   46.24   0
   6  -5  -2   66.29   56.97   0
   6  -2   0   -3.84   41.20   0
   6   0   1  201.88   61.65   0
   7   1   1   77.82   51.15   0
   8   2   1   19.76   52.67   0
   0  -5  -2  131.64   27.89   0
   3  -6  -2   83.66   43.10   0
   4  -6  -2   94.87   52.83   0
   6  -4  -1   36.75   50.47   0
   8  -1   0   44.55   59.14   0
   1  -7  -3   35.21   28.62   0
   1  -4  -1   50.30   28.32   0
   2  -6  -2  216.84   48.22   0
   3  -3   0  194.64   51.38   0
   4  -3   0   -9.89   32.48   0
   5  -6  -2   38.07   52.23   0
   5  -3   0  318.15   60.62   0
   5  -1   1  309.76   62.96   0
   5   4   2  189.91   39.88   0
   6   4   2  150.42   42.66   0
   7  -2   0   25.65   51.77   0
   7   0   1   73.35   51.68   0
   8   1   1   -5.69   43.73   0
  -2 -10  -7   16.63   15.17   0
  -2  -9  -6   21.78   14.56   0
   0 -10  -6   38.84   32.23   0
   0  -9  -5   72.69   33.69   0
   4  -5  -1  132.10   50.64   0
   4  -1   1   88.66   41.59   0
   5   3   2  142.33   36.71   0
   6  -3   0    7.44   44.37   0
   6  -1   1   48.61   39.77   0
   6   3   2  118.13   39.37   0
   7   4   2    2.32   35.15   0
   7   5   2  -18.90   33.88   0
   0  -8  -4  155.03   34.70   0
   3  -5  -1  149.66   43.60   0
   4   3   2  246.22   39.60   0
   5  -5  -1  211.71   60.48   0
   5   2   2   85.46   35.24   0
   6   2   2   58.85   38.62   0
   7  -1   1    3.45   54.30   0
   7   3   2   13.17   31.92   0
   8   0   1   44.25   55.63   0
  -1  -6  -3  747.85   37.27   0
   1  -6  -2    6.11   27.10   0
   1  -2   0 2081.35   72.51   0
   2  -3   0  767.14   64.83   0
   2   0   1 1060.59   56.61   0
   5   6   2  243.00   35.98   0
   6  -5  -1   12.30   49.48   0
   7  -3   0  148.38   65.42   0
   7   2   2   29.27   40.19   0
   8   3   2   17.88   47.32   0
   8   4   2   46.01   41.66   0
   8   5   2   23.73   41.25   0
   2  -5  -1  274.09   45.89   0
   3  -8  -3   36.04   42.05   0
   4  -4   0   14.87   36.12   0
   4  -2   1   15.44   39.88   0
   4   2   2  414.19   48.55   0
   4   5   2   73.65   22.27   0
   5  -4   0  162.59   54.19   0
   5  -2   1    4.73   36.78   0
   5   1   2  104.35   38.65   0
   6  -2   1   41.48   45.35   0
   6   1   2  588.37   75.00   0
   7   1   2   19.52   48.32   0
   7   7   2   34.16   32.87   0
   8  -1   1   18.54   55.48   0
   8   2   2    5.49   48.82   0
   0  -7  -3   35.28   25.77   0
   2  -9  -4    1.82   31.93   0
   2  -8  -3  108.22   43.49   0
   3  -7  -2  -11.66   37.58   0
   4  -7  -2   40.85   46.04   0
   6  -4   0   -6.21   44.43   0
   6   7   2   20.23   27.37   0
   7  -2   1   13.54   49.14   0
   3  -4   0  293.15   51.03   0
   4  -6  -1  -11.22   42.36   0
   4   1   2 1234.25   81.20   0
   5  -6  -1  -10.28   47.28   0
   5   0   2    4.24   32.38   0
   6   0   2   84.26   45.10   0
   7   0   2    6.51   49.66   0
   8   1   2   85.33   52.15   0
   1  -9  -4  141.34   41.35   0
   2  -7  -2   10.84   30.96   0
   3  -6  -1   -9.01   34.52   0
   3  -2   1  280.49   48.40   0
   5  -3   1  170.67   54.63   0
   6  -3   1  122.03   54.35   0
   8   0   2   61.21   58.21   0
  -1 -10  -6   47.80   23.25   0
   2  -1   1  378.98   41.45   0
   4  -3   1  192.74   53.63   0
   5  -5   0   92.26   49.45   0
   5   7   2  204.38   27.94   0
   6  -5   0   11.82   55.31   0
   6  -1   2   18.00   35.39   0
   7  -3   1   50.88   54.83   0
   7  -1   2   48.93   56.04   0
  -1  -9  -5   13.77   21.40   0
   1  -8  -3  108.93   35.86   0
   1  -5  -1   -0.93   26.60   0
   2  -4   0  156.37   43.19   0
   3   2   2  956.10   56.91   0
   4  -5   0  -10.70   33.50   0
   4   6   2    6.52   16.20   0
   5  -1   2   -2.17   32.81   0
   7   3   3   54.31   41.46   0
   7   4   3   40.60   37.55   0
   8  -1   2   39.86   60.95   0
   2  -6  -1   55.50   36.39   0
   3   1   2  525.83   50.54   0
   6   3   3  161.68   41.44   0
   6   4   3  181.48   43.55   0
   7   2   3   47.53   41.43   0
   7   5   3   -6.51   32.02   0
   8   2   3   31.19   50.39   0
   8   3   3    7.11   41.06   0
   8   4   3   31.45   38.21   0
   8   5   3  -20.55   34.98   0
   0  -6  -2  174.31   31.68   0
   1  -3   0  185.31   29.92   0
   3  -8  -2   -6.92   36.54   0
   3  -5   0  242.92   50.10   0
   3  -3   1  870.09   76.06   0
   3   4   2 1011.08   43.12   0
   4  -7  -1   98.70   52.24   0
   4  -1   2  170.38   45.28   0
   5  -4   1   36.22   42.24   0
   6  -4   1   32.45   47.81   0
   6  -2   2  104.59   50.43   0
   6   2   3   61.42   37.35   0
   6   8   2   -0.51   18.80   0
   7  -2   2   -8.01   43.93   0
   7   1   3  124.12   50.32   0
   8   6   3   -3.10   34.28   0
   0 -10  -5   67.00   30.75   0
   1  -7  -2  114.31   33.34   0
   4  -4   1  188.46   55.57   0
   5  -6   0   66.15   53.16   0
   5  -2   2    4.18   36.45   0
   5   2   3  134.44   42.61   0
   5   3   3   38.75   33.00   0
   6   1   3  130.70   44.36   0
   8   1   3  -22.03   37.87   0
  -1  -8  -4  117.75   24.26   0
   0  -9  -4   -3.98   27.17   0
   2  -9  -3   37.42   34.60   0
   3  -7  -1   36.56   41.03   0
   3   0   2    4.82   26.01   0
   4  -6   0   11.45   43.95   0
   5   1   3  214.75   50.79   0
   5   4   3   17.17   27.72   0
   6   0   3    2.08   32.52   0
   7  -3   2   13.22   57.31   0
   7   0   3   71.12   48.30   0
   8   0   3   -0.90   47.14   0
   2  -8  -2   39.05   37.13   0
   4  -2   2  203.99   47.43   0
   6  -5   1   63.32   52.89   0
   6  -3   2  102.06   52.14   0
   6   6   3  103.04   31.43   0
   2  -5   0  103.42   35.17   0
   3  -4   1  200.32   49.85   0
   3  -1   2  687.48   62.65   0
   5  -5   1   23.16   42.26   0
   5  -3   2   84.32   41.46   0
   5   0   3   -9.73   30.48   0
   6  -1   3   -2.74   37.32   0
   7  -1   3   80.90   51.37   0
   7   7   3   -0.12   28.45   0
   8  -1   3    9.44   51.17   0
   0  -8  -3    2.87   20.66   0
   1  -6  -1  -20.34   25.38   0
   3  -6   0  292.76   52.51   0
   4  -5   1  142.86   50.17   0
   8   3   4    4.35   42.94   0
   8   4   4    7.68   40.13   0
   1  -9  -3   30.53   31.69   0
   1  -4   0  871.26   60.04   0
   2  -7  -1  300.15   48.58   0
   2  -3   1   32.36   29.20   0
   4  -3   2  508.54   67.78   0
   4   1   3  589.58   63.60   0
   4   2   3   60.83   29.62   0
   5  -1   3  143.22   46.29   0
   6  -4   2   59.55   49.52   0
   6  -2   3   83.91   54.44   0
   7  -2   3   74.93   57.21   0
   7   2   4   75.66   45.96   0
   7   3   4  106.13   40.69   0
   7   4   4  138.68   45.01   0
   8   1   4   11.48   52.41   0
   8   2   4    1.59   36.70   0
   8   5   4    8.14   35.72   0
   3  -8  -1   69.45   43.14   0
   3  -2   2  295.45   49.44   0
   4  -7   0    0.28   34.22   0
   4   3   3  387.37   42.89   0
   5  -6   1   -7.41   45.07   0
   5  -4   2   45.00   43.22   0
   7   1   4   89.28   47.15   0
   1  -8  -2   35.61   31.86   0
   4   0   3  815.92   73.98   0
   5  -2   3  258.39   58.86   0
   6   2   4   53.10   34.80   0
   6   3   4   21.82   34.19   0
   6   7   3   69.16   27.66   0
   7  -3   3   94.01   57.52   0
   7   0   4  134.79   53.17   0
   7   5   4  139.04   43.14   0
   8   0   4   -3.16   47.59   0
   8   6   4    2.20   35.09   0
   1   0   1 2852.13   65.69   0
   2  -6   0  -13.45   30.35   0
   3  -5   1  204.46   47.64   0
   4  -6   1  107.34   51.53   0
   4  -4   2  116.00   43.01   0
   4  -1   3  140.56   48.00   0
   5   6   3   62.94   26.04   0
   6  -5   2    1.17   46.24   0
   6  -3   3   16.20   43.37   0
   6   1   4  134.88   43.84   0
   6   4   4    0.18   28.87   0
   0  -7  -2    6.23   22.60   0
   0  -5  -1 1350.43   60.83   0
   2  -9  -2   71.74   37.09   0
   2  -4   1  172.57   40.02   0
   3  -7   0  171.68   45.48   0
   3  -3   2    0.02   29.71   0
   5  -5   2   72.16   47.66   0
   6   0   4   -7.45   30.71   0
   7  -1   4   86.73   51.44   0
   7   8   3   -3.03   21.86   0
  -1  -7  -3    3.60   15.53   0
   1  -1   1   40.05   20.45   0
   3   5   2  305.70   17.22   0
   5  -3   3  257.10   58.82   0
   6  -4   3    3.65   52.52   0
   6  -1   4  -16.65   35.61   0
   7  -2   4   57.93   59.83   0
  -1  -5  -2  129.61   14.71   0
   1  -7  -1    8.94   25.05   0
   1  -5   0  433.16   49.16   0
   2  -8  -1   84.76   33.11   0
   2   0   2  809.47   52.34   0
   2   1   2   23.30   18.52   0
   4  -2   3  270.48   52.86   0
   5   1   4  306.37   52.56   0
   5   2   4  329.10   50.43   0
   5   3   4   40.10   32.55   0
   8   1   5   -6.90   50.02   0
   8   2   5    7.14   41.96   0
   8   3   5   17.18   35.44   0
   8   4   5    3.81   38.95   0
   0 -10  -4    8.01   23.32   0
   2  -1   2  728.20   55.10   0
   3  -6   1   29.10   30.25   0
   3  -4   2   24.11   37.63   0
   4  -7   1   37.21   43.96   0
   4  -5   2  122.17   47.18   0
   5  -6   2   26.82   51.14   0
   5  -4   3   92.17   52.83   0
   5   0   4  209.05   49.38   0
   6  -2   4  -12.22   37.81   0
   7   2   5   99.38   50.60   0
   7   3   5  125.11   49.39   0
   8   0   5   42.48   55.32   0
   1  -2   1  705.13   46.33   0
   2  -7   0    0.44   28.11   0
   2  -5   1  170.12   43.01   0
   3   1   3   -2.12   28.60   0
   4  -3   3   76.98   40.15   0
   5  -1   4  184.56   50.10   0
   5   4   4   94.27   32.11   0
   6  -5   3  -30.39   49.12   0
   7  -3   4   37.22   51.27   0
   7   0   5   42.42   51.69   0
   7   1   5   46.08   42.18   0
   7   4   5   33.23   35.01   0
   8   5   5   34.97   37.76   0
  -1 -10  -5   26.94   16.17   0
   0  -9  -3   -0.79   24.84   0
   2  -2   2  319.40   43.79   0
   3  -8   0  113.15   43.22   0
   3   0   3   10.80   26.85   0
   4   5   3  397.19   34.42   0
   6  -3   4    3.45   40.81   0
   6   6   4  115.08   31.80   0
   7   7   4    0.64   24.26   0
   0  -2   0 2228.02   51.65   0
   1  -9  -2    8.28   25.86   0
   3  -1   3    7.35   29.38   0
   3   2   3  320.31   36.54   0
   4  -6   2   37.97   46.26   0
   5  -5   3   90.28   55.15   0
   5  -2   4  182.44   49.09   0
   6   1   5   -3.75   33.02   0
   6   2   5   16.72   31.75   0
   7  -1   5   26.84   49.68   0
   7   5   5   36.90   35.50   0
   8   6   5   -1.30   34.13   0
   1  -6   0  422.66   49.53   0
   1  -3   1 2703.69   93.65   0
   2  -9  -1   17.86   33.80   0
   3  -7   1   59.41   42.63   0
   3  -5   2    0.98   28.55   0
   3  -2   3   22.94   33.69   0
   4  -4   3  105.14   40.93   0
   4   0   4  254.43   52.59   0
   4   1   4  628.93   66.03   0
   6  -4   4    1.07   46.54   0
   6   0   5   47.53   40.24   0
   6   3   5   20.97   29.17   0
   7  -2   5   31.99   54.09   0
  -1  -9  -4  113.95   21.22   0
   0  -6  -1  633.84   47.62   0
   2  -3   2  844.73   67.20   0
   4  -1   4  226.73   52.05   0
   4   2   4   36.81   28.89   0
   5  -3   4  187.68   54.21   0
   6  -1   5   60.13   43.69   0
   6   4   5   22.76   30.74   0
   8   1   6   49.32   54.77   0
   8   2   6   39.89   44.33   0
   8   3   6   24.47   42.40   0
   0  -8  -2  156.13   30.94   0
   1  -8  -1   56.73   29.85   0
   2  -6   1  144.06   37.51   0
   3  -3   3   42.34   37.61   0
   5  -6   3   21.39   50.49   0
   6  -2   5   57.28   51.11   0
   8   4   6   15.14   39.57   0
   0  -3   0 3353.45   75.40   0
   1  -4   1  663.22   55.10   0
   2  -8   0   25.33   34.31   0
   2  -4   2  111.71   38.90   0
   3  -6   2   28.90   35.98   0
   4  -7   2   80.27   43.11   0
   4  -5   3   96.34   44.17   0
   4  -2   4  110.11   42.27   0
   4   3   4  394.61   46.75   0
   5  -4   4   47.49   46.61   0
   5   0   5    0.96   40.07   0
   5   1   5  312.50   57.19   0
   6   8   3  190.41   21.80   0
   7   1   6    8.00   38.72   0
   7   2   6   31.60   39.10   0
   3  -8   1   11.81   36.91   0
   5  -1   5   58.65   35.82   0
   5   2   5  213.71   43.89   0
   5   7   3   12.23   16.06   0
   6  -3   5   69.83   52.81   0
   6   5   5    0.92   25.13   0
   7   0   6   30.94   43.45   0
   7   3   6  -19.24   30.44   0
   8   5   6   -7.41   32.73   0
   3  -4   3   68.90   36.35   0
   4  -3   4   50.79   34.94   0
   5  -5   4   58.20   53.22   0
   5  -2   5   42.62   45.32   0
   5   3   5  247.77   45.71   0
   7  -1   6  -21.72   40.23   0
   7   4   6  -18.82   33.02   0
   1  -7   0  166.49   36.27   0
   2  -7   1   39.90   32.14   0
   2   3   2  269.56   18.43   0
   4  -6   3   87.95   44.90   0
   6  -4   5   19.12   45.76   0
   6   0   6   68.80   48.19   0
   6   1   6  222.86   52.88   0
   6   7   4   16.85   20.97   0
   7   8   4   52.53   23.01   0
   0  -4   0 1239.86   53.34   0
   1  -5   1  472.27   50.59   0
   2  -5   2  276.32   46.25   0
   3  -7   2   -3.85   36.45   0
   4  -4   4   22.86   35.68   0
   5  -3   5   18.78   38.54   0
   6  -1   6   65.82   44.56   0
   6   2   6   65.98   34.82   0
   7   5   6   21.38   32.73   0
   8   3   7   10.90   43.87   0
  -1  -8  -3  194.16   23.19   0
   0 -10  -3   14.92   20.78   0
   1  -9  -1  108.74   33.20   0
   2  -9   0    3.91   29.55   0
   3  -5   3  104.05   37.24   0
   3   0   4  518.09   58.12   0
   5   4   5   24.74   26.91   0
   6  -2   6  171.81   61.41   0
   6   3   6  184.34   42.12   0
   7   7   5   48.26   27.84   0
   8   4   7   19.21   39.70   0
  -1  -6  -2    5.56   10.96   0
   2  -2   3  846.88   66.84   0
   2  -1   3  160.37   33.93   0
   3  -2   4  128.56   39.43   0
   3  -1   4  128.10   39.37   0
   4  -7   3   42.92   41.14   0
   4  -5   4    7.93   40.80   0
   4  -1   5   21.23   38.37   0
   4   0   5  103.46   36.82   0
   5  -4   5    6.08   38.36   0
   5   6   4   38.42   21.04   0
   7   0   7   28.16   49.41   0
   7   1   7   86.18   50.23   0
   7   2   7   46.82   45.44   0
   0  -9  -2  137.85   30.20   0
   2  -8   1   85.62   37.70   0
   2  -6   2   93.09   33.55   0
   3  -6   3   35.69   38.72   0
   3   1   4  330.98   43.18   0
   3   4   3    6.86   14.53   0
   4  -2   5    4.78   32.16   0
   4   1   5   30.72   28.81   0
   6  -3   6   28.57   45.07   0
   6   4   6   53.33   27.54   0
   7  -1   7  -13.25   41.48   0
   7   3   7   41.41   41.11   0
   0  -5   0  870.88   49.48   0
   1  -8   0  152.50   36.04   0
   1  -6   1  157.48   35.45   0
   2  -3   3  507.86   55.10   0
   3  -8   2   32.62   37.23   0
   3  -3   4  367.78   54.37   0
   4   2   5    9.96   29.35   0
   5  -5   5   23.44   48.06   0
   5  -1   6   -0.50   32.71   0
   5   0   6   23.78   34.04   0
   5   1   6    1.08   29.69   0
   1  -2   2  675.46   48.76   0
   2  -4   3  342.44   50.78   0
   2   1   3   33.75   22.49   0
   3  -4   4   32.78   35.57   0
   3   2   4  115.62   31.01   0
   4  -6   4    8.41   37.06   0
   4  -3   5  246.93   52.67   0
   5  -2   6   19.57   36.82   0
   5   2   6   36.44   31.10   0
   7   4   7   44.92   39.78   0
   1  -1   2  846.96   46.47   0
   5  -3   6   72.65   43.12   0
   6  -1   7   15.67   38.67   0
   6   0   7   18.99   37.83   0
   6   1   7   13.72   34.91   0
   2   6  11   -1.73   16.03   0
   4   6  -1  -17.86   25.61   0
   4   6   6    8.29   27.72   0
   5   8   1   22.23   36.55   0
   5   8   5   13.42   33.12   0
   5   8   6   23.72   38.82   0
   5   9   8   13.76   36.10   0
   1   1  -1  570.49   31.56   0
   1   1   0   20.96   12.58   0
   1   2  -5  204.16   28.48   0
   3   4  -2  806.79   66.00   0
   3   5  -4   15.37   27.94   0
   3   6  -5   55.38   31.16   0
   4   7  -3   43.32   35.51   0
   4   8  10  -14.95   24.88   0
   5   8   0  -10.04   34.23   0
   1   1   1 1841.87   45.03   0
   1   4  -8   36.99   27.12   0
   2   3  -4  767.27   55.50   0
   2   4   8   24.93   16.57   0
   3   4   5  502.85   45.22   0
   4   5   2   67.31   30.65   0
   4   6  -2   -4.13   24.89   0
   5   7   2  210.92   54.52   0
   5   7   3  -11.03   36.02   0
   5   8   7    8.65   31.01   0
   0   1  -6   30.21   14.36   0
   1   3  -7   75.40   25.79   0
   1   3   8   -2.74    8.76   0
   2   4  -6   31.96   26.77   0
   2   5  -7  104.63   34.33   0
   3   7  11   -2.43   20.94   0
   4   5   0   78.02   39.24   0
   4   5   1  196.54   41.18   0
   4   5   3  289.55   44.69   0
   4   5   4  222.99   43.27   0
   4   6   7  290.33   43.21   0
   4   7  -4   67.22   45.04   0
   4   7   9   -5.78   26.63   0
   5   7   1  104.79   43.78   0
   5   7   4   32.20   33.60   0
   5   7   5   55.42   40.36   0
   5   8  -1   78.55   46.02   0
   0   3  -9    6.06   19.44   0
   1   1  -2  876.60   39.92   0
   2   2  -1  125.21   28.80   0
   2   2   0 1501.57   63.10   0
   2   2   1 1037.63   51.48   0
   2   3   6  -15.13   14.90   0
   2   5  10    1.23   17.19   0
   3   4  -3  220.19   39.82   0
   3   6  -6   30.96   34.71   0
   4   6  -3   79.58   37.89   0
   5   7   0   34.16   37.74   0
   5   8   8    7.73   31.66   0
   6   9   3    4.05   48.40   0
   6   9   4   17.32   42.09   0
   6   9   5   27.50   48.89   0
   0   0  -2   34.51    6.76   0
   2   2   2  855.81   45.77   0
   3   4   6  650.61   51.12   0
   3   5  -5   74.34   30.67   0
   3   6  10  179.40   34.77   0
   4   5  -1  229.11   45.68   0
   4   5   5   24.76   30.24   0
   5   7  -1   29.20   43.83   0
   5   7   6   53.40   34.77   0
   6   9   6   17.57   40.89   0
   2   2  -2  102.93   28.72   0
   2   3  -5   -3.70   22.28   0
   3   3   1  644.62   56.50   0
   4   5  -2  118.30   41.67   0
   4   6   8  117.72   35.30   0
   5   7   7    4.98   33.27   0
   5   8   9    9.66   32.55   0
   1   2  -6   76.77   25.29   0
   3   3   0  794.57   60.15   0
   3   3   2  916.69   60.94   0
   3   4  -4   80.68   30.21   0
   4   5   6  103.93   34.69   0
   4   6  -4  107.72   41.30   0
   5   6   1  274.44   54.49   0
   5   6   2  184.96   44.75   0
   5   6   3   66.29   34.04   0
   5   6   4   23.62   37.78   0
   5   7  -2  164.10   50.53   0
   6   8   2   21.08   48.70   0
   6   8   3  223.76   62.08   0
   6   8   4    4.22   38.25   0
   1   1  -3  953.98   44.22   0
   2   2   3  272.75   29.41   0
   2   4  -7   96.83   33.45   0
   3   3  -1  111.94   32.83   0
   3   3   3  137.44   33.52   0
   3   5  -6   93.15   39.10   0
   4   5  -3    1.04   31.03   0
   5   6   0   54.24   38.60   0
   5   6   5  121.63   43.74   0
   6   8   1   -4.61   41.34   0
   6   8   5   -9.55   35.89   0
   6   8   6  -11.81   39.00   0
   2   2  -3  324.62   39.81   0
   4   4   1  163.98   39.27   0
   4   4   2  120.48   41.33   0
   5   6  -1   12.35   34.71   0
   5   7  -3   24.19   40.42   0
   5   7   8    0.12   29.74   0
   6   8   0   41.91   47.03   0
   1   2   6  355.24   16.30   0
   1   3  -8   86.66   31.06   0
   2   3  -6   34.50   27.83   0
   3   4  -5    1.31   26.08   0
   3   5   9   48.94   22.76   0
   4   4   0  333.29   49.50   0
   4   4   3  701.21   63.01   0
   4   6  -5   40.47   34.58   0
   5   6   6  124.53   36.62   0
   6   8   7   76.20   43.74   0
   3   3  -3  960.17   72.13   0
   3   3   4   63.94   24.65   0
   4   4  -1   25.11   29.75   0
   4   5  -4   83.02   37.88   0
   4   5   7  322.51   45.22   0
   5   6  -2  127.60   46.82   0
   6   7   1  -37.60   34.78   0
   6   7   2   47.39   41.57   0
   6   7   3   63.71   42.98   0
   6   7   4   16.83   40.82   0
   1   1  -4   19.04   18.67   0
   2   2  -4  601.31   51.33   0
   4   4  -2   97.40   36.22   0
   4   4   4   30.83   26.87   0
   5   5   1  214.88   49.11   0
   5   5   2  131.30   42.35   0
   5   5   3   43.03   39.90   0
   5   6  -3   11.59   42.76   0
   5   6   7  -10.19   27.69   0
   5   7   9   10.86   30.26   0
   6   7   0   -6.24   41.53   0
   6   7   5   59.13   40.81   0
   6   8   8   20.41   37.59   0
   2   4   9  136.67   22.51   0
   3   5  -7   19.83   34.37   0
   3   6  11    3.54   20.33   0
   4   7  11   30.73   28.40   0
   5   5   0   24.70   30.36   0
   5   5   4  119.15   44.18   0
   6   7  -1   89.05   49.59   0
   6   7   6   17.59   35.55   0
  -1   2 -10   11.74   11.56   0
   1   2  -7   46.12   24.38   0
   2   3   7  125.01   21.15   0
   2   4  -8   92.67   34.04   0
   3   3  -4   71.66   33.69   0
   3   4  -6  205.03   45.39   0
   4   4  -3   40.84   31.42   0
   4   4   5  163.12   38.75   0
   4   5  -5  137.34   43.34   0
   5   5  -1   17.05   30.53   0
   7   8   3   -1.74   51.43   0
   7   8   4   50.43   50.74   0
   0   1  -7   51.18   17.65   0
   3   3   5  529.00   46.82   0
   4   5   8   21.81   27.56   0
   5   5  -2  129.34   44.70   0
   5   5   5  198.09   44.02   0
   5   6  -4   -3.00   35.76   0
   5   6   8   -2.51   30.77   0
   6   6   1    5.11   36.26   0
   6   6   2   39.97   39.86   0
   6   6   3   71.25   41.68   0
   6   7   7   61.65   39.48   0
   7   8   5   -3.40   42.41   0
   2   2  -5  408.40   44.72   0
   2   3  -7  163.16   35.40   0
   4   4  -4    5.11   30.69   0
   5   7  10   38.88   33.25   0
   6   6   0   55.47   43.19   0
   6   6   4  124.86   45.06   0
   3   3  -5  107.43   34.98   0
   3   4   8  127.61   28.53   0
   4   4   6   50.92   29.46   0
   4   5  -6  -17.94   31.50   0
   5   5  -3   72.37   40.43   0
   5   5   6   28.41   32.92   0
   6   6  -1  119.67   53.01   0
   6   6   5    7.24   33.09   0
   6   7   8  107.74   44.51   0
   0   2  -9   36.00   18.72   0
   1   1  -5  127.73   22.88   0
   1   3  -9   65.54   26.61   0
   3   2   0  468.78   47.78   0
   3   4  -7   16.78   28.45   0
   4   3  -1  284.86   50.58   0
   4   3   0  461.25   55.11   0
   4   3   1   11.97   29.75   0
   6   6  -2   85.02   49.37   0
   6   6   6   28.81   38.89   0
   7   7   1   45.10   54.06   0
   7   7   2   61.46   48.80   0
   7   7   3   -5.38   40.76   0
   7   7   4  -11.45   47.07   0
   3   2  -1   84.66   30.50   0
   3   2   1 1129.69   66.79   0
   3   5  10  119.15   27.53   0
   4   3   2  212.91   42.15   0
   4   4  -5   15.29   34.45   0
   5   4   0    8.55   31.38   0
   5   4   1  560.92   66.18   0
   5   4   2  175.86   43.81   0
   5   5  -4   32.84   40.77   0
   5   6   9   -6.20   30.30   0
   7   7   5   79.61   48.22   0
   3   2  -2  967.51   67.21   0
   3   2   2  979.72   62.89   0
   4   3  -2   48.11   30.86   0
   4   3   3  426.87   51.15   0
   5   4  -1   44.93   37.26   0
   5   4   3   -6.27   27.95   0
   5   5   7    0.67   27.77   0
   6   5   1   17.39   36.06   0
   6   5   2   43.21   38.27   0
   6   6  -3    6.77   39.93   0
   6   7   9    7.49   33.88   0
   7   7   6    8.00   40.96   0
   2   2  -6   14.14   22.26   0
   2   3  -8  118.27   33.83   0
   2   5  11    8.33   11.38   0
   3   3  -6   33.83   29.90   0
   4   3  -3   -8.95   31.85   0
   5   4  -2  292.33   54.36   0
   5   4   4   73.50   33.90   0
   6   5  -1  217.37   59.42   0
   6   5   0    3.57   35.71   0
   6   5   3  145.20   46.50   0
   6   6   7  145.60   44.03   0
   1   2  -8   65.16   24.63   0
   2   1  -1  135.02   25.92   0
   2   2   5  154.23   20.91   0
   4   3   4  445.11   52.97   0
   4   4  -6   16.90   33.40   0
   4   4   7  198.52   36.55   0
   5   4  -3  196.75   50.21   0
   5   5  -5   -6.16   34.09   0
   6   5   4   87.84   39.97   0
   7   6   1   22.69   47.75   0
   7   6   2    8.84   39.77   0
   7   6   3   -3.00   43.98   0
   7   7   7   -7.78   36.71   0
   2   1  -2  167.78   28.11   0
   2   1   0  915.10   50.41   0
   3   2   3  304.17   39.69   0
   4   3  -4  489.50   61.09   0
   5   4   5   56.70   36.15   0
   6   5  -2   70.10   43.66   0
   6   5   5   16.88   31.75   0
   6   6   8   54.12   39.86   0
   7   6   0   25.87   44.46   0
   7   6   4   76.51   44.40   0
   0   0  -4 2612.25   41.43   0
   1   1  -6  419.36   35.68   0
   2   1  -3  148.33   30.44   0
   3   2  -4   31.37   24.96   0
   4   6  11   29.53   24.71   0
   5   4  -4   -6.84   32.64   0
   5   5   8   43.04   30.57   0
   6   5  -3    9.10   40.75   0
   7   6  -1   -4.00   41.91   0
   7   6   5   61.60   42.86   0
   7   7   8    0.11   41.91   0
   2   1   1 6102.79  117.30   0
   3   3  -7   82.01   33.41   0
   6   5   6   29.47   34.69   0
   7   6   6    3.50   41.16   0
   2   2  -7   41.37   25.38   0
   4   3  -5  100.85   37.03   0
   4   3   5   17.41   23.77   0
   4   4  -7    8.73   30.91   0
   5   3   0  180.94   48.29   0
   5   3   1  102.10   42.42   0
   5   4   6   27.96   31.06   0
   6   4   0   85.88   46.04   0
   6   4   1  -16.78   36.70   0
   6   5  -4   32.41   45.08   0
   2   1  -4  231.02   34.12   0
   3   2  -5  134.96   32.48   0
   3   2   4   84.25   27.36   0
   3   4   9  169.76   26.91   0
   5   3  -1  -20.66   27.20   0
   5   3   2  169.38   41.34   0
   5   4  -5   18.32   31.49   0
   6   4  -1   41.05   37.83   0
   6   4   2  183.39   47.63   0
   6   4   3  183.97   49.38   0
   6   6   9    9.74   31.15   0
   7   5   1    9.20   38.08   0
   7   5   2   31.32   39.76   0
   7   6   7   -0.95   36.93   0
   2   3  -9   15.09   25.80   0
   3   3   7   61.07   23.33   0
   4   2  -1  123.87   37.40   0
   4   2   0  159.61   38.74   0
   5   3  -2  179.33   43.69   0
   5   3   3    6.23   33.61   0
   6   4  -2   57.30   39.65   0
   6   5   7   86.28   33.77   0
   7   5  -1   -5.26   43.93   0
   7   5   0    9.41   38.35   0
   7   5   3   -7.92   34.47   0
   0   1  -8  158.05   19.90   0
   2   1   2   21.13   17.08   0
   4   2  -2  299.06   46.17   0
   4   2   1  -13.86   25.72   0
   4   3  -6   34.86   33.85   0
   4   5  10   47.78   26.26   0
   5   3  -3  133.61   38.95   0
   6   4  -3   26.76   42.43   0
   6   4   4    6.71   26.82   0
   7   5  -2   36.59   48.77   0
   7   5   4  153.61   50.12   0
   8   6   3    1.30   41.81   0
   8   6   4    7.96   44.19   0
   2   1  -5  532.43   46.01   0
   2   3   8  565.41   28.89   0
   3   2  -6  111.63   32.19   0
   3   3  -8    3.02   26.44   0
   4   2  -3   22.20   27.08   0
   4   2   2  426.93   50.13   0
   4   3   6  365.98   44.15   0
   5   3   4   18.15   32.03   0
   5   4  -6   74.21   40.63   0
   5   4   7   75.40   31.89   0
   7   5   5   40.66   34.19   0
   7   6   8   49.96   39.50   0
   8   6   5  -20.68   43.89   0
   1   1  -7  181.22   27.44   0
   1   2  -9  145.31   26.13   0
   5   3  -4   -5.32   24.58   0
   5   6  11   -7.96   24.77   0
   6   4  -4   35.72   39.97   0
   6   4   5   24.66   27.79   0
   6   5   8   18.17   32.85   0
   6   6  10   21.71   30.88   0
   2   2  -8  132.72   32.13   0
   3   1  -1   15.58   28.93   0
   4   2  -4  140.60   36.67   0
   4   2   3   96.95   31.68   0
   7   5   6    1.70   31.31   0
   0   2 -10    8.10   11.14   0
   3   1  -2  831.57   60.12   0
   3   1   0   53.71   25.95   0
   3   5  11   10.03   14.67   0
   4   3  -7   49.99   31.68   0
   5   3  -5   14.03   35.62   0
   5   3   5  217.47   43.66   0
   6   3  -1  195.99   52.71   0
   6   3   0   27.39   30.57   0
   6   3   1   18.84   30.64   0
   6   4   6   43.35   28.38   0
   7   4  -1   12.11   43.51   0
   7   4   0  -13.96   39.04   0
   7   4   1  174.08   51.05   0
   7   4   2   14.52   35.75   0
   8   5   1   16.45   49.18   0
   8   5   2   63.01   51.67   0
   2   1  -6   18.56   23.43   0
   2   2   6  383.15   26.60   0
   3   1  -3  758.50   58.87   0
   3   2  -7  133.79   34.14   0
   4   2  -5  180.57   41.26   0
   6   3  -2  144.02   49.38   0
   6   3   2  147.81   42.67   0
   7   4  -2   -0.15   42.83   0
   7   4   3   39.34   37.02   0
   7   5   7   33.95   38.21   0
   8   5   3   40.05   43.85   0
   8   5   4    4.71   44.78   0
   0   0  -5   12.14    8.51   0
   3   1  -4   36.22   28.66   0
   3   1   1  937.36   59.15   0
   4   2   4   86.02   33.38   0
   4   4   9   36.42   21.72   0
   5   2  -1   41.10   31.68   0
   5   2   0  211.25   43.97   0
   5   2   1  111.84   41.12   0
   5   4   8   -7.16   23.21   0
   6   3  -3   14.95   38.82   0
   6   3   3  178.73   44.04   0
   6   5   9   24.03   29.18   0
   7   4  -3   21.19   45.12   0
   7   4   4  126.62   47.38   0
   5   2  -2   74.57   35.05   0
   5   3  -6   44.39   33.96   0
   6   4   7  114.55   37.75   0
   8   5   5   17.13   39.84   0
   1   0  -2 1054.15   41.14   0
   3   1   2  469.19   45.43   0
   4   2  -6   95.95   36.00   0
   5   2  -3  112.36   37.05   0
   5   2   2   55.23   31.46   0
   5   3   6   -0.58   22.38   0
   6   3  -4  104.03   42.83   0
   6   3   4   32.94   30.12   0
   7   4   5   28.67   34.07   0
   7   5   8   75.92   39.75   0
   8   5   6  -14.93   40.04   0
   3   1  -5   72.50   28.89   0
   5   2  -4  -12.60   31.06   0
   5   2   3   98.93   37.72   0
   8   4   0  -14.59   45.32   0
   8   4   1   41.99   44.97   0
   2   1  -7   27.77   22.41   0
   2   2  -9   68.18   25.01   0
   3   2  -8    6.16   23.66   0
   3   3   8   28.77   18.11   0
   4   1  -2  138.98   34.93   0
   4   1  -1  191.45   40.08   0
   4   1   0   52.55   36.69   0
   4   5  11   24.40   19.34   0
   6   3  -5   95.47   40.57   0
   6   3   5  -13.49   23.74   0
   7   3  -1   54.84   40.59   0
   7   3   0  136.99   47.03   0
   7   3   1   69.69   40.70   0
   7   3   2   20.20   41.08   0
   7   4   6   -1.40   29.00   0
   8   4   2   65.03   45.39   0
   8   4   3    3.61   39.28   0
   1   0  -4   47.79   15.38   0
   1   1  -8   37.27   17.80   0
   1   1   4   17.89    7.73   0
   4   1  -3   10.50   24.23   0
   4   2  -7    1.20   25.61   0
   4   2   5    7.55   21.28   0
   5   2  -5   17.73   33.65   0
   6   4   8   15.90   29.92   0
   7   3  -2   -9.64   37.68   0
   7   3   3   31.61   40.70   0
   8   4   4    0.33   43.05   0
   3   1  -6  209.94   36.13   0
   3   1   3  -14.66   21.80   0
   4   1  -4    9.20   30.17   0
   4   1   1  602.93   57.22   0
   5   2   4  336.04   46.71   0
   5   3   7   23.80   25.65   0
   6   2  -2  165.28   46.57   0
   6   2  -1  118.59   41.41   0
   6   2   0   18.91   28.79   0
   6   2   1   76.33   40.08   0
   7   3  -3   49.21   41.42   0
   7   4   7   42.87   38.26   0
   7   5   9   13.06   27.58   0
   1   2 -10   10.87   14.69   0
   5   2  -6   76.97   39.13   0
   6   2  -3   48.33   36.41   0
   6   2   2  108.66   39.57   0
   6   3   6  169.41   38.24   0
   7   3   4  108.91   41.84   0
   8   4   5    9.13   37.24   0
   1   0  -5  263.95   26.41   0
   2   0  -3  164.15   29.00   0
   2   0  -2    1.93   20.80   0
   4   1  -5  140.19   37.68   0
   4   1   2 1184.51   74.20   0
   6   2  -4   39.61   40.08   0
   6   2   3   67.18   39.96   0
   1   0   0   43.53   13.90   0
   2   0  -1  287.60   31.22   0
   4   2  -8   22.31   28.14   0
   5   1  -2   87.76   35.54   0
   5   1  -1   32.57   30.10   0
   5   1   0   -2.83   32.49   0
   5   2   5  238.84   43.55   0
   5   5  11    0.45   20.87   0
   7   3   5  125.45   41.69   0
   8   3  -1   20.94   41.82   0
   8   3   0  -10.44   36.53   0
   8   3   1    8.81   39.51   0
   8   3   2   30.51   45.36   0
   8   4   6   23.67   37.20   0
   2   0  -4 1118.81   58.58   0
   2   1  -8  146.22   28.75   0
   3   1  -7  353.16   43.64   0
   4   2   6  716.47   54.96   0
   5   1  -3  120.56   36.78   0
   5   1   1  324.48   48.99   0
   5   2  -7   49.39   34.10   0
   6   2  -5   54.70   38.16   0
   6   2   4   38.10   37.37   0
   6   4   9   19.21   26.83   0
   7   2  -1   32.67   43.24   0
   7   2   0  152.09   51.69   0
   7   4   8    9.73   31.42   0
   8   3   3  -11.67   34.37   0
   4   1  -6   31.63   27.23   0
   4   1   3  590.78   54.25   0
   5   1  -4   35.48   27.33   0
   6   3   7  234.67   41.62   0
   7   2  -2   -8.44   36.52   0
   7   2   1   37.53   36.74   0
   7   2   2    1.28   39.02   0
   7   3   6   14.14   35.29   0
   8   3   4   -9.42   41.43   0
   8   4   7   13.79   35.17   0
   2   0  -5  102.81   26.38   0
   2   0   0 9869.70  150.16   0
   3   0  -3 1704.09   83.84   0
   3   0  -2  562.08   49.92   0
   3   1   4  374.04   38.08   0
   5   1   2  111.67   34.91   0
   7   2  -3   27.91   34.99   0
   3   0  -1  183.97   33.78   0
   5   1  -5   -4.72   22.44   0
   6   1  -1  132.93   39.37   0
   7   2  -4   19.90   38.00   0
   7   2   3   56.20   37.61   0
  -4  -5  -5   18.04   10.82   0
  -1  -9  -8   51.00   37.66   0
  -1  -3  -2   17.72   15.65   0
   4  -2  -1  437.82   54.63   0
   5  -5  -4   79.60   55.64   0
   5  -4  -3   38.00   40.02   0
   6  -1  -1   66.17   32.68   0
  -2  -9  -8   39.86   36.63   0
   1  -7  -5    9.83   37.45   0
   1  -6  -4  381.61   57.93   0
   1  -5  -3  623.06   67.45   0
   2  -6  -4   13.11   36.57   0
   2  -5  -3    3.54   30.45   0
   5  -3  -2   -6.75   28.84   0
  -4  -9  -9   22.89   30.70   0
   0  -6  -4  351.29   50.78   0
   0  -2  -1 1304.97   48.35   0
   1  -8  -6   42.33   48.52   0
   2  -7  -5   37.52   42.09   0
   2  -4  -2   30.87   39.18   0
   3  -6  -4  172.01   53.86   0
   3  -5  -3   58.21   40.45   0
   3  -1   0  983.29   63.35   0
   5  -2  -1   23.78   32.62   0
   7  -2  -2  -12.64   33.55   0
   7   1   0    0.27   29.88   0
  -3  -8  -7   49.03   32.80   0
  -3  -7  -6  183.01   35.07   0
  -2  -4  -3  916.96   41.58   0
   0  -8  -6   43.01   34.64   0
   0  -5  -3  357.62   47.62   0
   1  -4  -2  810.92   65.05   0
   2  -8  -6   92.31   51.20   0
   2  -1   0  120.53   24.97   0
   3  -7  -5   12.92   43.45   0
   3  -4  -2  108.91   39.79   0
   4  -6  -4   -4.20   48.85   0
   4  -5  -3  121.93   54.14   0
   4  -1   0  252.32   45.77   0
   6  -4  -3   69.18   45.63   0
   6  -3  -2   -3.80   44.19   0
   6   0   0   12.76   25.18   0
   7  -1  -1   77.20   45.77   0
   7   3   1   82.69   29.30   0
   8   0  -1    5.61   37.99   0
   8   5   1    4.89   20.09   0
  -3  -6  -5  130.73   29.12   0
  -1  -8  -6  159.13   45.43   0
  -1  -7  -5  -18.79   23.53   0
  -1  -6  -4  201.24   41.38   0
   0  -9  -7    5.67   35.55   0
   1  -9  -7   12.69   45.42   0
   3  -8  -6   -2.84   47.95   0
   4  -7  -5   39.12   51.91   0
   4  -4  -2   79.85   42.07   0
  -3  -9  -8   21.09   32.34   0
  -1  -9  -7   63.42   46.42   0
   2  -3  -1 1479.65   86.30   0
   3  -3  -1  108.79   39.49   0
   5  -6  -4  110.96   64.00   0
   5  -5  -3    5.30   42.08   0
   5  -1   0  159.15   43.23   0
   6  -2  -1   29.96   36.32   0
   0  -4  -2   58.71   30.27   0
   4  -3  -1  225.62   48.10   0
   5  -4  -2   42.69   41.12   0
   7  -3  -2   58.87   53.91   0
   7   0   0  157.74   47.43   0
   8   1   0   20.40   33.96   0
   8   4   1    7.77   23.38   0
  -2  -8  -6   17.78   27.88   0
  -1  -5  -3  470.89   47.93   0
   2  -7  -4    4.47   44.47   0
   5  -3  -1   20.66   41.71   0
   6  -5  -3   22.38   51.51   0
   6  -1   0    8.91   33.17   0
  -2  -9  -7  -11.11   32.66   0
  -2  -7  -5  228.75   40.90   0
   1  -8  -5   22.81   35.96   0
   1  -7  -4  183.77   47.62   0
   1  -3  -1    1.49   23.27   0
   1  -1   0  802.57   39.73   0
   2  -8  -5   66.51   49.37   0
   2  -6  -3  208.07   52.71   0
   3  -8  -5   28.45   51.07   0
   3  -7  -4   92.25   50.92   0
   3  -6  -3  143.95   51.14   0
   6  -4  -2   -0.07   47.18   0
   6   1   1   18.57   26.08   0
   7  -2  -1   65.56   43.92   0
   0  -9  -6   24.51   46.46   0
   0  -8  -5   90.04   44.80   0
   0  -7  -4   13.39   37.75   0
   1  -9  -6   -9.98   38.20   0
   1  -6  -3  701.66   73.15   0
   2  -5  -2  237.88   49.15   0
   3  -5  -2   -1.78   34.98   0
   3  -2   0  868.59   69.19   0
   4  -7  -4  -23.13   45.14   0
   4  -6  -3  215.87   61.87   0
   4  -5  -2  378.20   72.06   0
   4  -2   0  284.50   51.38   0
   6  -3  -1   13.10   45.25   0
   8   3   1   33.47   29.39   0
   4   0   1 1193.86   68.61   0
   5  -6  -3  -28.81   45.27   0
   5  -2   0  110.51   45.27   0
   7  -1   0   28.73   42.04   0
   8   0   0   14.91   37.68   0
  -3  -5  -4   18.77   14.91   0
  -2  -6  -4  663.99   53.12   0
   0  -6  -3   -1.64   32.52   0
   1  -5  -2  317.05   51.05   0
   2  -2   0 1034.26   65.48   0
   3  -4  -1   77.79   37.39   0
   4  -4  -1  159.54   48.41   0
   5  -5  -2    5.66   42.43   0
   5   0   1  747.09   61.03   0
   7   1   1   86.97   35.89   0
  -5  -8  -8    7.12   16.42   0
  -4  -9  -8   41.58   27.86   0
  -4  -8  -7   90.97   29.77   0
  -1 -10  -7   23.62   42.64   0
  -1  -9  -6    3.20   35.31   0
  -1  -8  -5   -7.17   24.22   0
   2  -4  -1  497.04   60.03   0
   3   0   1 2441.75   79.99   0
   5  -4  -1  118.99   48.92   0
   5   4   2  183.34   13.60   0
   6  -5  -2  131.99   59.87   0
   6  -2   0    4.04   28.93   0
   6   0   1  248.70   46.12   0
   7  -3  -1   35.88   45.95   0
  -3  -9  -7   44.32   29.33   0
  -1  -7  -4  192.26   45.37   0
   2  -9  -5   74.28   54.93   0
   2  -8  -4   42.32   45.77   0
   2  -7  -3   30.27   46.79   0
   3  -8  -4   89.20   57.96   0
   3  -7  -3   26.90   44.40   0
   4  -7  -3   25.62   58.34   0
   6  -4  -1   33.28   50.54   0
   6   4   2  173.93   22.00   0
   8  -1   0   27.82   44.34   0
  -3  -8  -6  110.07   30.87   0
  -1  -4  -2  729.12   47.28   0
   1  -9  -5   36.00   48.18   0
   1  -8  -4  257.20   59.83   0
   3  -6  -2   71.33   44.17   0
   4  -6  -2   61.47   47.99   0
   4  -3   0    3.78   37.03   0
   7  -2   0   25.77   39.63   0
   7   0   1   70.89   39.86   0
   8   1   1   -4.64   28.98   0
  -4  -7  -6    0.39   19.66   0
   0  -9  -5   80.56   50.27   0
   0  -5  -2  127.29   35.11   0
   1  -7  -3   33.90   36.48   0
   1  -4  -1   59.54   31.29   0
   2  -6  -2  228.65   53.13   0
   3  -3   0  193.05   44.56   0
   4  -1   1  115.35   38.63   0
   5  -6  -2   14.87   50.28   0
   5  -3   0  299.74   55.50   0
   5  -1   1  235.53   42.98   0
   5   3   2  188.72   22.26   0
   6   3   2  118.54   25.69   0
  -2 -10  -7   29.79   35.96   0
  -2  -9  -6   19.18   30.04   0
  -1  -6  -3  701.93   62.77   0
   0 -10  -6   30.95   47.16   0
   0  -8  -4  190.41   51.24   0
   3  -5  -1  152.00   47.73   0
   4  -5  -1   54.15   42.35   0
   5  -5  -1  193.85   64.15   0
   6  -3   0   17.72   37.48   0
   6  -1   1   19.05   29.19   0
  -3  -7  -5   28.84   25.37   0
  -2  -8  -5  133.90   39.73   0
  -2  -5  -3  442.26   38.95   0
   1  -6  -2   18.97   31.54   0
   1  -2   0 2084.42   75.58   0
   3  -1   1 1235.48   69.83   0
   6  -5  -1  -23.48   50.59   0
   7  -3   0   87.13   52.41   0
   7   4   2    5.34   17.37   0
   8   0   1   39.30   38.83   0
  -1 -10  -6   25.80   42.42   0
  -1  -9  -5   12.48   38.92   0
   0  -7  -3   36.54   33.23   0
   2  -5  -1  377.69   56.94   0
   2  -3   0  718.63   61.92   0
   2   0   1 1109.61   46.42   0
   3  -8  -3   42.39   52.82   0
   5   2   2   72.14   22.79   0
   7  -1   1   26.14   34.81   0
   7   3   2   12.32   20.34   0
   7   5   2    6.65   11.58   0
   1  -9  -4  147.20   61.64   0
   2  -8  -3  104.55   51.88   0
   3  -7  -2   47.43   45.94   0
   4  -7  -2   64.83   56.88   0
   4  -4   0  -10.73   32.62   0
   4  -2   1   -5.94   32.34   0
   5  -4   0  249.80   57.65   0
   5  -2   1    6.41   29.58   0
   6  -4   0   20.02   48.95   0
   6  -2   1  116.29   44.88   0
  -2  -7  -4   99.38   31.92   0
  -1  -8  -4  142.05   43.33   0
   1  -8  -3  168.91   57.09   0
   2  -7  -2   43.29   41.21   0
   3  -4   0  302.85   52.54   0
   4  -6  -1   -7.44   39.72   0
   5  -6  -1  -11.31   50.30   0
   8  -1   1   39.77   41.81   0
  -3 -10  -7   28.25   36.05   0
   0 -10  -5   43.23   47.73   0
   0  -6  -2  224.24   47.48   0
   0  -4  -1 1932.02   85.60   0
   1  -5  -1   -8.64   29.39   0
   3  -6  -1   20.77   38.42   0
   7  -2   1    1.43   34.73   0
   7   1   2   45.80   30.89   0
   8   3   2   22.76   24.34   0
   8   4   2   42.06   21.61   0
  -3  -9  -6   60.92   35.10   0
  -2 -10  -6    5.04   34.12   0
  -1  -5  -2  149.83   33.61   0
   0  -9  -4   -5.26   39.05   0
   1  -7  -2  138.67   50.39   0
   2  -4   0   89.21   44.55   0
   3  -2   1  324.86   45.74   0
   4   2   2  414.45   28.39   0
   4   3   2  260.63   14.77   0
   5  -5   0  109.32   56.51   0
   5  -3   1  183.24   50.86   0
   6   0   2  103.54   35.21   0
  -4  -9  -7   29.97   24.43   0
  -1  -7  -3    9.33   30.90   0
  -1  -2  -1 1295.81   33.62   0
   0  -8  -3  -15.74   32.66   0
   1  -3   0  201.44   35.25   0
   2  -6  -1   67.86   40.45   0
   2  -1   1  379.41   36.17   0
   3  -8  -2   11.50   53.05   0
   4  -5   0   35.92   39.55   0
   4  -3   1  158.47   42.38   0
   5   0   2    1.86   26.22   0
   6  -5   0   18.41   47.10   0
   6  -3   1   70.02   42.75   0
   7  -3   1   19.13   44.61   0
   7   0   2   33.24   34.30   0
   8   1   2  140.26   39.38   0
   8   5   2   24.56   14.61   0
  -3  -6  -4    1.05   19.46   0
  -2  -9  -5  218.29   47.95   0
  -1 -10  -5   60.15   44.59   0
   3  -5   0  304.59   59.24   0
   4  -7  -1   54.18   50.70   0
   1  -9  -3    4.41   47.52   0
   2  -8  -2  134.02   53.69   0
   3  -7  -1   10.62   41.89   0
   3  -3   1  989.56   80.18   0
   4   0   2 1172.66   66.92   0
   5  -1   2   -2.47   29.48   0
   6  -1   2   13.17   27.25   0
   7  -1   2   39.33   35.72   0
   8   0   2   13.84   34.17   0
  -3  -8  -5   46.56   24.36   0
  -2  -8  -4  275.13   45.32   0
  -2  -6  -3   57.29   26.47   0
  -2  -3  -2  305.91   16.61   0
  -1  -9  -4  129.97   40.48   0
   0  -7  -2  -26.55   33.10   0
   1  -6  -1   28.68   33.10   0
   4  -6   0  -11.22   45.36   0
   5  -6   0  117.34   59.76   0
   5  -4   1  109.48   46.00   0
   6  -4   1   22.80   41.99   0
  -5  -9  -8   -1.99   15.24   0
  -4  -8  -6    1.40   20.66   0
   0 -10  -4  -11.19   33.94   0
   0  -5  -1 1345.74   80.63   0
   1  -8  -2   78.94   44.41   0
   2  -7  -1  408.37   67.68   0
   2  -5   0  110.74   39.88   0
   2  -2   1   31.51   25.34   0
   4  -4   1  125.04   43.57   0
   6  -2   2   86.25   42.94   0
   7  -2   2   13.49   41.25   0
   8  -1   2   12.48   33.82   0
  -4  -6  -5   52.47   13.99   0
  -1  -8  -3  262.03   50.75   0
  -1  -6  -2    2.78   27.65   0
   0  -9  -3   14.06   42.10   0
   3  -6   0  276.91   59.47   0
   4  -1   2  159.33   36.22   0
   5  -2   2    3.37   28.62   0
  -3 -10  -6   95.68   38.26   0
   2  -9  -2  147.60   59.76   0
   3  -8  -1   97.39   56.92   0
   3  -4   1  259.09   49.64   0
   5  -5   1   59.07   44.95   0
   6  -5   1   10.63   45.97   0
  -2 -10  -5   96.83   40.14   0
  -1  -3  -1   71.27   18.51   0
   1  -7  -1   12.38   32.02   0
   2  -6   0   -3.62   32.68   0
   2  -3   1   46.78   30.92   0
   4  -7   0   29.30   50.28   0
   4  -5   1  213.33   54.12   0
   4  -2   2  172.17   38.82   0
   5  -3   2   64.84   35.73   0
   6  -3   2   65.34   42.10   0
   7  -3   2   12.88   40.23   0
  -4 -10  -7   30.88   26.88   0
  -2  -7  -3   45.96   30.70   0
  -1 -10  -4   25.97   39.55   0
   0  -8  -2  144.56   42.04   0
   0  -2   0 2186.55   63.99   0
   1  -9  -2  -17.40   44.52   0
   1  -5   0  405.12   53.89   0
   2  -8  -1  122.50   54.62   0
   3   0   2   -7.69   19.84   0
  -3  -9  -5    1.46   28.27   0
  -3  -7  -4   64.84   24.61   0
  -2  -9  -4   56.75   34.98   0
   2  -4   1  247.14   50.56   0
   3  -5   1  168.15   50.20   0
   3  -1   2  769.88   57.74   0
   4  -3   2  530.03   63.59   0
   5  -6   1   32.56   47.35   0
   6  -4   2   -4.92   37.80   0
   7   0   3   43.79   34.11   0
   7   2   3   52.25   25.43   0
   8   1   3    3.20   25.23   0
   8   2   3    3.97   25.80   0
  -2  -4  -2   17.38   14.52   0
  -1  -9  -3   44.18   36.46   0
  -1  -7  -2  262.72   44.02   0
  -1  -4  -1   89.35   24.76   0
   0 -10  -3  -12.87   33.17   0
   0  -3   0 3499.74   98.37   0
   4  -6   1   69.61   46.66   0
   5  -4   2   38.90   38.50   0
   6   0   3   -8.41   24.97   0
   6   2   3   92.33   27.15   0
   7  -1   3   90.18   43.30   0
   8   0   3   16.43   30.53   0
   1  -6   0  527.35   67.81   0
   2  -7   0    8.18   37.10   0
   3  -2   2  295.88   44.37   0
   4  -4   2  100.73   40.31   0
   6  -5   2    8.83   49.62   0
   6  -1   3  -11.80   21.48   0
   7   3   3   51.40   22.57   0
   8  -1   3   20.01   36.95   0
   8   3   3    4.11   20.03   0
  -4  -9  -6    6.50   21.48   0
   0  -9  -2  129.21   46.92   0
   0  -7  -1  905.23   80.17   0
   2  -9  -1   17.48   45.67   0
   2  -5   1  161.81   43.64   0
   3  -8   0  164.70   59.86   0
   3  -6   1   36.27   39.46   0
   3  -3   2    5.76   27.95   0
   5  -5   2   77.52   46.75   0
   5  -1   3  178.90   41.88   0
   5   0   3   13.55   25.69   0
   6  -2   3   74.72   36.96   0
   7  -2   3   53.36   38.04   0
  -2  -8  -3   62.05   30.72   0
  -1  -5  -1   88.87   30.36   0
   0  -4   0 1307.70   71.37   0
   1  -1   1   14.11   17.57   0
   4  -7   1   26.81   46.88   0
   5  -2   3  285.54   52.55   0
   7  -3   3   81.54   47.59   0
  -3  -8  -4    3.51   22.31   0
  -2 -10  -4   59.15   36.07   0
  -2  -5  -2    2.78   17.72   0
  -1 -10  -3   18.50   38.38   0
  -1  -8  -2  122.60   37.10   0
   1  -9  -1   87.79   52.44   0
   1  -7   0  184.47   52.81   0
   1  -3   1 2862.93  103.80   0
   2  -8   0   -8.57   37.61   0
   3  -7   1   36.32   49.27   0
   3  -4   2   18.63   31.09   0
   5  -6   2   17.26   52.36   0
   6  -3   3    0.37   33.65   0
   6   3   3  151.04   24.43   0
  -4  -7  -5   90.92   18.27   0
  -3 -10  -5   -3.75   27.37   0
   0  -8  -1  175.04   50.96   0
   0  -5   0  753.70   63.31   0
   2  -6   1  177.75   45.99   0
   5  -3   3  178.27   44.50   0
   5   2   3  105.45   22.54   0
   6  -4   3   30.68   44.60   0
  -1  -6  -1   33.86   30.07   0
   0 -10  -2   82.80   43.10   0
   1  -4   1  709.40   62.49   0
   3  -5   2   15.28   29.91   0
   4  -6   2   33.92   46.72   0
   4  -2   3  349.82   52.83   0
   4  -1   3  137.43   38.10   0
   5  -4   3  148.74   53.13   0
   8   4   3    1.23   14.38   0
  -2  -9  -3   52.96   33.98   0
  -2  -6  -2  139.67   30.62   0
  -1  -9  -2   25.21   34.49   0
   0  -6   0  144.80   41.41   0
   1  -8   0  218.18   59.21   0
   1  -5   1  496.01   61.04   0
   2  -9   0    1.44   43.59   0
   2  -7   1   22.90   43.74   0
   2  -2   2  307.35   40.53   0
   3  -8   1   33.28   52.97   0
   3   2   2  849.88   25.42   0
   4  -3   3  108.50   44.12   0
   4   0   3  774.71   54.97   0
   6  -5   3   -1.94   42.36   0
  -4 -10  -6   13.98   23.73   0
   2  -3   2  947.02   70.61   0
   2  -1   2  633.07   45.32   0
   3  -6   2   55.08   46.71   0
   4  -7   2  123.24   60.94   0
   5  -5   3  103.13   54.22   0
   7  -2   4   39.56   40.21   0
   7  -1   4   95.88   43.28   0
   7   0   4  116.09   38.95   0
   7   4   3   41.19   14.46   0
   8   0   4   -2.51   28.34   0
  -3  -9  -4    4.67   23.27   0
  -1  -7  -1  -20.95   28.57   0
   0  -9  -1   38.38   38.62   0
   1  -6   1  162.10   47.91   0
   2  -4   2   90.47   35.26   0
   4  -4   3  153.94   45.71   0
   6  -1   4  -10.53   26.40   0
   7  -3   4   38.86   46.64   0
  -4  -8  -5   18.66   18.69   0
  -3  -5  -3  178.26   18.51   0
  -2  -7  -2   -5.78   18.20   0
   0  -7   0   59.63   33.32   0
   1  -9   0  127.32   54.93   0
   2  -8   1  117.35   50.84   0
   2  -5   2  253.51   49.92   0
   4  -5   3  103.68   44.93   0
   5  -6   3   18.78   44.79   0
   6  -3   4    8.58   39.66   0
   6  -2   4   19.07   30.87   0
   6   0   4    4.76   20.94   0
   8   2   4   26.15   25.57   0
  -3  -6  -3  291.02   30.01   0
  -2 -10  -3   -1.80   30.01   0
  -1 -10  -2    3.96   31.22   0
   2   0   2  772.80   41.03   0
   3  -7   2   28.02   41.66   0
   3  -3   3   45.33   36.12   0
   3  -2   3  -14.57   30.49   0
   6  -4   4   -5.17   42.80   0
   7   2   4  116.72   29.86   0
  -2  -8  -2  261.48   44.14   0
  -1  -8  -1  -10.24   22.01   0
   0 -10  -1  101.11   48.56   0
   0  -8   0   -1.16   36.16   0
   1  -7   1   76.73   39.67   0
   2  -6   2   64.60   36.34   0
   3  -4   3   98.28   38.89   0
   3  -1   3  -18.80   25.66   0
   4  -6   3  131.84   51.46   0
   5  -3   4  182.67   47.33   0
   5  -2   4  127.62   38.07   0
   5  -1   4  170.72   38.05   0
  -5  -9  -7   16.13   11.68   0
  -3 -10  -4    8.82   28.50   0
  -3  -7  -3   16.70   20.90   0
   3  -8   2   27.91   46.49   0
   3  -5   3   95.94   41.38   0
   5  -4   4   60.42   41.32   0
   5   0   4  173.82   36.06   0
  -4  -9  -5   99.22   25.78   0
  -1  -9  -1   78.53   42.19   0
   1  -8   1   64.25   42.37   0
   4  -7   3   38.80   48.20   0
   5  -5   4  110.43   56.37   0
   8   3   4    3.62   18.46   0
  -3  -8  -3  141.68   32.72   0
  -2  -9  -2  105.61   38.40   0
   0  -9   0   -8.12   36.60   0
   0  -5   1   -0.96   23.65   0
   0  -4   1  162.47   33.73   0
   3  -6   3   68.97   43.12   0
   3   0   3    0.25   21.14   0
   4  -3   4   11.73   28.95   0
   4  -2   4   86.62   38.49   0
   5   3   3    9.51   11.21   0
   6   2   4   41.12   21.13   0
   7  -2   5   19.93   37.46   0
   7  -1   5   26.98   34.59   0
   8   0   5   43.07   33.19   0
  -1  -6   0  264.58   43.49   0
  -1  -5   0  108.25   28.78   0
  -1  -4   0  401.15   39.19   0
   0  -6   1    2.68   26.37   0
   0  -3   1   68.08   23.68   0
   1  -9   1   78.77   48.10   0
   1  -5   2  189.86   42.38   0
   1  -3   2  454.17   48.10   0
   2  -8   2  154.41   55.33   0
   3  -7   3   57.95   50.13   0
   4  -4   4   -6.05   31.03   0
   4  -1   4  169.66   38.85   0
   7   0   5    4.14   29.11   0
  -4 -10  -5   35.43   24.98   0
  -1 -10  -1   10.41   36.92   0
  -1  -7   0  116.67   38.59   0
   0  -7   1   -5.00   31.83   0
   1  -6   2   35.19   31.43   0
   2  -4   3  393.19   54.17   0
   2  -3   3  472.03   57.66   0
   4  -5   4   -2.37   34.96   0
   4   2   3   49.83   14.94   0
   6  -4   5    4.63   44.58   0
   6  -3   5  143.41   49.46   0
   6  -2   5   37.58   33.94   0
   6  -1   5   27.59   30.91   0
   7   3   4  115.38   23.95   0
  -3  -9  -3   88.68   30.08   0
  -2 -10  -2   14.52   27.71   0
   1  -7   2   34.38   36.53   0
   1  -2   2  639.83   47.85   0
   2  -5   3  189.35   48.11   0
   4  -6   4    3.06   40.39   0
   7   1   5   47.29   32.40   0
  -2  -7  -1  760.69   61.27   0
  -2  -6  -1  885.24   58.63   0
  -2  -5  -1 1053.10   55.33   0
  -1  -8   0   77.84   32.40   0
  -1  -3   0  562.53   36.23   0
   0  -8   1  134.34   44.80   0
   2  -6   3   78.66   41.27   0
   2  -2   3  820.59   60.99   0
   3  -4   4   54.40   38.91   0
   4   0   4  200.22   34.03   0
   5  -4   5   -0.37   41.58   0
   5  -3   5   26.63   34.73   0
   5  -2   5   47.73   36.83   0
   6   0   5   39.00   23.73   0
  -3 -10  -3   28.27   28.16   0
  -2  -8  -1  284.27   45.04   0
   1  -8   2  -11.48   34.64   0
   2  -7   3  324.60   63.41   0
   3  -5   4  202.42   53.77   0
   3  -3   4  343.93   51.66   0
   5  -5   5    1.02   39.66   0
   5  -1   5   79.69   34.72   0
   8   2   5    4.78   22.89   0
  -1  -9   0  116.20   43.78   0
   0  -9   1   22.39   39.33   0
   2  -8   3   88.62   55.43   0
   3  -6   4  235.73   57.82   0
   3  -2   4  178.87   38.26   0
  -2  -9  -1   42.52   34.26   0
   2  -1   3  117.23   27.38   0
   3  -7   4   45.96   45.44   0
   4  -4   5   26.96   36.03   0
   4  -3   5  330.59   57.98   0
   6   1   5   15.10   24.29   0
   7  -1   6  -14.13   30.01   0
  -2  -4  -1 1242.20   47.26   0
   1  -5   3    9.92   35.35   0
   1  -1   2  862.31   45.64   0
   3  -1   4  153.48   34.51   0
   4  -6   5   31.73   46.09   0
   4  -5   5  141.85   50.08   0
   4  -2   5   31.87   34.67   0
   5   0   5   32.98   23.32   0
   5   2   4  315.97   30.52   0
   6  -3   6   21.09   38.39   0
   6  -2   6  164.65   49.64   0
   7   2   5   24.69   20.39   0
  -4  -9  -4   29.92   22.63   0
  -4  -8  -4   98.88   22.15   0
  -2 -10  -1   86.40   39.86   0
   0  -7   2  133.73   39.40   0
   0  -6   2   24.77   30.52   0
   0  -5   2  255.61   42.59   0
   1  -7   3   85.72   48.52   0
   1  -6   3    1.66   30.32   0
   1  -4   3    4.29   26.99   0
   2  -5   4    2.81   36.70   0
   6   3   4   13.29   15.77   0
   7   0   6    2.87   27.74   0
  -4  -7  -4   23.22   14.70   0
  -3  -8  -2  169.22   32.34   0
  -3  -7  -2  325.11   35.79   0
  -1  -7   1  150.95   37.39   0
  -1  -6   1  343.53   45.95   0
   0  -8   2  206.13   51.11   0
   0  -4   2   41.30   27.71   0
   1  -8   3   -0.98   43.62   0
   2  -7   4   20.71   47.80   0
   2  -6   4    4.62   34.67   0
   2  -4   4   48.11   33.21   0
   4  -1   5   40.30   31.56   0
   5  -4   6  -18.63   41.00   0
   5  -3   6   77.47   45.58   0
   6  -1   6   67.67   33.85   0
   8   1   6   57.82   32.53   0
   8   4   4    4.58   11.02   0
  -4 -10  -4   74.43   26.82   0
  -3  -9  -2  147.54   35.29   0
  -3  -6  -2  230.89   28.19   0
  -1  -8   1   67.87   34.81   0
  -1  -5   1  244.16   37.61   0
   0  -9   2  121.58   55.89   0
   1  -3   3   47.71   29.01   0
   2  -3   4  293.55   45.96   0
   3  -6   5   29.99   49.11   0
   3  -5   5   73.42   42.25   0
   3  -4   5   -2.81   31.11   0
   5  -2   6    1.53   34.61   0
   8   3   5    3.85   17.91   0
  -3 -10  -2   15.87   28.24   0
  -1  -9   1  109.48   42.86   0
   0  -3   2  513.64   47.96   0
   3  -3   5  167.70   42.90   0
   3   0   4  509.93   45.93   0
   5   1   5  249.81   35.97   0
   6   0   6   63.38   27.06   0
   7   1   6   19.23   26.16   0
  -2  -9   0   11.35   34.08   0
  -2  -8   0  139.79   34.11   0
  -2  -7   0  162.27   33.11   0
  -2  -6   0  155.32   33.10   0
  -1  -4   1  178.36   30.21   0
   2  -2   4  420.80   49.27   0
   2   0   3 1168.79   53.69   0
   4  -5   6   60.66   45.28   0
   4  -4   6  152.93   53.08   0
   5  -1   6   -0.07   25.33   0
  -1  -2   0   89.93   15.18   0
   1  -2   3   91.65   28.02   0
   3  -2   5  202.88   41.06   0
   4  -3   6  142.79   44.05   0
   4   0   5   71.09   26.29   0
   7  -1   7   20.81   34.48   0
   0  -7   3  395.18   60.88   0
   0  -6   3  192.72   45.15   0
   0  -1   1  221.75   20.32   0
   1  -7   4   97.71   45.54   0
   1  -6   4  311.51   57.43   0
   1  -5   4  140.96   39.67   0
   2  -6   5   99.33   50.86   0
   4  -2   6  614.12   67.66   0
   6  -2   7   -7.60   28.62   0
  -2  -5   0  498.30   43.05   0
  -1  -7   2  201.87   44.96   0
   0  -8   3  145.98   46.37   0
   0  -5   3  452.97   55.43   0
   1  -8   4   20.10   41.98   0
   1  -4   4  188.73   41.55   0
   2  -7   5   12.51   42.38   0
   2  -5   5  430.25   64.77   0
   2  -4   5   16.70   27.97   0
   5  -3   7   25.81   39.32   0
   5   0   6    5.76   25.62   0
   6  -1   7    9.53   33.29   0
   6   1   6  168.97   31.34   0
   7   0   7   14.63   31.13   0
   7   3   5  107.29   23.67   0
  -3  -9  -1  -11.99   24.58   0
  -3  -8  -1   33.97   27.47   0
  -3  -5  -2  290.12   23.32   0
  -1  -9   2   16.94   39.70   0
  -1  -8   2   35.04   33.40   0
  -1  -6   2  344.99   48.68   0
   2  -1   4  539.39   48.38   0
   3  -6   6    4.51   40.80   0
   3  -5   6    4.31   36.87   0
   3  -4   6   -3.58   32.17   0
   3  -1   5  334.78   44.80   0
  -4 -10  -3   10.98   23.46   0
  -4  -9  -3   29.07   23.23   0
  -3 -10  -1   14.85   27.73   0
  -1  -3   1  556.60   40.57   0
   0  -4   3  672.82   60.09   0
   0  -2   2   -1.94   17.44   0
   1  -3   4  527.55   58.33   0
   2  -3   5  374.72   52.76   0
   3  -3   6  126.37   42.80   0
   4  -1   6  296.43   46.06   0
   5  -2   7  153.90   44.71   0
  -3  -7  -1   14.97   19.59   0
  -2  -9   1    7.72   32.16   0
  -2  -8   1   47.51   33.75   0
  -1  -5   2  343.79   44.07   0
   1   0   2    7.04   16.03   0
   4  -4   7  140.04   50.26   0
   6   0   7   14.46   27.90   0
   7   1   7   48.94   27.81   0
  -2  -7   1   85.32   29.38   0
   1  -7   5   56.38   48.47   0
   1  -6   5  127.89   52.12   0
   1  -1   3   70.61   22.55   0
   2  -2   5   21.49   30.84   0
   3  -2   6  151.65   43.77   0
   4  -3   7    2.62   32.58   0
   4   1   5   14.06   22.44   0
   5  -1   7   72.54   34.12   0
   0  -8   4   16.15   39.28   0
   0  -7   4   -5.88   32.09   0
   0  -6   4   -6.15   28.95   0
   0  -3   3  834.13   60.62   0
   1  -5   5  109.19   40.86   0
   2  -6   6  223.74   58.93   0
   2  -5   6  228.14   54.55   0
  -1  -4  -9   75.78   25.97   0
   1  -3  -8   47.53   29.95   0
   2  -2  -6   36.81   27.36   0
   4  -1  -8   -3.06   34.85   0
   4   0  -4   86.22   35.40   0
   5   0  -7   38.01   49.47   0
   5   7   5   69.47   21.33   0
   6   6   3   96.43   32.88   0
   7   5   0   16.58   33.16   0
   2  -1  -3   10.30   28.04   0
   3  -2  -9   -5.19   30.12   0
   4  -1  -7   37.38   37.13   0
   4   5   4  220.36   27.30   0
   5   1  -3  109.65   44.10   0
   5   2  -1    2.51   27.48   0
   5   4   2  147.97   34.47   0
   6   2  -3   40.92   38.90   0
   6   3  -1  131.31   39.51   0
   6   5   2   59.28   27.40   0
   6   8   5  -11.31   21.35   0
   7   7   3    3.04   28.15   0
   0  -4 -11  -15.69   25.71   0
   0  -3  -6   12.72   21.11   0
   2  -3 -10   11.61   35.44   0
   2   0  -1  272.06   32.30   0
   3  -2  -8   23.50   34.75   0
   3   0  -2  562.23   53.51   0
   4   6   5   48.28   18.24   0
   5   0  -6   19.43   38.71   0
   6   1  -6   80.35   52.50   0
   6   4   1   13.83   32.14   0
   7   3  -3   43.82   46.09   0
   7   4  -1    7.32   36.92   0
   7   6   2   49.09   39.18   0
   0  -4 -10   28.45   28.67   0
   1  -3  -7  568.17   57.47   0
   1  -1  -2 1273.33   55.46   0
   2  -3  -9   73.72   42.19   0
   3  -2  -7  162.37   49.84   0
   3  -1  -4  209.45   42.00   0
   4  -1  -6  218.47   51.65   0
   4   0  -3   70.43   34.39   0
   4   1  -1  186.03   45.64   0
   5   0  -5  -23.01   40.66   0
   5   3   1  116.51   37.06   0
   6   1  -5   81.75   53.15   0
   7   5   1   -8.55   36.62   0
   1  -2  -4  265.14   34.26   0
   2  -2  -5  224.85   40.55   0
   3   1   0   49.44   25.00   0
   4   3   2  237.42   36.54   0
   5   8   6   47.40   19.66   0
   6   2  -2  141.28   46.78   0
   6   9   6   -0.59   22.52   0
   7   3  -2   -1.25   38.63   0
  -1  -4  -8  153.48   29.94   0
  -1  -2  -3 1899.48   28.08   0
   0  -4  -9  180.07   37.89   0
   2  -3  -8  290.61   53.57   0
   4  -1  -5  121.18   42.48   0
   5   1  -2  114.34   41.47   0
   6   1  -4   14.50   40.05   0
   6   3   0   55.35   32.48   0
   7   2  -4   37.16   49.09   0
   7   4   0   64.24   40.98   0
  -1  -3  -5  860.53   37.14   0
   1  -4 -11    9.99   34.30   0
   3  -2  -6  196.95   46.40   0
   5  -1  -7   29.94   51.81   0
   5   2   0  291.36   48.32   0
   1  -4 -10   25.36   34.90   0
   1  -3  -6  118.55   35.81   0
   3  -1  -3  988.63   78.98   0
   4  -2  -8   -2.53   36.39   0
   4   2   1    4.32   24.76   0
   6   0  -6   68.68   53.62   0
   6   1  -3    1.88   37.55   0
   6   2  -1   72.12   45.33   0
   6   5   3  123.40   36.82   0
   7   2  -3   34.04   46.90   0
   7   3  -1   56.67   43.32   0
   7   6   3    8.19   34.32   0
   0  -4  -8   70.36   31.74   0
   2  -3  -7   70.95   33.23   0
   3  -3  -9    6.07   33.82   0
   4  -2  -7    7.39   38.13   0
   4  -1  -4   48.20   37.04   0
   4   0  -2  429.23   56.80   0
   5  -1  -6   33.71   43.32   0
   6   0  -5  196.64   69.25   0
   6   4   2  113.19   39.99   0
   7   5   2   10.52   27.89   0
  -3  -5 -11    6.82   13.91   0
  -2  -5 -11   24.39   22.30   0
   1  -4  -9   12.52   32.16   0
   2  -2  -4  297.52   45.59   0
   3  -3  -8   72.15   47.64   0
   3  -2  -5   67.90   35.76   0
   3   0  -1  137.21   34.73   0
   5   0  -3  328.66   58.59   0
   5   1  -1   61.94   41.49   0
   6   7   5   43.26   28.92   0
   7   2  -2   26.78   50.07   0
   7   4   1  160.99   48.25   0
   7   8   5    2.59   29.78   0
   8   5   1    9.07   46.70   0
   0  -3  -5 1030.17   55.92   0
   0  -2  -3 2607.14   67.51   0
   2  -1  -2   -2.16   23.52   0
   4  -2  -6  353.86   68.29   0
   4   1   0   54.33   32.30   0
   5  -1  -5   22.82   40.53   0
   5   4   3  -17.54   24.02   0
   6   1  -2  160.48   56.04   0
   6   3   1   19.73   29.66   0
   7   1  -4    8.10   47.92   0
  -1  -5 -11   31.14   28.76   0
   2  -4 -10   15.02   33.67   0
   2  -3  -6  111.37   41.25   0
   2   1   1 6086.63  106.89   0
   3   3   3  130.94   21.69   0
   5   3   2  176.51   37.14   0
   6   0  -4  -22.90   38.73   0
   7   3   0   84.82   44.69   0
   8   4   0    3.81   42.91   0
  -1  -4  -7   21.39   22.39   0
   1  -4  -8  150.57   39.95   0
   2  -4  -9  114.77   48.39   0
   3  -3  -7  322.73   56.91   0
   4  -1  -3  159.43   44.32   0
   5  -2  -7   32.42   53.42   0
   6  -1  -6   75.38   61.38   0
   6   2   0   33.28   34.05   0
   7   1  -3   30.50   55.76   0
   8   3  -1   49.60   55.31   0
   0  -5 -11   20.77   34.52   0
   1  -3  -5  215.11   40.80   0
   1   0   0   57.02   18.36   0
   3  -2  -4  231.69   46.64   0
   3   4   4   79.64   15.08   0
   4  -3  -8   78.45   51.71   0
   4  -2  -5  136.50   46.73   0
   5  -1  -4   61.06   43.11   0
   5   0  -2   21.70   36.01   0
   5   2   1  123.97   36.26   0
   5   6   5  144.31   28.28   0
   7   2  -1   31.75   42.38   0
   8   6   3   -2.25   36.79   0
  -2  -5 -10   -1.90   19.33   0
  -2  -4  -7  101.16   15.35   0
  -1  -5 -10   75.93   30.38   0
   0  -4  -7   53.02   27.33   0
   3  -1  -2  292.26   47.44   0
   4   0  -1  400.06   56.55   0
   5  -2  -6   33.31   51.64   0
   6  -1  -5   35.92   56.12   0
   6   0  -3   19.09   40.96   0
   6   1  -1  121.34   50.67   0
   6   8   6    8.71   20.98   0
   7   4   2    3.69   36.99   0
   7   5   3   -6.24   24.11   0
   7   6   4   41.60   33.88   0
   8   4   1   -4.26   41.08   0
   8   5   2   34.73   38.34   0
   2  -4  -8   11.39   27.44   0
   3  -3  -6  -22.94   27.13   0
   3   1   1  946.91   59.61   0
   4  -3  -7  130.85   56.09   0
   5   1   0    7.80   30.36   0
   7   0  -4   18.95   55.69   0
   7   1  -2   32.54   44.13   0
   7   3   1   83.37   42.24   0
   0  -5 -10    9.25   27.14   0
   1  -4  -7   11.54   29.79   0
   2  -3  -5  202.24   42.06   0
   2  -2  -3    0.86   27.74   0
   2   0   0 9622.73  156.62   0
   3  -4  -9   -6.47   36.92   0
   5  -1  -3  125.26   50.09   0
   6   3   2  110.14   41.43   0
   6   4   3  148.83   36.01   0
   8   3   0  -13.74   40.64   0
   1  -5 -10   16.39   33.71   0
   4  -2  -4   44.56   38.34   0
   4  -1  -2  351.14   58.97   0
   4   2   2  403.98   47.02   0
   5  -2  -5   12.29   39.86   0
   6  -1  -4  -11.19   40.04   0
   6   0  -2  175.08   53.00   0
   6   2   1   90.94   44.08   0
   7   2   0  121.07   48.53   0
   8   2  -1   15.25   52.92   0
   2  -4  -7   24.68   35.18   0
   3  -4  -8   55.87   41.24   0
   4  -3  -6  138.56   49.12   0
   5   0  -1   29.76   34.49   0
   6  -2  -6   88.76   61.53   0
   7   0  -3   31.49   48.44   0
  -1  -5  -9   71.67   26.43   0
   0  -5  -9  142.75   37.29   0
   3  -3  -5   -4.55   30.42   0
   3  -2  -3  983.82   79.50   0
   3   0   0  367.89   44.74   0
   4   1   1  550.64   55.27   0
   4   4   4   27.81   19.57   0
   5  -3  -7   38.11   48.24   0
   6   1   0   26.14   33.43   0
   6   6   5   12.31   22.45   0
   7   1  -1   70.80   46.01   0
   8   4   2   89.75   48.24   0
   8   5   3   22.59   38.44   0
   1  -5  -9   16.84   32.02   0
   2  -5 -10   12.31   37.04   0
   5  -2  -4   69.27   44.05   0
   5   7   6   74.78   18.60   0
   6  -1  -3   19.26   40.94   0
   7   4   3   42.46   35.07   0
   8   3   1   19.04   37.64   0
   8   6   4   -1.85   32.56   0
   1  -4  -6  301.43   46.26   0
   1  -1  -1    9.81   19.09   0
   2  -1  -1    3.63   22.62   0
   3  -4  -7   28.89   35.50   0
   4  -4  -8    6.02   36.92   0
   4  -3  -5  158.54   53.30   0
   4  -2  -3  121.96   47.93   0
   4   0   0  485.11   56.94   0
   5  -3  -6   54.77   52.51   0
   5  -1  -2  -14.55   32.64   0
   5   2   2   49.30   29.13   0
   5   3   3   11.51   22.11   0
   6  -2  -5   21.09   46.34   0
   6   0  -1   94.45   46.14   0
   7  -1  -4   47.46   51.25   0
   7   0  -2    5.91   41.45   0
   7   2   1   26.74   39.43   0
   7   3   2    9.17   28.70   0
   7   5   4  117.22   39.84   0
   8   2   0   15.64   43.41   0
   0  -4  -6    2.07   22.24   0
   1  -3  -4  661.51   53.00   0
   2  -5  -9  115.05   45.67   0
   2  -4  -6   19.34   34.86   0
   2  -3  -4    9.21   29.05   0
   3  -1  -1  174.95   38.92   0
   5   1   1  381.48   52.54   0
   0  -3  -4 1549.16   60.99   0
   4  -4  -7   52.42   41.84   0
   6  -2  -4    4.54   49.10   0
   7   1   0   60.39   42.94   0
   8   1  -1   -2.06   43.33   0
  -2  -5  -9   79.44   19.81   0
   0  -5  -8   99.07   31.12   0
   1  -5  -8  112.03   37.11   0
   3  -5  -9   -2.13   32.53   0
   3  -4  -6   64.15   33.91   0
   3  -3  -4  631.63   67.57   0
   4  -1  -1  246.20   47.18   0
   5  -3  -5   -6.79   36.60   0
   5  -2  -3  163.79   47.14   0
   5   0   0  421.29   58.72   0
   6  -1  -2   74.45   44.52   0
   6   2   2   73.56   34.68   0
   6   3   3  145.43   39.87   0
   6   7   6    4.79   20.50   0
   7  -1  -3   61.89   50.54   0
   8   3   2   26.69   41.53   0
   8   4   3    6.12   36.66   0
   2  -5  -8   19.37   28.10   0
   2  -2  -2  157.98   34.16   0
   4  -3  -4    8.45   41.74   0
   4   5   5   13.46   13.95   0
   6   1   1   40.22   34.76   0
   6   4   4    0.80   23.79   0
   7   0  -1    2.75   39.26   0
   8   2   1   23.47   44.01   0
   8   5   4    3.31   32.75   0
  -1  -4  -6  788.47   39.97   0
   0  -6 -11   -5.55   26.74   0
   3  -5  -8   55.22   43.77   0
   3  -2  -2   27.30   32.24   0
   4  -4  -6   12.25   36.38   0
   5  -4  -7   -1.24   42.69   0
   5  -1  -1  126.32   43.35   0
   5   5   5  175.03   29.28   0
   6   0   0   10.47   40.12   0
   8   1   0   -6.00   46.18   0
  -1  -6 -11   13.63   23.35   0
  -1  -5  -8    8.44   21.91   0
   1  -2  -2    1.88   17.90   0
   4  -2  -2  740.61   73.03   0
   5  -3  -4  142.21   54.40   0
   6  -3  -5  -12.25   42.20   0
   6  -2  -3   92.13   48.04   0
   7  -1  -2   19.57   43.01   0
   7   2   2  -14.00   34.78   0
   7   3   3   63.28   36.02   0
   1  -6 -10    2.53   30.04   0
   1  -4  -5    3.73   28.18   0
   2  -4  -5  174.19   39.05   0
   3  -4  -5    5.36   35.68   0
   4  -5  -8   14.24   40.65   0
   5  -4  -6   57.22   43.28   0
   6  -1  -1  102.69   48.74   0
   7   1   1   64.61   40.87   0
   7   4   4  141.68   40.94   0
   7   7   6   -2.41   21.99   0
   8   0  -1    1.96   43.29   0
   0  -6 -10   10.89   27.45   0
   1  -5  -7   78.82   31.83   0
   2  -5  -7    7.48   24.81   0
   3  -5  -7   26.95   39.54   0
   3  -3  -3  677.11   69.87   0
   4  -4  -5   79.81   47.02   0
   5  -2  -2    8.59   33.76   0
   7  -2  -3   20.90   47.50   0
   7   0   0  125.69   48.57   0
   2  -3  -3  691.20   60.23   0
   4  -3  -3  182.37   46.85   0
   4   0   1 1178.26   76.74   0
   4   1   2 1144.56   69.31   0
   5   1   2  171.67   42.28   0
   6  -3  -4    6.36   45.01   0
   8   2   2   13.66   40.14   0
   8   3   3    8.71   37.31   0
   0  -5  -7   59.83   25.31   0
   2  -6  -9   76.73   39.39   0
   3   0   1 2677.31   95.97   0
   3   1   2  472.63   40.67   0
   4  -5  -7   26.55   37.12   0
   4  -1   0  202.36   48.01   0
   4   2   3   50.36   25.29   0
   5  -4  -5    5.40   38.21   0
   5  -3  -3   10.82   41.43   0
   5   0   1  798.39   72.27   0
   5   2   3  116.79   34.85   0
   6  -2  -2  161.45   51.85   0
   7  -1  -1   48.34   44.01   0
   8   1   1   17.20   36.40   0
   8   4   4   21.75   33.51   0
  -1  -6 -10   93.95   27.31   0
   0  -4  -5  118.48   26.06   0
   1  -6  -9   -3.72   27.23   0
   1  -3  -3  718.72   52.39   0
   3  -1   0  988.16   67.04   0
   5  -1   0  185.24   44.64   0
   6   0   1  188.05   49.12   0
   6   1   2  498.72   61.87   0
   6   2   3   91.21   37.09   0
   8   0   0    5.89   41.43   0
   2  -5  -6  154.18   42.02   0
   3  -5  -6   62.79   41.87   0
   3  -4  -4  261.95   53.12   0
   4  -2  -1  469.51   62.06   0
   6  -3  -3   30.47   48.73   0
   6  -1   0   14.98   39.34   0
   7  -2  -2   54.82   46.78   0
   8   5   5   16.96   28.06   0
  -2  -6 -11   -6.03   12.94   0
   0  -6  -9  126.80   31.23   0
   2  -4  -4   76.00   35.64   0
   3  -2  -1   13.28   29.04   0
   4  -5  -6   24.00   37.74   0
   4  -4  -4    7.88   32.77   0
   5  -2  -1   35.33   36.22   0
   6   3   4   12.12   21.23   0
   7   0   1   83.77   43.19   0
   7   1   2   58.28   37.68   0
   7   2   3   47.54   30.60   0
   1  -5  -6  212.10   39.53   0
   2  -6  -8    6.41   28.91   0
   2  -1   0  106.07   26.23   0
   2   0   1 1052.26   49.93   0
   3  -6  -8   36.84   38.42   0
   5  -5  -6   -9.29   38.81   0
   5  -4  -4   34.04   39.55   0
   6  -2  -1   -4.66   33.96   0
   6   6   6   31.96   19.77   0
   7  -1   0   29.38   40.27   0
   7   3   4  102.17   36.54   0
   7   6   6    2.41   21.18   0
  -1  -3  -4   63.83   11.50   0
   1  -6  -8   83.48   33.76   0
   2  -2  -1  981.89   63.62   0
   3  -3  -2  131.65   43.14   0
   4  -3  -2   68.97   36.45   0
   5  -3  -2  -13.37   31.48   0
   6  -4  -4   -4.95   40.87   0
   8   0   1   45.66   48.62   0
   8   1   2   85.70   41.93   0
   8   2   3   11.20   34.98   0
   0  -2  -2 1956.46   50.76   0
   1  -4  -4  823.58   60.47   0
   3  -5  -5    7.62   33.53   0
   4  -5  -5   69.61   45.75   0
   5   6   6  139.78   19.84   0
   6  -3  -2   15.38   38.50   0
   7  -2  -1   33.33   46.57   0
   7   4   5   26.88   27.42   0
   8  -1   0   25.47   49.95   0
   8   3   4    9.86   29.34   0
  -1  -5  -7   71.54   21.42   0
   3  -6  -7   79.95   39.50   0
   4  -6  -7   -8.46   41.59   0
   4  -4  -3   35.78   38.36   0
   5  -5  -5    7.92   41.38   0
   5   4   5   37.48   21.23   0
   0  -6  -8   42.79   26.04   0
   2  -6  -7   16.89   25.90   0
   2  -5  -5  357.31   50.69   0
   2  -3  -2   55.69   29.08   0
   3  -4  -3  479.04   62.21   0
   5  -4  -3   32.09   39.01   0
   5  -1   1  321.12   51.97   0
   5   0   2   13.10   26.25   0
   6  -1   1   24.62   33.96   0
   6   0   2   75.10   35.45   0
   6   1   3  136.64   41.29   0
   7  -3  -2   38.66   46.67   0
   8   4   5   -1.40   27.38   0
  -1  -6  -9   11.45   19.19   0
   0  -5  -6   44.71   23.44   0
   2  -7  -9   68.75   40.73   0
   4  -1   1   99.74   35.62   0
   4   0   2 1245.35   77.69   0
   5  -2   0   99.15   40.51   0
   5   1   3  178.93   36.78   0
   6  -4  -3   48.90   46.66   0
   6  -2   0    7.82   35.19   0
   7  -1   1   15.46   37.72   0
   7   0   2   33.46   36.99   0
   7   1   3   86.16   38.65   0
   0  -3  -3   18.03   15.92   0
   1  -6  -7  292.03   46.11   0
   4  -6  -6   87.46   47.28   0
   4  -2   0  245.00   46.58   0
   5  -3  -1   -9.53   34.93   0
   6   2   4   26.89   28.28   0
   7  -2   0   30.55   41.24   0
   7   2   4  151.91   41.84   0
   8   0   2   21.87   40.75   0
   8   1   3   -3.28   35.89   0
   0  -7 -10   25.06   27.11   0
   1  -7  -9   17.49   32.30   0
   1  -5  -5   22.50   27.44   0
   2  -4  -3    5.90   26.08   0
   3  -6  -6   37.10   35.40   0
   3  -5  -4  182.83   48.09   0
   4  -5  -4   -8.06   32.83   0
   4  -3  -1  234.49   48.59   0
   5  -5  -4   48.76   43.50   0
   6  -3  -1   22.45   39.02   0
   7   5   6   -5.06   25.18   0
   8  -1   1   58.83   48.58   0
   8   2   4  -12.58   33.28   0
   2  -6  -6  160.41   42.16   0
   3  -2   0  823.89   65.97   0
   3  -1   1 1178.46   70.40   0
   5  -4  -2   30.94   38.61   0
   5   2   4  276.59   38.09   0
   6   5   6   24.66   21.01   0
   7  -3  -1   41.23   46.34   0
  -1  -7 -11   -0.70   20.37   0
   1  -2  -1   64.90   20.88   0
   2  -7  -8  -12.08   30.41   0
   3  -3  -1  103.55   37.84   0
   3   3   4   85.95   15.43   0
   4  -4  -2  110.20   42.92   0
   6  -4  -2   80.27   48.63   0
   7   3   5  129.76   38.44   0
   7   7   7    5.19   17.25   0
   8   3   5   15.22   32.44   0
   0  -4  -4   99.72   24.21   0
   1  -3  -2    4.80   19.96   0
   1  -1   0  816.03   40.09   0
   2  -5  -4  113.96   35.67   0
   3   0   2    4.81   20.97   0
   4  -6  -5   14.79   41.22   0
   6   3   5   -7.75   21.47   0
   0  -6  -7   -8.29   24.18   0
   3  -7  -7   -2.07   32.17   0
   3  -6  -5   15.04   30.06   0
   3  -4  -2   89.36   36.29   0
   4  -5  -3  122.72   45.68   0
   5  -5  -3   29.71   41.34   0
   5  -2   1   35.64   41.91   0
   6  -5  -3   86.22   52.72   0
   6  -3   0    9.13   45.75   0
   6  -2   1  115.01   45.44   0
   6  -1   2    1.16   28.91   0
   6   0   3    9.11   33.95   0
   7  -2   1   19.83   41.13   0
   7  -1   2   32.28   39.62   0
   7   0   3   38.68   37.16   0
   8  -1   2   14.38   48.86   0
   8   0   3   27.94   46.69   0
   1  -7  -8   57.81   33.61   0
   1  -6  -6  170.27   36.07   0
   1  -4  -3 1182.84   68.84   0
   5  -3   0  323.60   59.50   0
   5  -1   2  -27.01   26.08   0
   7  -3   0   59.86   49.74   0
   7   1   4  116.02   45.31   0
   8   1   4  -11.88   36.27   0
   8   4   6   25.68   28.43   0
   2  -7  -7   36.40   30.32   0
   3  -5  -3   74.87   38.31   0
   5  -4  -1  178.53   53.22   0
   5   0   3   19.73   27.63   0
   6  -4  -1   17.10   43.01   0
   6   1   4  107.12   35.06   0
  -8  -5  -2   47.91   69.82   0
  -8  -5  -1   36.89   74.06   0
  -6  -4  -4   24.50   38.18   0
  -6  -4   4    5.35   67.45   0
  -5  -4  -1  602.63   82.37   0
  -5  -4   2  346.98   76.96   0
  -4  -3   5   82.86   63.21   0
  -3  -2   7  141.55   57.16   0
  -2  -2   4  669.60   74.60   0
  -2  -1   8  177.11   57.18   0
   0   1   9  222.24   42.23   0
   1   2   9  124.63   27.53   0
  -8  -4  -6   41.53   44.94   0
  -7  -4  -5    9.24   39.97   0
  -5  -4   0   24.09   44.31   0
  -5  -3  -5  218.15   39.50   0
  -5  -3   6  100.17   76.80   0
  -4  -2   8   31.83   59.05   0
  -3  -1   9  -20.30   48.98   0
  -2   0  10   10.68   43.28   0
  -1  -1   5  171.26   42.85   0
   0   2  11    1.16   28.22   0
   1   3  11   15.54   23.28   0
  -6  -4  -3  198.04   55.61   0
  -6  -4   3   66.46   64.26   0
  -4  -3  -3  445.86   48.36   0
  -4  -3   4  494.96   78.05   0
  -3  -2   6  156.61   58.79   0
  -2  -2   0 1414.08   69.73   0
  -2  -2   3  244.73   47.09   0
   0   0   5   -6.31   20.12   0
  -7  -4   3    1.12   68.64   0
  -7  -3  -7   35.17   31.54   0
  -6  -4   2   91.44   66.95   0
  -6  -3  -6  129.09   34.95   0
  -5  -3   5   14.84   64.35   0
  -4  -2   7   12.85   59.27   0
  -2  -2   1  138.43   33.76   0
  -2  -2   2   85.07   34.44   0
  -2  -1   7   47.07   42.19   0
  -1  -1   4   -3.15   29.34   0
  -1   0   8   67.13   37.05   0
   2   3   8  454.67   21.29   0
  -8  -4  -5   -7.47   40.97   0
  -7  -4  -4  184.38   49.46   0
  -7  -4   2   18.74   72.99   0
  -6  -4  -2  173.66   52.73   0
  -6  -4  -1  -22.80   46.92   0
  -6  -4   0   26.71   47.27   0
  -6  -4   1   97.20   57.92   0
  -4  -3   3   21.99   43.09   0
  -1   1  10   37.53   36.58   0
  -7  -4  -3   29.12   46.24   0
  -7  -4   1   16.78   67.38   0
  -6  -3   5   95.63   73.10   0
  -4  -3   2   66.86   43.54   0
  -3  -2   5  206.85   54.95   0
  -3  -1   8   25.94   44.71   0
  -2   0   9  152.67   56.21   0
  -1  -1   3 1166.72   66.32   0
   0   1   8  215.48   39.48   0
   1   1   4   16.29    7.92   0
  -8  -4  -4    6.96   41.60   0
  -8  -3  -7   -3.44   32.89   0
  -7  -4  -2    4.94   44.08   0
  -7  -4  -1  231.78   75.51   0
  -7  -4   0   39.21   56.92   0
  -5  -3  -4   44.54   31.74   0
  -5  -2   7   41.50   64.53   0
  -4  -3  -1    3.02   32.33   0
  -4  -3   0  394.79   60.31   0
  -4  -3   1  302.70   58.96   0
  -4  -2   6   78.40   54.43   0
  -2  -1   6  -10.03   37.65   0
   0   0   4 2624.17   77.28   0
  -8  -4  -3   16.84   45.93   0
  -8  -4  -2  106.70   66.56   0
  -8  -4  -1    0.65   58.36   0
  -8  -4   0   36.37   64.20   0
  -6  -3   4  143.70   72.72   0
  -5  -3   3  205.85   65.76   0
  -3  -2  -3  330.76   31.88   0
  -3  -2   4   33.15   37.62   0
  -1  -1   2  793.45   49.23   0
  -1   0   7  193.60   44.36   0
   0   2  10   -6.43   23.94   0
   1   2   8   20.26   21.68   0
  -7  -3  -6  -11.40   28.70   0
  -7  -2  -8    6.68   24.10   0
  -6  -3  -5    1.97   29.80   0
  -5  -3   2  245.51   71.00   0
  -5  -2   6  108.41   65.88   0
  -4  -2  -5   29.60   20.30   0
  -4  -2   5  235.82   71.06   0
  -4  -1   8  103.24   58.81   0
  -3  -1   7  371.64   68.44   0
  -1   2  11   13.64   41.63   0
  -6  -3   3   -7.79   55.20   0
  -5  -3  -3   -9.95   28.14   0
  -5  -3   1  -14.45   50.39   0
  -3  -2   3  979.67   86.83   0
  -3   0   9   13.83   44.49   0
  -2  -1   5  554.25   68.72   0
  -2   0   8  336.95   63.41   0
  -2   1  10    5.03   42.97   0
  -1   1   9   38.83   37.13   0
   0   0   3  937.93   41.96   0
   1   3  10  140.46   32.39   0
  -8  -3  -6   29.32   42.37   0
  -7  -3   3   35.07   68.90   0
  -6  -3   2   78.71   61.07   0
  -5  -3  -2  174.12   46.12   0
  -5  -3  -1  185.08   55.74   0
  -5  -3   0  141.29   51.14   0
   2   4  10    2.33   15.15   0
  -7  -3  -5  160.97   49.99   0
  -7  -3   2  -27.79   57.72   0
  -6  -3  -4   38.40   37.39   0
  -6  -3   1  184.55   73.76   0
  -6  -2  -7   49.78   28.25   0
  -5  -2   5   55.93   59.23   0
  -4  -2   4  174.70   58.55   0
  -4  -1   7  -18.02   48.15   0
  -3  -2  -2  962.98   59.04   0
  -3  -2   2 1005.49   84.21   0
  -3  -1   6  244.77   58.33   0
  -1   0   6  316.60   50.12   0
   0   1   7  241.05   38.50   0
  -8  -3  -5   23.19   45.32   0
  -8  -3   1   31.85   81.34   0
  -7  -3   1  101.94   76.29   0
  -6  -3  -3  159.30   52.78   0
  -6  -3   0   30.78   56.54   0
  -6  -2   5   57.57   70.93   0
  -5  -2  -6   26.38   25.81   0
  -3  -2   1   88.29   39.18   0
  -2  -1   4  181.12   50.09   0
   0   0   2   24.23   13.38   0
   0   3  11   45.55   35.99   0
  -8  -3  -4    7.53   49.72   0
  -8  -3   0    3.12   74.08   0
  -7  -3  -4   82.67   47.17   0
  -7  -3   0  117.73   74.82   0
  -6  -3  -2  109.49   46.90   0
  -6  -3  -1   57.53   45.68   0
  -5  -2   4    4.54   51.59   0
  -4  -2   3   32.31   44.15   0
  -3  -2  -1 1131.37   69.83   0
  -3  -2   0  498.84   55.36   0
  -3   0   8   47.09   43.95   0
  -2   0   7   69.03   44.07   0
   0   2   9  133.81   37.70   0
  -8  -3  -3  -11.24   53.14   0
  -8  -3  -2   12.83   59.98   0
  -8  -3  -1   75.57   66.37   0
  -7  -3  -3   66.70   43.22   0
  -7  -3  -2   36.35   56.14   0
  -7  -3  -1   50.79   55.01   0
  -6  -2   4   31.13   67.84   0
  -4  -1   6   20.98   49.88   0
  -3  -1   5   87.29   53.15   0
  -2   1   9   90.13   52.37   0
  -1   1   8   37.66   34.37   0
  -1   2  10   51.19   40.45   0
  -7  -2  -7   26.44   33.19   0
  -5  -2   3  158.12   57.96   0
  -5  -1   6   27.15   69.45   0
  -4  -2  -4   74.72   25.75   0
  -4  -2   2  302.34   60.63   0
  -4   0   8   44.04   59.72   0
  -2  -1   3  172.14   46.93   0
  -1   0   5  217.96   43.41   0
  -7  -2   3   47.02   72.14   0
  -6  -2   3   60.54   62.89   0
  -6  -1   6   73.55   75.60   0
  -5  -2   2  135.70   57.51   0
  -4  -2   1   89.08   44.91   0
  -4  -1   5  207.79   59.37   0
  -3  -1   4   48.96   47.15   0
  -3   1   9    6.01   42.70   0
  -2   0   6    4.74   38.73   0
   0   1   6    6.22   23.07   0
  -7  -2   2   15.43   60.82   0
  -6  -2   2  154.85   67.12   0
  -5  -1   5   18.13   54.48   0
  -4  -2   0  181.40   48.32   0
  -2  -1   2  107.69   33.61   0
  -1   0   5  224.08   32.75   0
  -1   2  11   25.59   33.97   0
   0   0   5   16.92   19.99   0
   0   1   9  205.30   41.48   0
   1   0   3  132.06   21.81   0
   2   1   8   48.32   29.72   0
   2   2  11    2.59   31.68   0
   4   2   9   44.12   35.97   0
   5   2   2   64.52   17.54   0
   5   2   7   14.64   23.06   0
   6   3   9   19.68   29.36   0
  -6   2   6   92.93   17.53   0
  -3   0   3 1559.18   42.42   0
  -2   1   8  133.68   32.26   0
   0   2  11    3.82   30.95   0
   1   2  11    6.52   31.87   0
   3   1   6   69.02   27.66   0
   3   2  10   94.47   38.17   0
   5   2   6   27.11   23.08   0
   6   3   8   12.29   30.93   0
   7   4   9    7.94   31.37   0
  -2   0   4 1020.46   47.27   0
   0   0   4 2727.13   82.84   0
   1   1   8    2.39   24.67   0
   2   1   7  347.95   48.74   0
   3   3  12   19.09   39.05   0
   4   2   8   97.51   37.45   0
   4   3  11   72.33   46.23   0
   5   2   3  109.12   23.57   0
   5   2   4  333.50   37.28   0
   5   2   5  202.86   32.69   0
   5   3  10   21.38   32.74   0
  -4   1   6  199.90   28.12   0
  -3   1   7   83.47   26.04   0
  -2   2  10   -6.99   22.82   0
  -1   0   4   46.56   17.36   0
  -1   1   8    3.20   20.55   0
   0   1   8  257.96   42.42   0
   2   2  10   38.33   33.48   0
   2   3  12   77.26   43.23   0
   3   1   1  866.96   30.44   0
   3   1   5 1288.47   70.17   0
   3   2   9  154.02   44.43   0
   6   3   2  110.86   19.68   0
   6   3   7  206.60   39.45   0
   7   4   2    6.11   14.44   0
   7   4   8   -0.04   24.13   0
   0   0   3 1013.34   44.90   0
   0   2  10   19.80   34.30   0
   1   2  10  134.96   41.94   0
   3   1   4  364.11   36.86   0
   5   3   9   95.51   36.83   0
   6   3   6  177.52   35.70   0
   6   4  10   61.59   42.18   0
   7   4   7   56.31   32.45   0
   8   5   3   16.20   15.99   0
  -3   2   9   -1.40   22.46   0
   1   1   7  157.57   34.45   0
   2   1   6  271.02   40.73   0
   3   1   2  463.05   30.26   0
   3   1   3    0.79   17.94   0
   3   3  11    4.22   32.43   0
   4   2   7  301.61   44.89   0
   4   3  10   88.71   39.70   0
   6   3   3  120.07   24.12   0
   6   3   4   22.93   21.15   0
   6   3   5    1.96   20.01   0
   7   4   6   10.49   24.99   0
   8   5   4   -2.81   18.20   0
   8   5   6    1.26   22.87   0
  -5   2   7   26.69   18.80   0
  -4   2   8    5.13   21.19   0
  -3   0   2  531.24   17.92   0
  -2   0   3  129.08   17.15   0
  -2   1   7   12.84   22.51   0
  -1   0   3 2221.00   61.34   0
  -1   1   7  193.11   37.09   0
   0   0   2   38.74   13.23   0
   0   1   7  246.19   38.91   0
   2   2   9  -11.43   22.92   0
   2   3  11   38.87   42.06   0
   3   2   8   42.90   29.97   0
   5   3   8   41.10   31.12   0
   5   4  11    9.64   34.76   0
   7   4   3   54.33   20.60   0
   7   4   5   21.21   22.35   0
   8   5   5   15.52   21.83   0
  -5   1   4   52.53   13.94   0
  -2   2   9   32.10   30.33   0
   1   2   9  162.93   42.24   0
   1   3  11   15.54   37.94   0
   4   2   6  700.27   57.99   0
   6   4   9    1.83   28.79   0
   7   4   4  115.99   25.69   0
  -3   1   6  118.10   25.29   0
  -1   2   9   34.03   30.09   0
  -1   3  11   42.93   31.38   0
   0   2   9  155.76   42.27   0
   0   3  11   45.36   33.59   0
   1   1   6  252.27   38.70   0
   2   1   5  160.01   31.33   0
   3   3  10  118.36   41.26   0
   3   4  12  -12.53   35.04   0
   4   3   9   98.64   37.33   0
   5   4  10   68.51   42.79   0
   7   5   9    3.51   29.50   0
  -4   1   5  139.42   23.94   0
   2   2   8   41.39   29.34   0
   2   4  12   51.97   41.75   0
   3   2   7   22.03   25.51   0
   4   2   5   -1.13   18.96   0
   4   4  11   32.23   39.02   0
   5   3   7   -4.18   21.79   0
   6   4   8   23.73   30.41   0
  -6   2   5   19.08   12.48   0
  -3   2   8   24.69   24.93   0
  -2   1   6   94.90   26.41   0
   0   1   6   17.37   22.75   0
   2   1   4  532.44   43.91   0
   2   3  10    0.77   33.95   0
   6   5  10   26.89   39.83   0
   7   5   8   78.67   36.34   0
  -2   3  10   22.70   27.15   0
  -1   1   6  320.28   38.53   0
   1   2   8    9.78   25.90   0
   1   3  10  181.07   48.97   0
   3   3   9  362.60   54.69   0
   3   4  11    1.02   36.91   0
   4   2   4   44.10   24.33   0
   4   3   8  185.42   39.05   0
   5   3   6   13.60   22.09   0
   5   4   9  104.19   38.13   0
   5   5  11  -11.75   38.78   0
   6   4   7  114.76   34.86   0
  -5   2   6   24.39   19.41   0
  -4   2   7    3.80   18.36   0
  -2   2   8   28.73   21.42   0
  -1   3  10   90.05   35.94   0
   0   2   8  223.13   44.89   0
   0   3  10   -1.75   28.36   0
   1   1   5 1765.86   77.62   0
   2   2   7  159.45   38.54   0
   3   2   6  249.77   38.75   0
   4   4  10  131.18   42.71   0
   7   5   7   36.06   30.42   0
  -1   2   8   17.10   22.71   0
   2   4  11   59.52   41.84   0
   4   2   3   48.84   20.26   0
   5   3   5  226.18   36.43   0
   6   4   6   57.76   27.23   0
   6   5   9   23.41   35.14   0
  -3   1   5   36.55   18.52   0
  -3   3   9  -12.51   22.18   0
  -1   4  11   -4.93   32.03   0
   0   1   5  752.47   52.84   0
   1   4  11    4.93   32.86   0
   2   1   3   30.27   16.43   0
   2   3   9    1.96   27.42   0
   4   3   7  603.80   58.94   0
   5   4   8    2.06   25.85   0
   7   5   6    0.48   24.22   0
  -3   2   7  159.30   31.74   0
   0   4  11  -18.43   26.87   0
   1   2   7  111.85   31.27   0
   1   3   9  462.06   60.86   0
   3   2   5  630.26   53.33   0
   3   3   8   39.36   29.27   0
   3   4  10  249.14   50.96   0
   4   4   9   32.92   32.48   0
   4   5  11    6.51   36.31   0
   8   6   5    1.93   22.47   0
  -2   1   5  145.12   27.42   0
  -2   3   9   73.62   35.39   0
  -1   1   5  520.55   43.90   0
   0   3   9  109.37   39.44   0
   1   1   4   14.19   18.18   0
   2   2   6  427.70   50.35   0
   4   2   2  416.15   29.62   0
   5   3   4   32.30   21.94   0
   6   4   5   36.67   23.38   0
   6   5   8  -16.45   29.26   0
   6   6  10   34.02   41.04   0
   7   5   5   54.19   26.00   0
   8   6   4   -2.58   20.39   0
  -7   2   3   17.63    7.33   0
  -4   3   8   35.35   26.32   0
  -2   2   7   93.77   29.77   0
  -1   3   9   53.85   30.36   0
   0   2   7  263.60   39.70   0
   2   4  10  -13.46   29.18   0
   3   5  11   38.45   41.43   0
   4   3   6  365.03   46.58   0
   5   4   7   61.44   31.55   0
   5   6  11   10.20   36.79   0
   7   6   8   12.95   26.99   0
   8   6   3   11.63   19.13   0
  -4   1   4   43.15   15.28   0
  -2   4  10   18.71   31.49   0
  -1   2   7  200.90   35.06   0
   1   4  10  191.14   50.00   0
   2   1   2   30.79   15.44   0
   2   3   8  544.35   59.23   0
   3   3   7   77.99   34.22   0
   3   4   9  176.81   46.77   0
   4   2   1    6.83   10.89   0
   4   5  10   84.90   39.35   0
   5   3   3    8.30   20.50   0
   5   5   9   -5.45   27.50   0
   6   4   4   -2.52   16.78   0
   7   5   4  162.21   32.50   0
  -5   3   7   53.62   24.11   0
  -4   2   6  260.99   31.90   0
  -1   4  10   47.21   37.15   0
   0   4  10   19.39   36.44   0
   2   5  11    9.63   38.67   0
   3   2   4   98.93   27.10   0
   4   4   8   12.10   23.80   0
   6   5   7  100.56   34.56   0
  -3   3   8   82.37   30.68   0
   0   1   4 1474.66   61.16   0
   1   2   6  379.58   44.12   0
   1   3   8   -6.83   24.50   0
   1   5  11   15.68   41.16   0
   4   6  11   11.30   37.02   0
   5   6  10   24.64   40.93   0
   6   6   9   -3.02   26.81   0
   7   5   3    7.89   19.31   0
   7   6   7   20.76   25.15   0
  -5   1   3  151.77   15.67   0
   0   5  11   15.41   35.14   0
   2   2   5  147.55   30.24   0
   2   4   9  204.62   45.09   0
   3   5  10  147.00   44.59   0
   4   2   0  164.07   11.56   0
   4   3   5   -1.95   18.72   0
   5   3   2  159.24   23.40   0
   5   4   6   20.25   22.68   0
   5   5   8   37.73   31.73   0
   6   4   3  180.34   27.01   0
  -5   2   5   12.47   17.28   0
  -3   1   4  222.22   25.63   0
  -3   2   6  140.23   27.92   0
  -3   4   9  -13.10   24.90   0
  -2   3   8  217.72   37.48   0
  -1   3   8   73.58   32.73   0
   0   3   8 1029.05   76.19   0
   1   1   3  928.04   44.26   0
   2   3   7  121.19   32.99   0
   4   5   9    8.83   29.65   0
   6   5   6   38.74   26.25   0
   7   5   2   15.27   17.15   0
   7   6   6   10.47   24.97   0
  -1   1   4  508.22   37.72   0
   0   2   6   11.28   22.70   0
   1   4   9  102.43   36.75   0
   2   5  10   14.29   37.67   0
   3   3   6  275.05   39.94   0
   3   4   8  123.83   38.72   0
   3   6  11   29.82   38.92   0
   4   4   7  208.00   39.86   0
   6   4   2  206.44   26.42   0
   6   6   8   21.09   29.34   0
   7   5   0   14.55   10.15   0
   7   5   1   18.98   14.54   0
   7   7   8   15.89   35.43   0
  -6   2   4    3.86   11.77   0
  -4   3   7  132.48   30.19   0
  -2   1   4  378.02   31.85   0
  -2   2   6   68.69   25.76   0
  -2   4   9   74.84   35.72   0
  -1   2   6  289.01   37.32   0
   0   4   9  216.78   45.92   0
   3   2   3  322.92   31.66   0
   4   6  10   39.93   36.81   0
   5   4   5   56.10   26.40   0
   5   6   9   13.40   30.76   0
  -2   5  10   35.75   34.69   0
  -1   4   9    2.97   25.64   0
   1   3   7  351.45   45.70   0
   1   5  10  116.02   41.82   0
   2   1   1 5821.51   70.67   0
   2   6  11   -1.97   35.25   0
   3   5   9   55.37   38.82   0
   4   3   4  406.84   41.03   0
   4   7  11   50.86   42.72   0
   5   3   1  146.29   18.62   0
   5   5   7   17.26   27.18   0
   6   7   9   -9.51   35.21   0
   7   6   5   80.97   29.72   0
  -4   4   8   13.31   24.36   0
  -1   5  10    5.28   27.49   0
   0   5  10   -4.36   32.60   0
   0   6  11   23.08   41.72   0
   1   2   5  724.11   51.82   0
   1   6  11   24.90   38.34   0
   2   4   8    4.47   26.69   0
   4   5   8   39.47   29.95   0
   5   7  10   45.47   39.61   0
   6   4   1   -3.14   12.80   0
   6   5   5    4.41   16.58   0
   6   6   7  140.03   41.34   0
   7   7   7   -3.98   27.73   0
  -3   3   7  324.67   42.65   0
   0   3   7  -23.26   24.65   0
   2   2   4  445.47   38.55   0
   2   3   6    9.76   29.05   0
   3   4   7  -11.35   28.02   0
   3   6  10  260.04   56.37   0
   4   4   6   32.48   24.09   0
  -5   3   6   32.73   21.08   0
  -4   2   5  150.39   26.22   0
  -2   3   7   91.57   30.42   0
  -1   3   7  573.23   56.20   0
   0   1   3  380.41   30.44   0
   1   4   8  176.54   44.08   0
   2   5   9   58.23   34.51   0
   3   3   5  549.77   48.59   0
   3   7  11    6.10   38.54   0
   4   6   9   19.46   31.42   0
   5   4   4   49.23   22.83   0
   5   6   8    5.07   27.54   0
   7   6   4   56.82   27.91   0
  -3   4   8   67.47   32.11   0
   0   2   5 1012.97   60.46   0
   2   6  10   18.39   35.46   0
   2   7  11   55.79   47.75   0
   4   7  10   32.10   42.85   0
   5   5   6   40.23   28.91   0
   6   4   0   75.98   15.53   0
   6   5   4   52.35   24.93   0
   6   7   8   85.51   38.42   0
   7   7   6   19.42   27.86   0
  -5   4   7    7.69   22.21   0
  -3   5   9    0.42   24.33   0
  -2   4   8    8.94   25.45   0
   0   4   8   58.06   29.40   0
   1   5   9   92.00   38.00   0
   3   5   8    1.39   23.37   0
   5   3   0  170.64   15.51   0
   5   7   9   22.00   34.65   0
   6   6   6   41.38   27.48   0
  -6   3   5    4.10   15.63   0
  -3   2   5   24.65   18.70   0
  -2   5   9   94.59   38.31   0
  -1   4   8  208.92   40.97   0
   1   1   2 1597.21   47.07   0
   1   3   6  435.79   48.14   0
   1   6  10  118.36   43.20   0
   1   7  11   26.25   39.25   0
   2   4   7   93.28   31.71   0
   3   2   2  972.16   42.18   0
   4   3   3  393.25   34.45   0
   4   5   7  300.22   46.62   0
  -4   1   3  135.06   17.39   0
  -4   3   6  143.60   31.11   0
  -2   2   5  287.73   35.63   0
  -1   2   5  445.57   40.79   0
  -1   5   9   10.86   28.64   0
  -1   6  10   32.01   35.61   0
   0   6  10   22.21   33.53   0
   3   6   9   80.98   38.29   0
   3   7  10  271.09   60.66   0
   4   4   5  194.23   33.14   0
   5   6   7  -13.74   28.50   0
   7   6   3    8.35   20.01   0
  -1   1   3 2098.52   60.67   0
   1   2   4   -1.94   17.86   0
   2   5   8  137.96   43.45   0
   3   4   6  677.60   58.20   0
   4   6   8  134.98   40.21   0
   5   4   3    8.97   21.21   0
   6   7   7   64.72   33.54   0
   7   7   5   32.20   26.60   0
  -5   2   4   59.52   18.51   0
  -4   4   7   55.32   26.16   0
  -4   5   8   10.52   28.26   0
   0   3   6   23.52   23.64   0
   1   4   7   11.26   29.93   0
   2   2   3  302.60   31.23   0
   2   3   5  874.60   59.23   0
   2   6   9   46.87   35.96   0
   2   7  10   21.43   46.54   0
   3   3   4   58.49   22.67   0
   4   7   9   10.00   33.28   0
   4   8  10  -18.79   36.81   0
   5   5   5  196.72   37.67   0
   5   7   8  -13.34   28.06   0
   6   5   3  123.72   27.15   0
   6   6   5   -0.93   21.77   0
   6   8   8   22.68   35.01   0
  -3   3   6   -4.88   18.96   0
   3   5   7  140.65   41.65   0
   5   8   9   -4.88   35.23   0
   7   6   2   21.22   19.39   0
  -3   1   3  929.64   39.47   0
  -3   4   7   14.36   26.11   0
  -2   1   3   -2.60   12.29   0
  -2   3   6  109.04   30.49   0
  -1   3   6  115.46   29.32   0
   0   4   7   34.14   31.69   0
   1   5   8   11.83   25.99   0
   1   6   9   -1.00   30.72   0
   1   7  10  103.84   47.78   0
   4   5   6  143.32   34.98   0
  -3   5   8   82.09   32.24   0
  -2   6   9  112.32   42.89   0
   0   5   8  120.92   41.57   0
   0   6   9  222.95   53.47   0
   0   7  10   69.97   42.44   0
   2   4   6   -0.01   29.48   0
   3   6   8   12.55   30.19   0
   3   7   9   50.73   41.63   0
   3   8  10   82.35   47.29   0
   5   6   6  114.67   32.67   0
   6   7   6   28.28   28.70   0
   7   7   4    4.82   22.14   0
  -5   3   5   -7.46   21.29   0
  -2   4   7   33.57   24.59   0
  -2   5   8   24.40   25.44   0
  -1   4   7   14.87   24.80   0
  -1   5   8  121.92   38.02   0
  -1   6   9    1.62   30.39   0
   0   2   4 1796.33   70.71   0
   4   3   2  247.16   26.92   0
   4   4   4   21.27   21.01   0
   4   6   7  297.89   49.68   0
   4   8   9   14.02   45.18   0
   5   7   7   -1.57   33.40   0
   6   8   7   66.57   39.70   0
  -5   4   6   -3.64   21.32   0
   1   3   5  826.90   58.34   0
   2   5   7  305.14   49.09   0
   2   7   9   33.16   43.03   0
   2   8  10  -16.45   37.66   0
   3   4   5  535.13   51.62   0
   5   5   4   86.32   29.19   0
   5   8   8   10.83   36.67   0
   6   5   2   82.67   21.33   0
   6   6   4  113.06   31.93   0
   7   8   5   -1.56   28.57   0
   1   8  10   52.56   45.12   0
   2   6   8   96.59   39.69   0
  -2  -5   0  456.66   34.36   0
  -1  -7   0   68.37   31.99   0
   0 -10  -1   74.23   43.76   0
   3  -7   0  228.52   64.97   0
   4  -6   0   31.72   50.10   0
   5  -4   0  206.55   67.57   0
   5  -1   0  173.98   53.06   0
   5   4  -3  223.36   19.18   0
  -1 -10  -1    8.10   35.25   0
   0  -8   0    5.27   32.74   0
   1  -8   0  176.22   52.11   0
   2  -8   0  -26.13   38.86   0
   5  -5   0   91.30   57.75   0
   7  -3  -1   39.17   56.83   0
   7  -2  -1   38.29   56.10   0
   7   1  -2   20.33   37.11   0
  -4 -10  -2    5.28   22.04   0
  -2  -6   0  132.60   30.56   0
   2  -4   1  160.19   45.11   0
   2  -3   1   35.43   33.97   0
   3  -8   0   89.52   59.23   0
   3  -3   1  906.12   86.90   0
   4  -7   0  -20.61   51.41   0
   5  -6   0   84.07   65.44   0
   5   0   0  389.52   58.65   0
   6  -3   0   44.73   57.76   0
   6   1  -1   96.02   38.38   0
   7  -1  -1   81.97   49.79   0
  -2 -10  -1   79.38   40.55   0
  -1  -8   0   39.43   32.44   0
   1  -9   0   97.66   50.79   0
   1  -5   1  426.86   60.04   0
   1  -4   1  598.53   60.10   0
   1  -3   1 3018.18  111.66   0
   2  -5   1  187.46   48.03   0
   2  -2   1    5.32   27.94   0
   3  -5   1  173.31   59.12   0
   3  -4   1  132.29   46.43   0
   3  -2   1  278.38   50.66   0
   6  -5   0   74.18   72.10   0
   6  -4   0  -10.00   49.43   0
   6  -2   0   12.89   42.91   0
  -3  -9  -1   18.56   25.82   0
   0  -9   0   13.08   40.53   0
   2  -9   0  -22.32   43.71   0
   2  -6   1  122.69   50.47   0
   4  -4   1   76.55   47.80   0
   4  -3   1  228.27   54.89   0
   4  -2   1    2.18   42.38   0
   4   1   0   80.36   27.24   0
   6  -1   0   12.29   33.35   0
   7   0  -1   64.94   43.34   0
  -2  -7   0  224.91   37.66   0
   1  -6   1  126.77   42.12   0
   1  -2   1  652.23   51.43   0
   3  -6   1   30.04   43.22   0
   3  -1   1 1301.49   83.60   0
   4  -5   1  132.50   55.89   0
   7   3  -3   23.70   28.30   0
  -1  -9   0  144.49   49.71   0
   0  -5   1    4.91   30.65   0
   0  -4   1  168.84   36.15   0
   1  -7   1   66.04   41.68   0
   2  -7   1   69.78   41.04   0
   2  -1   1  423.86   47.29   0
   3  -7   1    7.56   44.35   0
   4  -6   1  106.08   57.94   0
   4  -1   1   84.44   39.93   0
   5  -5   1   69.55   54.89   0
   5  -4   1   22.82   47.14   0
   5  -3   1  209.64   56.20   0
   5  -2   1  -26.12   34.58   0
   5   1   0   21.95   32.10   0
   6   0   0    7.70   31.43   0
   7  -3   0  145.79   67.39   0
   7  -2   0   24.98   48.61   0
   7   1  -1   71.51   42.44   0
   0  -6   1   -2.69   29.91   0
   4  -7   1   12.23   52.73   0
   5  -6   1    9.02   56.75   0
   6   3  -2  115.58   30.41   0
   7  -1   0   14.08   50.29   0
  -2  -8   0  170.56   37.94   0
   0  -7   1   13.73   32.34   0
   0  -3   1   67.78   22.73   0
   1  -8   1   77.72   48.77   0
   2  -8   1  105.33   54.97   0
   3  -8   1    2.43   47.79   0
   5  -1   1  254.81   53.63   0
   6  -5   1   45.15   67.63   0
   6  -4   1    4.79   51.70   0
   6  -3   1   86.68   56.01   0
   6  -2   1   87.10   56.90   0
   8   0  -1    8.73   45.11   0
  -3 -10  -1   -2.28   24.43   0
   4   0   1 1216.27   83.56   0
   6   1   0    6.36   31.48   0
   7   0   0   91.61   50.97   0
   0  -8   1  167.88   49.25   0
   3   0   1 2568.06   98.66   0
   5   0   1  796.03   77.60   0
   6  -1   1   39.88   37.27   0
   7  -3   1   20.76   62.39   0
  -2  -9   0   11.47   31.13   0
   1  -9   1   70.98   46.50   0
   1  -1   1   13.42   21.42   0
   2  -5   2  288.17   59.94   0
   3  -6   2   20.79   49.92   0
   3  -5   2  -14.70   32.73   0
   3  -4   2   36.09   38.26   0
   3  -3   2  -20.05   31.83   0
   4  -5   2  136.02   56.01   0
   4  -4   2  125.55   51.51   0
   4  -3   2  549.24   74.82   0
   7  -2   1   12.48   48.32   0
   8  -1   0   24.67   52.51   0
   8   1  -1   -2.60   37.61   0
  -1  -6   1  353.03   44.98   0
  -1  -5   1  179.08   32.91   0
   2  -6   2   79.99   39.31   0
   2  -4   2   68.73   37.64   0
   3  -7   2   -5.74   50.44   0
   4  -6   2   46.41   50.60   0
   4  -2   2  247.88   58.39   0
   5  -6   2   44.55   64.32   0
   5  -5   2   67.59   55.12   0
   5  -4   2   44.88   48.95   0
   5  -3   2   59.75   41.99   0
   6   0   1  176.63   52.11   0
   6   4  -3   14.72   15.34   0
   7  -1   1   53.65   54.84   0
   7   1   0   25.47   40.39   0
   7   3  -2    0.50   25.92   0
  -1  -7   1  117.47   34.21   0
   0  -9   1    1.80   30.59   0
   0  -2   1  357.56   33.07   0
   2  -7   2  308.80   63.91   0
   2  -3   2  882.86   75.25   0
   2   0   1 1044.16   56.85   0
   3  -2   2  361.21   56.07   0
   4  -7   2   52.34   57.50   0
   5  -2   2   -0.72   38.01   0
   6  -5   2    9.18   57.18   0
   6  -4   2   19.01   53.68   0
   6  -3   2   82.46   54.40   0
   8   0   0   14.59   40.31   0
  -1  -8   1   58.19   34.58   0
  -1  -4   1  194.77   30.07   0
   1  -6   2    5.79   28.98   0
   1  -5   2  149.08   39.91   0
   1  -4   2  198.39   47.62   0
   2  -8   2  101.16   53.90   0
   3  -8   2   -8.19   46.02   0
   4   3  -1  247.58   21.74   0
   5   3  -1    4.62   19.46   0
   6  -2   2  114.12   52.78   0
   1  -7   2    8.14   29.26   0
   2  -2   2  330.91   52.40   0
   4  -1   2  175.85   47.69   0
   5  -1   2  -15.86   32.52   0
   5   1   1  373.04   54.17   0
   7  -3   2   55.76   58.56   0
   7   0   1   51.24   38.69   0
   8  -1   1   29.62   52.61   0
  -1  -9   1   91.56   41.91   0
   1  -8   2   10.86   45.62   0
   3  -1   2  593.01   61.06   0
   4   1   1  535.78   51.06   0
   6  -1   2   -9.53   32.88   0
   6   1   1   50.68   37.92   0
   6   3  -1  148.99   31.78   0
   7  -2   2   52.13   56.78   0
   8   1   0   22.06   41.50   0
  -4  -8  -1  115.77   16.25   0
   1  -3   2  432.42   50.02   0
   3   2   0  529.76   31.48   0
   4  -6   3   75.46   61.22   0
   4  -5   3   20.44   45.55   0
   4  -4   3   87.49   51.59   0
   5  -5   3   29.88   60.45   0
   5  -4   3   54.96   58.56   0
   7  -1   2    6.36   50.63   0
   8   0   1   45.33   51.12   0
   0  -7   2   98.32   38.12   0
   0  -6   2    0.03   30.99   0
   3  -6   3   54.29   46.74   0
   3  -5   3  114.93   45.48   0
   3  -4   3  125.51   53.91   0
   4  -7   3   27.79   60.70   0
   4  -3   3   71.28   44.54   0
   5  -6   3    6.85   53.83   0
   5  -3   3  209.65   60.76   0
   5   0   2  -13.60   35.49   0
   6  -5   3   12.09   56.81   0
   6  -4   3   16.19   58.22   0
   7   1   1   76.08   42.22   0
  -3  -8   0   16.25   21.63   0
  -3  -7   0   10.65   17.73   0
   0  -8   2  171.94   49.93   0
   0  -5   2  251.75   42.03   0
   3  -7   3   65.17   47.57   0
   3   1   1  845.09   51.90   0
   4   0   2 1081.79   80.17   0
   5  -2   3  278.23   67.21   0
   6  -3   3   -6.80   45.81   0
   6   0   2   66.35   39.61   0
   7   3  -1   27.99   30.28   0
   8  -1   2   26.74   57.52   0
  -4  -9  -1   77.84   17.62   0
   2  -7   3  293.46   68.41   0
   2  -6   3  138.78   49.29   0
   2  -5   3  211.58   51.88   0
   2  -1   2  640.59   55.08   0
   3  -3   3   55.12   38.64   0
   4  -2   3  306.10   58.63   0
   6  -2   3   61.32   49.66   0
   7  -3   3   -0.04   53.30   0
   7   0   2   39.31   41.89   0
   7   4  -3   21.91   18.12   0
   8   1   1   20.34   42.35   0
  -3  -9   0   -1.93   20.84   0
   0  -9   2   30.43   39.16   0
   0  -4   2   28.96   25.54   0
   2  -8   3   71.60   51.45   0
   7  -2   3  108.70   58.83   0
  -3  -6   0    0.38   12.81   0
  -2  -8   1   10.99   28.38   0
  -2  -7   1  128.83   31.82   0
  -1  -3   1  602.78   34.26   0
   3  -2   3   24.67   39.63   0
   3   0   2    9.07   27.38   0
   5  -1   3  178.63   52.17   0
   6  -1   3    8.28   35.17   0
   8   0   2   41.78   48.06   0
  -2  -9   1   -4.15   27.20   0
  -2  -6   1   16.34   21.70   0
   1  -7   3   37.28   43.38   0
   1  -6   3   -0.57   30.09   0
   1  -5   3   57.91   40.14   0
   2  -3   3  440.94   59.62   0
   4  -6   4    6.90   56.47   0
   4  -5   4    4.44   51.96   0
   4  -1   3  141.37   45.32   0
   5  -5   4   32.92   55.53   0
   5  -4   4   58.66   52.70   0
   5   1   2  165.14   45.54   0
   6  -4   4   40.36   55.94   0
   6   1   2  559.35   70.26   0
   6   2   1  103.78   36.12   0
   7  -1   3   96.19   53.63   0
   7   2   1   27.13   41.67   0
   8   3  -1   23.77   32.02   0
   1  -8   3   12.54   38.35   0
   4  -4   4    8.87   42.29   0
   5  -3   4  206.94   61.85   0
   6  -3   4    0.20   53.21   0
   7  -3   4   36.65   66.05   0
   7   1   2    7.86   30.86   0
   8  -1   3   26.25   53.13   0
  -1  -8   2   24.34   30.85   0
  -1  -7   2  183.66   40.15   0
  -1  -6   2  328.17   46.69   0
   0  -3   2  476.19   45.72   0
   1  -4   3    3.68   28.12   0
   3  -7   4   11.20   47.07   0
   3  -6   4  188.31   60.35   0
   3  -5   4  187.59   56.68   0
   4  -3   4   54.75   40.08   0
   5   0   3   50.69   43.01   0
   6  -2   4   10.47   52.81   0
   6   0   3  -15.08   32.27   0
   6   3   0   26.55   27.10   0
   7   0   3   59.31   52.60   0
   8   1   2  111.41   52.98   0
   8   2   1   36.20   37.05   0
  -1  -9   2   21.33   35.79   0
   1   0   1 2759.90   66.37   0
   2  -2   3  753.13   68.90   0
   3  -4   4   31.11   37.86   0
   3  -1   3   23.20   34.44   0
   4   1   2 1124.07   74.33   0
   5  -2   4  122.16   48.27   0
   7  -2   4   71.67   58.73   0
   7   3   0   96.32   35.31   0
   8   0   3  -11.59   46.83   0
   2  -7   4    6.02   43.35   0
   2  -6   4    3.71   37.20   0
   2  -5   4   17.79   40.06   0
   3  -3   4  302.16   58.69   0
   4  -2   4   46.79   41.39   0
   5   3   0  191.50   30.95   0
   6  -1   4  -24.27   45.04   0
   6   4  -2   62.67   15.87   0
  -2  -5   1   66.90   20.48   0
  -1  -5   2  325.02   41.70   0
   0  -8   3  116.79   44.43   0
   0  -7   3  272.80   48.59   0
   0  -6   3  194.43   44.84   0
   1  -3   3   50.65   38.40   0
   4   0   3  833.25   76.70   0
   5  -5   5   97.37   60.56   0
   5  -1   4  195.48   54.69   0
   6  -4   5   26.26   57.42   0
   7  -1   4   74.30   52.76   0
   7   4  -2   12.42   17.77   0
   8   3   0    1.47   28.93   0
   0  -1   1  212.20   22.08   0
   1  -1   2  887.78   56.07   0
   2  -4   4   51.88   38.42   0
   2   0   2  834.68   55.16   0
   4  -6   5    4.85   50.60   0
   4  -5   5  214.12   65.21   0
   5  -4   5   32.01   50.24   0
   6  -3   5   43.94   58.75   0
   6   1   3  104.57   46.68   0
   6   2   2   71.93   37.46   0
   7   1   3  117.64   52.11   0
   7   2   2   10.93   35.81   0
   0  -5   3  455.76   53.68   0
   3  -2   4  164.12   46.69   0
   4  -4   5   81.20   54.91   0
   4  -1   4  210.18   50.74   0
   5  -3   5    2.17   45.04   0
   7  -2   5   -8.26   53.49   0
   7   0   4  139.80   61.36   0
   8   1   3  -10.88   34.83   0
   8   2   2   -1.75   35.19   0
   1  -8   4   17.73   43.06   0
   1  -7   4  106.98   47.20   0
   1  -6   4  241.79   50.83   0
   1   1   0   18.05    5.18   0
   2  -3   4  315.54   53.81   0
   3  -6   5   21.51   47.44   0
   3  -5   5   55.17   53.33   0
   4  -3   5  254.98   62.13   0
   5  -2   5   45.90   53.85   0
   5   1   3  152.78   41.13   0
   5   2   2   30.67   32.70   0
   6  -2   5   25.46   50.16   0
   6   0   4   17.39   34.00   0
   8   0   4   47.38   52.00   0
   1  -5   4  162.38   43.00   0
   2  -1   3  171.40   39.34   0
   3  -4   5   24.98   44.11   0
   3   0   3   -4.13   29.22   0
   3   1   2  496.92   46.01   0
   7  -1   5   70.49   59.84   0
  -1  -4   2  387.93   38.37   0
   0  -4   3  650.24   58.90   0
   1  -2   3   96.89   37.57   0
   6  -1   5   17.34   45.20   0
   0  -2   2  -14.68   15.89   0
   1  -4   4  218.83   49.96   0
   2  -7   5   72.22   50.59   0
   2  -6   5  103.85   52.34   0
   3  -3   5  228.98   56.31   0
   3  -1   4  131.15   45.66   0
   4  -2   5   23.61   44.59   0
   4   1   3  558.79   63.09   0
   5  -4   6   -9.90   49.82   0
   5  -1   5   33.57   38.60   0
   6  -3   6    5.53   53.58   0
   7   1   4   72.37   41.33   0
   7   2   3   46.06   38.25   0
   8   1   4  -15.75   42.48   0
   8   2   3    4.13   40.22   0
  -2  -9   2   81.00   34.47   0
  -2  -8   2   79.11   33.08   0
  -1  -8   3    5.65   29.54   0
  -1  -7   3   75.93   38.06   0
   2  -5   5  379.86   66.74   0
   2  -2   4  450.20   60.62   0
   4  -5   6   57.11   53.55   0
   4   0   4  189.49   47.25   0
   4   3   0  370.18   26.93   0
   5  -3   6  153.94   61.68   0
   6   1   4  118.79   44.17   0
   6   2   3   61.98   38.73   0
   7   0   5    8.17   44.93   0
   7   4  -1    8.36   18.28   0
   8   0   5   54.79   54.34   0
  -2  -7   2   10.92   24.61   0
   0  -8   4   11.58   35.74   0
   0  -7   4   -1.69   34.41   0
   2  -4   5   20.41   40.70   0
   4  -4   6  165.53   60.46   0
   4   2   2  422.89   46.45   0
   6  -2   6  147.11   63.32   0
   6   0   5   64.57   42.34   0
  -3  -9   1   52.74   23.02   0
  -1  -6   3   81.20   32.44   0
   0  -6   4   15.64   30.08   0
   3  -6   6  -19.02   44.07   0
   3  -5   6   -1.51   49.15   0
   3  -2   5  200.81   51.35   0
   4  -3   6  208.87   60.52   0
   4  -1   5   51.12   40.92   0
   5  -2   6   16.13   45.78   0
   5   1   4  341.99   60.17   0
   5   3   1  202.48   31.56   0
   7  -1   6  -17.73   48.39   0
   0  -3   3  923.50   64.46   0
   1  -7   5   57.18   40.32   0
   1  -6   5  183.88   54.67   0
   1  -3   4  553.23   61.00   0
   3  -4   6  -24.94   44.41   0
   5   0   5   53.97   41.90   0
   5   2   3   97.23   39.28   0
   6  -1   6   87.09   53.83   0
   6   4  -1   55.02   18.05   0
   8   1   5   25.97   49.63   0
  -3  -8   1   95.29   23.51   0
   0  -5   4  489.81   59.70   0
   2  -3   5  325.30   57.26   0
   4  -2   6  610.39   86.70   0
   7   1   5   47.88   45.55   0
   7   2   4  123.29   47.61   0
   8   2   4   16.47   35.80   0
   8   4   0    2.53   25.23   0
  -2  -6   2   57.52   23.06   0
   1  -5   5   62.85   34.60   0
   2  -6   6  142.74   56.00   0
   2  -1   4  586.18   65.74   0
   2   0   3 1105.42   68.65   0
   3  -3   6  121.49   54.38   0
   3   0   4  528.10   61.96   0
   5  -3   7   28.37   52.59   0
   5  -1   6   18.27   42.99   0
   6  -2   7    8.18   59.66   0
   6   1   5    5.30   33.06   0
   7   0   6    0.15   45.25   0
   7   4   0   38.17   25.76   0
  -2  -4   1   59.89   14.43   0
  -1  -5   3  116.13   31.75   0
   2  -5   6  203.01   61.23   0
   3  -1   5  286.99   54.70   0
   3   1   3    5.87   25.70   0
   4  -4   7   79.54   56.00   0
   4   0   5   85.16   40.08   0
   4   1   4  578.01   68.16   0
   6   0   6   59.47   52.21   0
   6   2   4   27.03   31.25   0
   7  -1   7   49.19   63.40   0
   8   3   3   -8.68   30.86   0
   1  -4   5   91.70   43.01   0
   1  -1   3   79.41   28.56   0
   5  -2   7  172.27   62.29   0
   7   3   3   42.18   35.29   0
   8   1   6   44.79   57.44   0
  -1  -3   2  691.61   42.51   0
  -1  -2   1   16.73   12.27   0
   0  -4   4  237.90   41.90   0
   1  -2   4  538.67   57.25   0
   2  -4   6   62.55   39.13   0
   2  -2   5    2.62   30.27   0
   3  -5   7   37.84   48.65   0
   3  -2   6  170.75   56.53   0
   4  -3   7    8.39   43.58   0
   4  -1   6  372.43   66.39   0
   5   0   6   40.34   41.78   0
   5   1   5  264.94   54.58   0
   6  -1   7   32.42   50.40   0
   7   1   6   18.39   51.47   0
   8   2   5   -1.06   40.17   0
   8   4   1   14.98   27.94   0
  -3  -7   1  145.84   22.29   0
  -1  -8   4   31.60   34.52   0
   0  -7   5   37.21   36.65   0
   1   0   2    5.11   20.56   0
   2   1   2    5.19   19.29   0
   3  -4   7   72.80   56.35   0
   4   2   3   62.16   34.04   0
   5   2   4  362.92   56.22   0
   6   3   3  151.08   39.68   0
   7   0   7   46.26   53.90   0
   7   2   5   43.57   40.61   0
  -1  -7   4  104.11   36.73   0
   0  -6   5   33.98   36.62   0
   1  -6   6   46.46   43.20   0
   2  -3   6  285.65   60.04   0
   4  -2   7   22.61   43.45   0
   5  -1   7   64.34   49.42   0
   6   0   7   19.37   54.11   0
   6   1   6  240.74   59.22   0
   6   4   0   57.10   21.72   0
   7   4   1  104.70   31.88   0
   8   3   4    9.79   31.25   0
  -2  -8   3   83.02   30.59   0
  -1  -4   3   -0.49   25.83   0
   1  -3   5 1296.76   91.02   0
   3  -3   7  -21.18   44.86   0
   6   2   5   -4.13   30.23   0
   7   3   4  133.06   46.09   0
   8   2   6   30.23   47.26   0
   8   4   2   67.75   34.87   0
  -2  -5   2   86.64   23.01   0
  -1  -6   4   60.69   30.53   0
   0  -5   5   30.36   31.35   0
   0  -2   3  819.57   53.91   0
   1  -5   6   79.07   37.47   0
   2  -5   7   94.65   50.52   0
   3  -1   6  100.94   43.25   0
   3   0   5  404.74   59.11   0
   3   2   2  936.79   53.24   0
   4   0   6  242.94   54.98   0
   4   1   5    2.88   38.50   0
   4   3   1   -0.16   15.58   0
   5  -2   8   82.73   57.34   0
   6  -1   8  -12.94   47.67   0
   7   1   7   24.71   52.70   0
   0  -3   4 1023.91   72.04   0
   2  -1   5   11.88   33.92   0
   3   1   4  376.39   50.38   0
   4  -3   8  -17.57   43.83   0
   4  -1   7  205.36   57.67   0
   5   0   7    4.70   40.36   0
   5   1   6    5.05   36.26   0
   7   2   6   -6.02   37.16   0
   7   4   2   10.89   26.53   0
   8   3   5  -15.70   38.82   0
  -2  -7   3  226.92   37.18   0
   0  -1   2  472.51   35.56   0
   1  -4   6  172.60   47.71   0
   2  -4   7  135.91   50.04   0
   2  -2   6  804.69   80.29   0
   3  -2   7    4.99   32.37   0
   5  -1   8   61.93   57.71   0
   5   2   5  251.27   53.79   0
   5   3   3   18.58   28.68   0
   6   1   7   40.93   51.77   0
   6   3   4   -4.12   29.67   0
   6   4   1    2.50   21.78   0
   3  -4   8   76.66   52.58   0
   4  -2   8  -25.47   39.99   0
   4   2   4   71.10   33.39   0
   6   0   8  -10.83   48.75   0
   6   2   6   54.84   40.93   0
   7   3   5   95.16   38.69   0
  -1  -5   4  123.46   34.36   0
   0  -4   5   21.60   30.96   0
   1  -2   5  619.98   62.68   0
   2  -3   7   -7.60   39.71   0
   7   1   8   36.27   57.17   0
   0  -6   6  150.23   44.76   0
   1  -3   6   38.09   38.27   0
   2   1   3   47.88   28.69   0
   3  -3   8  180.37   58.36   0
   3   0   6   24.70   40.37   0
   4   0   7  295.86   58.58   0
   4   1   6  708.00   79.23   0
   5   1   7   39.06   43.53   0
   7   2   7   34.99   44.13   0
   8   3   6   55.71   42.11   0
   8   4   4   -0.16   31.28   0
  -2  -6   3  422.62   40.68   0
  -1  -7   5   49.69   33.92   0
   1  -5   7   17.78   36.56   0
   2   2   0 1316.85   21.45   0
   3  -1   7   10.66   32.63   0
   4  -1   8   20.81   42.15   0
   5   0   8   40.01   46.41   0
   6   1   8   -8.00   48.94   0
   6   3   5   -7.21   26.09   0
   6   4   2  179.11   33.72   0
   7   3   6  -11.08   38.77   0
   0  -5   6  110.98   41.94   0
   1   0   3  137.60   28.56   0
   2  -4   8  -16.76   39.82   0
   2  -1   6  388.10   56.72   0
   3  -2   8   -9.00   37.10   0
   3   1   5 1438.51   91.77   0
   3   2   3  273.12   36.36   0
   5  -1   9   -2.91   46.22   0
   5   2   6   50.74   37.08   0
   5   3   4   70.93   29.82   0
   6   0   9   24.37   50.94   0
   6   2   7   66.58   43.37   0
  -1  -6   5  166.97   39.05   0
   1  -4   7   -8.50   36.04   0
   2  -2   7  158.73   47.70   0
   2   0   5  204.08   43.75   0
   4  -2   9  128.42   58.82   0
   4   2   5   18.61   30.45   0
   7   2   8   31.39   48.63   0
   7   4   4   97.40   37.24   0
   8   3   7   -7.65   40.43   0
   8   4   5   -7.64   32.29   0
  -3  -8   2   40.01   17.64   0
  -2  -8   4   52.12   28.71   0
  -1  -4   4  462.20   46.95   0
  -1  -3   3  366.82   36.04   0
   0  -3   5  176.27   36.55   0
   0  -2   4  775.42   57.26   0
   3  -3   9    7.77   50.07   0
   4   0   8   27.63   47.01   0
   6   3   6  154.75   49.16   0
   1  -2   6  415.09   55.41   0
   1  -1   5  664.84   64.41   0
   2  -3   8    7.54   35.65   0
   3  -1   8   60.94   48.03   0
   3   0   7   31.69   36.00   0
   4  -1   9   -3.13   48.85   0
   4   1   7  355.94   61.27   0
   5   0   9   67.32   50.93   0
   5   1   8   58.88   44.74   0
   6   1   9   -8.46   51.29   0
   7   3   7  -12.28   38.95   0
  -2  -7   4   78.93   28.99   0
   0  -4   6   24.03   26.67   0
   1  -3   7  123.84   43.19   0
   2   1   4  465.66   50.64   0
   4   3   3  408.88   41.47   0
   5   2   7   31.77   36.80   0
   5   3   5  197.60   41.85   0
   6   2   8   -6.84   37.51   0
   7   4   5   16.65   30.78   0
   8   4   6   21.05   37.90   0
  -1  -5   5  113.34   33.12   0
   0  -6   7   -3.84   31.56   0
   0  -1   3   84.38   25.32   0
   1  -5   8   99.37   43.54   0
   2  -1   7  207.10   48.58   0
   3  -2   9   81.72   51.44   0
   3   1   6  103.90   38.85   0
   3   2   4  121.70   32.52   0
   4   2   6  707.16   70.92   0
   6   4   4   -5.44   23.68   0
   7   2   9   15.37   46.18   0
  -2  -5   3  398.82   35.90   0
   2  -2   8   51.89   38.93   0
   2   0   6  183.41   42.55   0
   5   1   9   23.11   49.63   0
   5   4   1  446.70   31.27   0
   6   3   7  284.84   54.66   0
   7   3   8   13.77   36.78   0
   7   4   6   18.78   37.93   0
   8   5   2   31.03   24.15   0
  -2  -4   2   22.07   14.18   0
  -1  -2   2  481.07   29.40   0
   0  -5   7   84.11   34.47   0
   1  -4   8   98.62   40.90   0
   1   0   4  658.74   52.32   0
   4  -1  10   74.00   57.91   0
   4   0   9    4.89   39.46   0
   4   1   8   11.12   35.61   0
   4   3   4  415.95   49.17   0
   5   0  10    5.17   46.92   0
   5   2   8   29.27   44.39   0
   5   3   6   -2.69   27.91   0
   6   2   9   39.49   50.39   0
   8   4   7    1.01   37.37   0
   8   5   1    0.45   17.16   0
   8   5   3   11.57   24.81   0
  -2  -6   4   67.20   23.77   0
  -1  -6   6   57.23   29.64   0
   0  -3   6  162.36   40.50   0
   0  -2   5  251.64   42.55   0
   1  -2   7   54.56   38.06   0
   2  -3   9   58.32   40.10   0
   3  -1   9  156.22   52.01   0
   3   0   8   40.84   34.75   0
   5   4   2  190.32   28.80   0
   6   4   5   11.31   24.04   0
  -1  -4   5   62.13   27.50   0
   0  -4   7  108.23   37.24   0
   1  -3   8  181.19   49.97   0
   1  -1   6  536.90   57.80   0
   2   1   5  197.11   38.91   0
   3  -2  10  -19.94   45.62   0
   3   1   7   55.16   35.64   0
   3   2   5  669.17   61.11   0
   4   2   7  325.76   55.79   0
   6   3   8   24.28   37.27   0
   7   4   7   66.38   43.50   0
  -1  -3   4   81.20   26.96   0
   2  -2   9   15.51   42.66   0
   2  -1   8   68.45   35.58   0
   2   0   7  236.17   47.29   0
   4   3   5   26.49   31.28   0
   5   1  10   57.25   48.82   0
   5   3   7   17.16   30.34   0
   6   4   6   45.68   32.83   0
   8   5   5   29.56   32.83   0
   4   0  10   65.77   50.21   0
   4   1   9    7.94   36.63   0
   5   2   9   48.14   41.99   0
   6   2  10   25.08   45.73   0
  -2  -5   2   92.96   27.44   0
   3  -1   3   -7.17   20.47   0
   5  -1   6   -5.35   23.17   0
   6   0   7   49.01   31.98   0
   6   5   5    0.69   13.28   0
   6   6   5    4.39    9.15   0
  -3  -7   5   35.30   32.77   0
  -3  -6   3   62.03   26.59   0
   1  -5   5   57.99   31.66   0
   2  -5   7  141.42   53.78   0
   2  -4   5   18.99   34.56   0
   2  -1   2  689.32   44.57   0
   3  -2   4  236.67   44.19   0
   4  -3   7  -10.21   31.75   0
  -6  -6   3   10.32   17.12   0
  -1  -5   3  104.37   29.85   0
   0  -6   6  201.38   48.69   0
   0  -5   4  395.05   51.47   0
   3  -4   7   17.02   36.08   0
   4   0   4  182.43   35.22   0
   4   2   3   50.39   16.14   0
   5  -2   8   47.56   39.51   0
   5   3   4   46.12   18.19   0
   6   2   6   93.91   28.36   0
   7   2   8   30.46   26.90   0
   7   4   7   36.14   23.93   0
  -5  -6   3   18.55   20.27   0
  -4  -6   3  133.85   28.43   0
  -2  -6   4   83.95   28.58   0
  -1  -6   5  217.17   44.97   0
  -1  -4   2  343.33   39.68   0
  -1  -3   1  566.53   35.44   0
   0  -2   1  392.08   29.36   0
   1  -4   4  220.09   41.09   0
   2  -3   4  327.23   45.99   0
   2  -2   3  756.69   58.55   0
   4  -3   8   -3.80   35.87   0
   4  -2   6  650.14   68.36   0
   4  -1   5   45.38   32.02   0
   5  -1   7   61.09   38.71   0
   5   1   5  306.46   40.99   0
   6   0   8   -9.91   26.39   0
   6   1   7   20.52   27.53   0
  -7  -5   2   12.56    9.48   0
  -3  -5   2  224.72   30.48   0
   0  -6   7   17.40   36.34   0
   0  -4   3  670.54   55.93   0
   1  -5   6   41.84   34.94   0
   1  -2   2  661.01   47.03   0
   3  -4   8  136.19   50.13   0
   3  -3   6   67.52   35.25   0
   5   0   6   28.05   29.42   0
  -3  -6   4   -1.62   23.54   0
  -1  -6   6   66.49   37.86   0
   0  -5   5    4.40   28.25   0
   0  -3   2  405.50   38.47   0
   1  -3   3   40.53   26.17   0
   2  -4   6   57.51   35.51   0
   6   0   9  -18.42   35.27   0
   7   2   9   18.64   31.37   0
   7   3   8   29.12   26.59   0
   7   5   7   39.90   19.29   0
  -3  -4   1   77.54   17.34   0
  -2  -6   5   45.33   30.24   0
  -2  -5   3  415.01   45.42   0
  -1  -5   4  122.75   35.28   0
   1  -5   7  -23.26   29.60   0
   3  -2   5  201.40   40.00   0
   3   0   3   -7.70   15.86   0
   3   2   2  857.16   28.65   0
   4  -2   7   49.24   34.58   0
   5  -1   8   33.45   33.70   0
   5   4   4   92.90   16.44   0
   6   3   6  151.87   30.15   0
  -4  -6   4   52.09   27.99   0
  -4  -5   2   90.82   23.44   0
   1  -5   8  162.78   51.26   0
   1  -4   5   91.02   34.35   0
   2  -4   7  176.43   47.13   0
   2  -3   5  398.04   55.15   0
   3  -3   7    1.84   30.69   0
   3  -1   4  109.21   31.51   0
   6   1   8    3.37   25.98   0
   6   2   7   29.08   25.33   0
   7   6   7    9.82   16.40   0
  -3  -6   5   86.95   32.11   0
  -2  -6   6   25.00   32.52   0
   0  -5   6   74.91   35.61   0
   2  -4   8  -22.51   39.03   0
   4  -2   8   -2.96   31.34   0
   4  -1   6  316.76   47.86   0
   4   1   4  613.89   47.08   0
   5  -1   9   13.30   34.87   0
   5   0   7    3.46   25.46   0
   5   2   5  191.94   31.09   0
   7   3   9   17.50   28.85   0
   7   4   8    8.87   20.81   0
  -5  -6   4    5.53   19.85   0
   0  -4   4  286.98   41.95   0
   2   0   2  814.25   40.35   0
   3  -3   8  201.78   50.37   0
   4  -2   9   84.91   47.33   0
   4   0   5   95.20   27.64   0
   4   3   3  365.70   22.57   0
   5   1   6   -5.65   18.42   0
   7   7   7    7.36   13.46   0
  -6  -5   2   81.20   16.93   0
  -5  -5   2  142.79   22.61   0
  -3  -6   6   91.17   35.62   0
  -2  -4   2   -1.57   18.40   0
  -1  -5   5  148.31   35.20   0
  -1  -4   3   -0.94   23.39   0
   0  -5   7  109.86   40.95   0
   1  -3   4  575.15   54.25   0
   2  -3   6  210.82   46.76   0
   2  -2   4  492.76   50.29   0
   3  -3   9   63.99   42.92   0
   3  -2   6  179.49   40.88   0
   6   1   9   19.35   28.02   0
   6   4   6   49.88   19.39   0
  -4  -6   5   24.84   26.11   0
  -3  -5   3  126.50   27.69   0
  -2  -5   4  531.65   51.88   0
   0  -5   8   20.40   37.66   0
   2  -1   3  147.11   27.40   0
   4  -1   7  219.43   42.57   0
   5   0   8   61.91   33.55   0
   6   2   8   -4.42   26.93   0
   7   5   8   84.11   27.27   0
  -1  -5   6  157.23   40.48   0
   0  -4   5   20.03   30.70   0
   1  -4   7   -5.88   29.18   0
   2  -3   7   22.93   36.14   0
   3  -2   7   11.71   28.96   0
   3  -1   5  304.20   45.88   0
   6   3   7  220.05   37.37   0
   7   4   9   23.08   26.74   0
  -4  -4   1   32.12   13.08   0
  -1  -5   7   25.06   34.39   0
   0  -3   3  881.94   57.64   0
   1  -4   8  138.64   45.28   0
   1  -2   3  122.98   27.72   0
   1   0   1 2753.35   48.33   0
   4  -1   8   -5.50   28.56   0
   4   0   6  269.38   44.86   0
   5   0   9   98.31   40.62   0
   5   1   7   47.46   24.90   0
   5   3   5  230.39   30.96   0
   5   5   4   99.71   13.57   0
  -4  -5   3   -5.84   17.79   0
  -2  -5   5   73.74   27.56   0
  -2  -3   1  194.02   20.33   0
  -1  -3   2  684.78   44.62   0
   1  -3   5 1229.50   80.44   0
   2  -3   8    9.13   35.50   0
   2  -2   5   -6.60   21.73   0
   3  -2   8   48.89   35.17   0
   3   0   4  504.25   44.66   0
   3   1   3   12.67   16.52   0
   4  -1   9   12.30   37.27   0
   5   0  10    6.33   34.52   0
   5   2   6   30.52   24.40   0
   6   2   9   21.85   29.68   0
   6   5   6   39.68   18.73   0
  -3  -5   4   14.56   23.48   0
  -1  -4   4  421.01   46.29   0
   0  -4   6   20.07   24.98   0
   1  -1   2  945.70   45.06   0
   2  -3   9   72.94   42.05   0
   3  -2   9   98.02   42.60   0
   4  -1  10   30.84   43.11   0
   4   1   5   20.70   24.37   0
   4   2   4   55.57   20.46   0
   6   2  10   18.11   35.60   0
   7   6   8   39.94   21.91   0
  -2  -5   6   46.09   29.12   0
   0  -4   7  123.68   44.07   0
   0  -2   2   -4.24   14.83   0
   1  -3   6   44.18   34.82   0
   3  -2  10   -4.86   36.13   0
   3  -1   6  154.88   36.19   0
   4   0   7  389.41   53.17   0
   5   1   8   70.34   31.89   0
   6   3   8   16.95   20.51   0
   6   4   7  135.42   31.05   0
   7   5   9   -1.83   22.47   0
  -5  -5   3   75.08   24.43   0
  -3  -5   5  109.90   34.12   0
  -3  -4   2  765.73   44.83   0
  -2  -5   7   96.02   36.55   0
  -2  -4   3  206.18   30.59   0
   0  -4   8   33.64   34.41   0
   0  -3   4 1064.67   69.61   0
   2  -2   6  794.54   69.01   0
   2  -1   4  655.83   53.69   0
   5   1   9   45.77   37.00   0
  -6  -5   3   13.65   17.12   0
  -4  -5   4   77.48   26.36   0
  -1  -4   5   76.81   28.43   0
   1  -3   7  157.03   41.11   0
   1  -2   4  543.28   52.29   0
   3  -1   7    7.93   24.78   0
   4   0   8   38.16   35.25   0
   5   1  10   16.45   34.62   0
   5   2   7   13.39   25.07   0
   6   3   9   38.40   32.33   0
   7   7   8    4.30   18.05   0
  -3  -5   6  105.05   32.33   0
  -3  -5   7   22.62   31.73   0
  -1  -2   1   32.27   13.65   0
   1  -3   8  182.88   46.85   0
   1  -3   9  112.20   49.67   0
   2  -2   7  234.86   43.85   0
   3   0   5  365.03   46.07   0
  -5  -5   4   26.32   23.06   0
  -5  -4   1   37.49   13.52   0
  -4  -5   5  146.84   33.70   0
  -2  -4   4   70.59   28.47   0
  -1  -4   7    9.48   33.26   0
   0  -3   5  179.68   39.54   0
   2  -2   8  131.35   43.88   0
   2  -2   9   36.39   40.75   0
   3  -1   8   70.29   35.05   0
   4   0   9    1.77   30.11   0
   4   0  10   86.63   46.72   0
   4   1   6  691.58   56.96   0
   5   3   6    8.30   19.86   0
   5   4   5   26.46   17.23   0
   6   3  10   16.69   29.84   0
   6   4   8   13.96   24.29   0
   6   6   6   23.77   16.26   0
  -4  -5   6    2.21   25.44   0
  -1  -4   8   76.57   39.32   0
  -1  -3   3  390.17   38.84   0
   2  -2  10  130.05   48.07   0
   2   0   3 1171.60   53.59   0
   3  -1   9  140.13   44.27   0
   3  -1  10   11.27   35.99   0
   5   2   8   19.40   22.76   0
  -6  -5   4   15.95   20.10   0
  -5  -5   5   18.60   25.33   0
   1  -2   5  736.72   60.54   0
   2  -1   5    2.79   24.53   0
   4   1   7  330.32   48.66   0
   4   2   5   26.64   22.73   0
   4   4   3  653.94   23.39   0
   5   2   9   56.73   35.66   0
   6   5   7   97.07   24.39   0
  -3  -4   3  281.69   34.44   0
  -2  -4   5    8.56   20.97   0
   0  -3   7  155.87   44.03   0
   0  -2   3  839.84   52.93   0
   3   0   6   54.99   26.60   0
   3   1   4  335.51   33.97   0
   5   2  10    3.35   33.40   0
   6   4   9   52.77   30.76   0
  -4  -4   2   78.56   21.01   0
  -2  -4   6   12.47   22.11   0
  -2  -4   7  101.24   40.02   0
  -2  -4   8   79.79   40.40   0
  -2  -3   2   22.55   17.33   0
   0  -3   8   60.17   35.86   0
   0  -3   9   -5.84   33.41   0
   1  -2   6  424.33   51.95   0
   1  -1   3   77.05   21.83   0
   2  -1   6  455.61   51.40   0
   2   1   2   32.04   13.04   0
   4   1   8    1.81   24.83   0
   4   3   4  429.96   32.34   0
   5   2  11   20.39   35.31   0
   5   3   7   -1.04   21.70   0
   6   4  10   81.06   35.74   0
  -1  -3   4   62.82   24.63   0
   1  -2   8  141.92   45.33   0
   1  -2   9  216.75   54.62   0
   1  -2  10   22.14   37.94   0
   3   0   7   37.04   28.14   0
   4   1   9   -7.03   27.49   0
   4   1  10   85.47   43.70   0
   4   1  11   68.95   46.52   0
   6   5   8    9.38   25.54   0
  -3  -4   4   72.95   23.00   0
   2  -1   7  228.69   43.63   0
   2  -1   8   76.08   35.34   0
   2  -1   9   27.33   38.28   0
   2  -1  10   19.27   39.29   0
   3   0   8   28.74   26.45   0
   3   0   9  537.18   68.71   0
   3   0  10   35.29   40.70   0
   3   0  11    2.36   36.16   0
   3   2   3  293.04   24.13   0
   5   3   8   46.07   27.58   0
   5   6   4   41.33   10.53   0
   6   7   6   29.67   15.32   0
  -6  -4   1   36.54   11.80   0
  -3  -4   5    7.43   22.15   0
  -1  -3   5  815.91   63.25   0
  -1  -3   9  103.84   46.67   0
   0  -2   4  924.62   61.52   0
   2   0   4  742.90   49.71   0
   5   4   6    8.30   19.18   0
   6   6   7  176.24   29.43   0
  -4  -4   3   24.50   21.02   0
  -3  -4   6  160.74   35.04   0
  -3  -4   7   23.65   27.73   0
  -3  -3   1  119.31   15.99   0
  -1  -3   6   42.62   26.45   0
  -1  -3   7   52.39   31.53   0
  -1  -3   8   75.87   37.02   0
   1  -1   4  287.40   38.56   0
   3   1   5 1412.51   70.62   0
   3   3   2  816.44   19.84   0
   5   3   9  160.85   38.32   0
   5   3  10    6.78   31.86   0
   5   3  11   38.21   40.05   0
   6   5   9   29.40   22.37   0
  -5  -4   2  360.84   30.36   0
  -2  -3   3  234.59   32.93   0
   0  -2  10   24.23   42.23   0
   4   2   7  339.17   43.84   0
   5   5   5  176.78   21.94   0
   6   5  10   16.86   24.70   0
  -7  -4   1    8.35    9.22   0
  -4  -4   4   -5.91   18.66   0
  -4  -4   7   19.63   29.66   0
  -4  -3   0  334.18   13.30   0
  -1  -2   2  493.26   32.99   0
   0  -2   5  221.86   36.82   0
   0  -2   9   67.44   37.97   0
   2   0   5  221.76   38.37   0
   3   1   6  126.29   33.13   0
   4   2   8   56.51   31.34   0
   4   2  11    0.66   37.88   0
   5   4   7   61.75   24.70   0
  -4  -4   5   25.58   24.96   0
  -4  -4   6   14.66   25.96   0
  -2  -3   9   -0.23   33.16   0
   0  -2   6  185.97   37.75   0
   0  -2   7  273.17   45.45   0
   0  -2   8  268.05   49.60   0
   1  -1   5  656.18   54.82   0
   1  -1  10  119.98   47.41   0
   1   0   2   12.77   13.54   0
   2   0  11   32.50   39.86   0
   3   1  11    6.42   35.19   0
   4   2   9   40.44   27.66   0
   4   2  10   59.80   35.28   0
   4   3   5    5.44   18.62   0
   6   6   8   58.29   23.10   0
  -2  -3   4  835.23   56.85   0
  -2  -3   7  201.23   43.63   0
  -2  -3   8  196.63   45.69   0
   1  -1   6  479.95   51.16   0
   1  -1   8  235.71   47.36   0
   1  -1   9  410.53   62.26   0
   2   0   6  188.44   35.90   0
   2   0  10   67.56   38.95   0
   3   1   7   20.46   24.11   0
   3   1   8   36.05   32.07   0
   3   1   9  129.57   43.19   0
   3   1  10   81.01   38.97   0
   5   4   8   -4.07   20.50   0
  -5  -4   3  184.41   26.57   0
  -5  -4   6   54.73   31.27   0
  -2  -3   5    5.78   20.80   0
  -2  -3   6   28.81   25.05   0
  -1  -2  10   14.39   36.58   0
   0  -1   2  439.96   30.07   0
   1  -1   7   10.47   26.29   0
   2   0   7  277.64   43.58   0
   2   0   8   46.79   27.71   0
   2   0   9    7.48   30.07   0
   5   4   9   97.33   34.78   0
   5   4  10   62.78   35.37   0
   5   4  11   11.03   30.57   0
   6   6   9   16.05   23.97   0
   6   6  10   23.90   27.65   0
   6   7   7   44.93   19.85   0
  -6  -4   2   47.61   17.33   0
  -5  -4   4   11.76   19.15   0
  -5  -4   5   27.75   22.19   0
  -1  -2   3  861.28   50.21   0
  -1  -2   9  166.97   49.54   0
   3   2   4  136.21   23.89   0
   6   8   6    6.03   11.76   0
  -3  -3   2 1109.57   48.33   0
  -3  -3   8   14.67   30.05   0
  -1  -2   8   69.16   39.14   0
   0  -1  10   -5.75   36.63   0
   2   1   3   32.82   14.40   0
   4   3   6  351.25   37.49   0
   4   3  11   30.95   36.06   0
   5   5   6   45.80   18.64   0
  -7  -4   2   10.58   13.09   0
  -6  -4   3   27.90   18.75   0
  -6  -4   4   15.57   20.67   0
  -3  -3   7   86.69   36.21   0
  -1  -2   4    5.43   23.83   0
  -1  -2   7   37.31   32.77   0
   1   0  11    4.34   36.45   0
   4   3   7  516.03   50.50   0
   4   3  10   67.98   37.97   0
   6   7   8   79.71   25.82   0
  -7  -4   3   27.20   18.21   0
  -3  -3   3  840.19   50.10   0
  -3  -3   6   20.71   25.01   0
  -1  -2   5  225.76   35.64   0
  -1  -2   6   65.82   28.18   0
   0  -1   9   -1.15   32.18   0
   1   0  10  121.82   42.34   0
   2   1  11  112.63   45.19   0
   3   2  11   -6.81   29.42   0
   4   3   8  186.78   35.73   0
   4   3   9   72.07   30.99   0
   4   4   4   22.04   13.34   0
  -3  -3   4   66.07   23.90   0
  -3  -3   5  115.42   30.18   0
  -2  -2   9   68.03   37.61   0
   0  -1   3   59.65   19.02   0
   0  -1   8  227.33   44.05   0
   1   0   3  155.26   22.56   0
   2   1  10   21.54   32.54   0
   3   2   5  562.65   42.76   0
   3   2  10  133.96   41.02   0
   5   5   7    7.62   19.91   0
   5   5  10   50.93   32.19   0
   5   5  11    4.60   28.45   0
   6   7   9    8.06   22.59   0
  -4  -3   7   16.40   28.18   0
  -2  -2   8  180.56   45.48   0
  -1  -1  10   51.01   41.58   0
   0  -1   4  793.86   52.17   0
   0  -1   7   42.76   27.80   0
   1   0   9  679.09   70.19   0
   2   1   4  533.09   38.33   0
   2   1   9   -4.09   26.63   0
   3   2   6  218.13   33.05   0
   3   2   8   24.44   30.33   0
   3   2   9  160.49   39.29   0
   5   5   8   20.52   17.88   0
   5   5   9   -0.57   24.48   0
   0  -1   5  409.98   43.10   0
   0  -1   6   34.97   23.75   0
   0   0  11   95.49   44.11   0
   1   0   8   16.27   26.46   0
   2   1   8   25.19   29.64   0
   3   2   7    5.07   19.77   0
   3   3  12   23.55   36.73   0
   4   4  11   51.26   35.53   0
  -4  -3   6   15.20   23.07   0
  -2  -2   7   58.67   26.80   0
   1   0   4  613.05   42.89   0
   1   0   6  184.74   33.41   0
   1   0   7   92.59   30.19   0
   2   1   5  215.06   31.22   0
   2   1   6  296.34   38.61   0
   2   1   7  284.73   40.86   0
  -5  -6  -6  140.33   15.34   0
  -3  -9  -7   40.08   37.90   0
   1  -1   0  743.22   38.92   0
   4  -7  -4    8.68   49.94   0
   4  -6  -3  306.26   74.22   0
   5  -3  -1    6.99   33.04   0
   6  -5  -3   38.74   53.49   0
  -3  -8  -6  123.30   35.76   0
  -1  -9  -6   10.37   35.75   0
  -1  -8  -5   13.07   28.91   0
   0  -6  -3  -16.15   25.88   0
   3  -5  -2   57.04   41.88   0
   4  -5  -2  336.85   70.05   0
   6  -4  -2   40.02   46.95   0
   6  -1   0    9.57   32.76   0
   7  -2  -1   46.40   46.49   0
   7   0   0   59.61   31.80   0
   7   3   1   73.15   27.69   0
  -1 -10  -7   41.63   42.62   0
  -1  -7  -4  257.24   51.08   0
  -1  -4  -2  777.32   50.45   0
   1  -5  -2  254.38   48.29   0
   3  -2   0  802.26   64.35   0
   4  -2   0  311.31   52.49   0
   5  -6  -3   -0.82   48.20   0
   6  -3  -1  -23.50   41.80   0
   8   1   0   12.98   33.26   0
  -3  -7  -5   27.79   25.98   0
   3  -4  -1   38.09   34.20   0
   4  -4  -1  127.68   51.66   0
   5  -5  -2   24.31   44.71   0
   5  -2   0  102.35   43.90   0
  -4  -6  -5   54.46   20.06   0
  -2 -10  -7   -3.15   37.24   0
  -2  -9  -6    3.69   36.29   0
  -2  -5  -3  435.62   39.52   0
   0  -3  -1 2714.91   86.41   0
   1  -9  -5   47.57   47.37   0
   1  -8  -4  241.59   64.91   0
   2  -9  -5   21.85   51.03   0
   2  -8  -4   63.59   49.16   0
   2  -7  -3  -14.45   44.17   0
   2  -4  -1  484.63   60.19   0
   2  -2   0  891.37   59.65   0
   3  -8  -4   76.00   56.34   0
   3  -7  -3   16.24   52.10   0
   7  -1   0   42.73   42.69   0
   7   2   1   10.04   22.43   0
  -2  -8  -5  127.19   38.63   0
  -2  -3  -2  313.39   19.23   0
  -1  -6  -3  709.92   64.89   0
   0 -10  -6   52.17   59.07   0
   0  -9  -5   85.88   52.99   0
   0  -5  -2  173.43   38.98   0
   1  -7  -3   14.52   40.68   0
   4  -7  -3    5.12   51.59   0
   4   0   1 1130.96   64.01   0
   5  -4  -1  170.01   52.58   0
   5   0   1  845.64   65.40   0
   6  -5  -2  116.73   58.64   0
   6  -2   0    5.21   37.90   0
   7  -3  -1   67.16   44.75   0
   8   0   0   -2.06   32.26   0
   0  -8  -4  181.13   47.92   0
   1  -4  -1   22.51   29.54   0
   2  -6  -2  222.16   53.85   0
   3  -6  -2   49.34   43.17   0
   3   0   1 2705.21   83.49   0
   4  -6  -2   91.01   50.84   0
   6  -4  -1   55.95   53.93   0
   8   4   1   19.40   20.61   0
   8   5   1   -0.32   14.01   0
  -5  -9  -8    1.36   21.84   0
  -4  -9  -7   14.81   27.60   0
  -2  -7  -4  114.73   35.34   0
  -1 -10  -6   32.68   45.87   0
  -1  -2  -1 1297.94   35.81   0
   3  -3   0  193.22   49.42   0
   4  -3   0    0.42   29.61   0
   5  -6  -2   46.46   54.78   0
   6   0   1  152.81   38.95   0
   8  -1   0   57.50   45.20   0
   8   3   1   10.75   23.42   0
  -3 -10  -7   63.55   40.53   0
  -3  -6  -4    4.28   21.14   0
  -1  -9  -5   23.57   32.90   0
   0  -7  -3   19.14   32.81   0
   1  -6  -2   14.80   32.33   0
   3  -5  -1  178.89   49.58   0
   4  -5  -1   90.22   46.06   0
   5  -3   0  215.21   50.39   0
   7  -2   0   52.90   40.57   0
   8   2   1   31.67   29.09   0
  -3  -9  -6   84.11   35.87   0
  -1  -8  -4  102.55   38.41   0
   1  -2   0 2134.04   76.61   0
   2  -9  -4   -3.48   48.26   0
   2  -8  -3  131.37   61.82   0
   2  -5  -1  310.63   53.96   0
   2  -3   0  672.01   63.39   0
   3  -8  -3   35.37   52.92   0
   4  -1   1  110.31   37.78   0
   5  -5  -1  175.53   58.07   0
   5  -1   1  259.78   47.23   0
   6  -3   0   69.63   43.31   0
   7   0   1   66.84   37.41   0
  -5  -8  -7    0.37   17.74   0
  -4  -8  -6  -10.57   23.17   0
  -2 -10  -6   22.46   38.20   0
   1  -9  -4  169.75   58.53   0
   3  -7  -2   20.32   51.16   0
   4  -7  -2    4.42   53.74   0
   6  -5  -1   12.02   46.94   0
   6  -1   1   40.05   35.08   0
  -1  -5  -2  146.62   31.51   0
   0 -10  -5   93.85   52.55   0
   0  -9  -4  -20.57   42.50   0
   0  -6  -2  208.04   43.33   0
   0  -4  -1 2009.91   88.67   0
   1  -8  -3  155.34   52.50   0
   2  -7  -2   43.90   41.94   0
   3  -1   1 1091.86   63.74   0
   4  -4   0   13.52   35.18   0
   5  -4   0  173.78   56.83   0
   7  -3   0  157.62   56.39   0
  -3  -8  -5   84.09   30.09   0
  -2  -9  -5  224.66   48.16   0
  -2  -6  -3   48.89   30.53   0
  -1  -7  -3   -0.47   25.56   0
   1  -5  -1   -6.25   28.70   0
   3  -6  -1   19.13   46.15   0
   3  -4   0  253.10   49.40   0
   4  -6  -1  -17.13   38.72   0
   5  -6  -1  -14.60   52.83   0
   5  -2   1   -9.21   33.51   0
   6  -4   0   40.98   50.02   0
   7  -1   1   -9.27   35.77   0
   8   0   1   64.57   39.13   0
  -1 -10  -5   72.24   47.06   0
   0  -8  -3   35.49   39.02   0
   1  -7  -2  189.40   49.37   0
   4  -2   1   29.56   28.67   0
   6  -2   1   61.20   38.69   0
  -2  -8  -4  266.97   46.73   0
   1  -3   0  172.54   33.78   0
   2  -9  -3   42.70   51.03   0
   2  -6  -1   45.29   41.58   0
   2  -4   0  148.30   41.65   0
   7  -2   1   -3.40   39.24   0
   8  -1   1   43.44   39.85   0
  -1  -9  -4  149.79   43.03   0
   1  -9  -3   37.63   50.22   0
   2  -8  -2  117.73   55.97   0
   3  -8  -2   10.21   47.07   0
   3  -2   1  327.65   44.85   0
   4  -5   0   15.03   36.68   0
   5  -5   0   67.26   49.68   0
   5  -3   1  158.01   47.44   0
   0  -7  -2    5.06   28.59   0
   3  -5   0  320.13   56.59   0
   4  -7  -1   98.22   55.92   0
   4  -3   1  130.12   38.04   0
   6  -5   0    2.30   42.45   0
   6  -3   1  130.53   45.97   0
  -8  -2  -2    5.80   71.25   0
  -7  -4  -5   50.56   60.64   0
  -7  -3  -3   82.65   65.27   0
  -6  -5  -7  162.12   50.86   0
  -6  -1   0  -19.83   43.71   0
  -6   2   3  107.09   81.62   0
  -4  -4  -5  231.97   44.83   0
  -4   4   5  101.28   57.33   0
  -3  -1   0   64.39   42.76   0
  -2   4   5  188.02   46.46   0
  -1   2   3 1797.27   72.36   0
  -8  -1  -1  -15.34   73.27   0
  -8   0   0   15.27   89.85   0
  -6   0   1  178.25   67.08   0
  -6   1   2  147.98   72.05   0
  -5  -3  -3   22.01   43.17   0
  -5  -1   0   27.55   45.91   0
  -5   3   4  145.17   61.86   0
  -4  -5  -8   36.61   23.52   0
  -4  -3  -3  371.44   52.24   0
  -3   4   5    1.25   31.49   0
  -2   0   1  269.15   38.83   0
   0   8   7    8.77   20.95   0
  -8  -4  -6    5.37   58.90   0
  -8  -3  -4  -15.09   59.90   0
  -7  -2  -2  -23.40   52.32   0
  -6  -4  -5   20.41   36.14   0
  -5  -4  -5   77.50   39.15   0
  -5   0   1   13.70   56.56   0
  -5   2   3  212.48   67.09   0
  -4  -1   0   69.40   46.03   0
  -4   3   4  -17.06   46.04   0
  -4   6   6  104.49   58.13   0
  -2  -2  -2  977.32   47.82   0
  -7  -5  -8   81.52   46.37   0
  -7  -1  -1  145.76   80.92   0
  -7   2   2   45.80   85.11   0
  -6   4   4   16.29   71.98   0
  -5   1   2    2.72   45.67   0
  -5   5   5   63.11   61.73   0
  -3   0   1  143.95   46.74   0
  -3   3   4  605.98   74.02   0
  -3   6   6   17.23   41.01   0
  -2   3   4   24.78   29.23   0
  -1   6   6  165.85   37.97   0
  -8  -2  -3   36.33   73.04   0
  -7  -4  -6    5.64   48.16   0
  -7  -3  -4  168.28   64.75   0
  -7   0   0  194.23   78.63   0
  -7   1   1   68.15   69.55   0
  -6  -5  -8    9.05   32.58   0
  -6  -2  -2  100.54   54.56   0
  -5  -5  -8   53.38   30.98   0
  -4   1   2  298.62   60.49   0
  -4   2   3  102.74   47.83   0
  -3   2   3 1079.11   90.42   0
  -2   1   2  -17.42   22.53   0
  -2   2   3   34.88   27.92   0
  -2   6   6  134.20   42.11   0
  -2   8   7   61.79   40.23   0
  -1   8   7   31.69   28.29   0
  -8  -1  -2   67.22   75.10   0
  -6   3   3   47.06   61.09   0
  -5  -2  -2  106.89   52.12   0
  -4   5   5   46.57   51.48   0
  -3   1   2  332.48   53.85   0
  -8  -4  -7   45.40   54.85   0
  -8  -3  -5   -3.07   50.35   0
  -8   0  -1   67.92   77.63   0
  -8   1   0   12.23   73.79   0
  -7  -5  -9   -0.63   42.15   0
  -6  -4  -6   54.80   39.96   0
  -6  -3  -4    5.57   44.07   0
  -6   2   2  192.55   78.59   0
  -5   4   4   52.21   52.79   0
  -4  -2  -2  479.55   63.74   0
  -3  -4  -6  579.05   37.08   0
  -3  -2  -2 1016.78   64.92   0
  -7  -2  -3   68.28   57.03   0
  -6   0   0   22.73   45.53   0
  -6   1   1   97.78   59.71   0
  -8  -2  -4   17.64   61.34   0
  -7  -4  -7   77.13   54.03   0
  -7  -3  -5  167.07   64.14   0
  -7  -1  -2   44.39   65.00   0
  -7   3   2   55.32   71.47   0
  -6  -5  -9   14.39   33.19   0
  -5  -4  -6   12.40   31.29   0
  -5  -3  -4   55.61   33.55   0
  -5  -1  -1  372.49   65.50   0
  -5   3   3   64.21   47.15   0
  -4   4   4   26.85   44.50   0
  -3   5   5   -0.35   29.08   0
  -3   7   6   -3.41   41.74   0
  -8  -3  -6   34.46   59.84   0
  -8  -1  -3   22.43   76.67   0
  -7   0  -1  133.85   69.04   0
  -7   1   0    1.88   59.23   0
  -7   2   1   76.47   69.26   0
  -6  -2  -3  146.83   62.25   0
  -6   4   3   80.76   70.23   0
  -5  -5  -9   -4.97   26.83   0
  -5   0   0  307.09   64.46   0
  -5   2   2   -2.58   40.20   0
  -4  -5  -9   18.02   20.48   0
  -4  -4  -6   35.70   25.78   0
  -4  -3  -4  401.48   51.74   0
  -3  -3  -4   67.51   23.91   0
  -2   5   5  274.08   47.06   0
  -8   0  -2   -1.06   67.63   0
  -8   1  -1    7.70   73.13   0
  -5   1   1  147.25   55.11   0
  -5   5   4   50.57   61.33   0
  -4  -1  -1  626.58   69.20   0
  -4   6   5    5.86   49.50   0
  -1   5   5   -3.18   25.93   0
  -6  -4  -7  140.79   48.74   0
  -6  -3  -5   28.68   43.50   0
  -6  -1  -2  661.61   97.28   0
  -6   3   2    4.41   52.97   0
  -4   3   3  246.89   57.87   0
  -3   4   4  159.93   43.99   0
  -2   7   6    7.12   29.91   0
  -1   9   7    4.20   28.12   0
  -8  -3  -7    2.65   57.76   0
  -8  -2  -5   31.07   55.87   0
  -7  -4  -8   26.04   45.18   0
  -6  -5 -10   10.38   32.21   0
  -6   0  -1  226.58   73.36   0
  -6   2   1   -0.66   51.89   0
  -5  -2  -3  142.42   45.34   0
  -4   0   0  544.21   70.23   0
  -4   1   1  257.88   62.64   0
  -4   2   2  705.24   81.07   0
  -3  -1  -1  966.22   67.25   0
  -2  -1  -1 5965.37  119.96   0
   0   9   7    7.63   21.24   0
  -8  -1  -4  -30.29   72.12   0
  -7  -3  -6    6.25   43.65   0
  -7  -1  -3  110.37   64.51   0
  -7   3   1   31.43   71.28   0
  -6   1   0    5.92   50.30   0
  -6   5   3   50.40   66.60   0
  -5   4   3   29.51   49.38   0
  -3   3   3  626.46   73.12   0
  -3   6   5   -8.70   38.48   0
  -3   8   6   -8.67   40.91   0
  -2   4   4   67.46   35.86   0
  -1   7   6   64.35   30.32   0
  -8   0  -3  -10.48   68.16   0
  -8   1  -2   67.82   82.07   0
  -7   0  -2   90.23   70.99   0
  -7   1  -1   44.52   65.22   0
  -7   2   0   77.94   71.30   0
  -5  -5 -10   12.74   26.03   0
  -5  -4  -7   41.51   34.27   0
  -5  -3  -5  281.74   54.50   0
  -5   6   4   72.49   57.29   0
  -4   5   4  -13.21   33.97   0
  -4   7   5   38.95   52.09   0
  -3   0   0  345.39   54.22   0
  -8  -2  -6   26.59   72.42   0
  -7  -4  -9   50.62   49.41   0
  -6  -2  -4   58.47   45.74   0
  -6   4   2   20.71   59.46   0
  -5  -1  -2  198.52   54.50   0
  -5   3   2   19.14   47.44   0
  -4  -2  -3   88.76   36.67   0
  -3   1   1  218.29   52.32   0
  -3   2   2   37.09   37.57   0
  -1   4   4  750.81   55.05   0
   0   7   6    7.83   22.07   0
  -7  -3  -7   20.94   53.81   0
  -7  -2  -5   88.97   58.42   0
  -6  -4  -8   13.88   39.78   0
  -6  -3  -6  160.37   54.27   0
  -5   0  -1  854.59   94.79   0
  -5   1   0  152.92   66.40   0
  -5   2   1   47.30   50.75   0
  -2   8   6   82.16   42.97   0
  -8  -1  -5   57.79   73.38   0
  -7  -1  -4   58.18   71.18   0
  -7   3   0  160.09   94.46   0
  -6  -1  -3  154.05   58.71   0
  -6   3   1   17.28   59.70   0
  -5   5   3   -5.27   50.71   0
  -4  -4  -7  190.52   36.29   0
  -4   4   3   28.22   40.91   0
  -3   5   4  152.77   51.74   0
  -2   0   0 9846.75  173.07   0
  -2   6   5  124.57   43.18   0
  -8   0  -4    4.33   74.36   0
  -6   0  -2  106.94   56.40   0
  -6   2   0  -21.09   53.12   0
  -1  -3  -3   41.02    8.61   0
   2  -3  -6   54.14   34.99   0
   3  -1  -4  211.37   50.81   0
   4  -1  -6  222.01   62.96   0
   4   0  -4  120.59   49.57   0
   5   5   0   46.52   36.28   0
   6   3  -4   77.82   56.43   0
   0  -6 -10   -9.22   25.43   0
   1  -5  -9   11.26   28.35   0
   1  -2  -3 1826.78   76.91   0
   2  -4  -8   37.83   39.35   0
   2  -2  -4  298.66   48.60   0
   3  -3  -8   88.42   48.26   0
   4  -2  -8   -2.14   44.92   0
   4   8   3  182.21   32.58   0
   5   0  -6    4.98   45.08   0
   5   6   1  159.44   43.77   0
   6   2  -5   79.08   64.73   0
   6   7   0   21.47   36.67   0
  -2  -7 -10   -5.24   19.52   0
   3   1  -1   -1.31   26.16   0
   3   2   0  524.68   48.86   0
   4   2  -1  101.98   43.62   0
   5   1  -4   54.87   44.93   0
   6   4  -2   94.41   54.91   0
   0  -5  -7   92.41   29.26   0
   1  -4  -6  369.52   48.58   0
   3  -3  -7  313.72   62.64   0
   3  -2  -5   47.89   34.79   0
   4  -2  -7   -0.56   38.88   0
   4  -1  -5  142.48   48.25   0
   4   1  -2  172.33   43.88   0
   4   3   0  381.88   52.06   0
   6   1  -6   82.44   59.09   0
   6   3  -3   21.79   43.92   0
   6   5  -1  122.12   49.22   0
   6   8   1  -12.61   31.34   0
  -1  -7 -11    7.88   26.12   0
  -1  -5  -6  144.76   24.87   0
   0  -4  -5  117.22   26.25   0
   1  -5  -8   76.78   33.16   0
   2  -5 -10   45.26   42.27   0
   3   0  -2  608.50   60.18   0
   3   3   1  672.79   50.05   0
   4   4   1  194.69   41.16   0
   5  -1  -7   27.37   49.54   0
   5   0  -5   20.78   41.33   0
   5   2  -2   44.46   45.50   0
   5   3  -1  -13.93   30.20   0
   6   2  -4    4.50   43.77   0
   6   6   0   80.27   38.63   0
  -1  -6  -8    2.09   19.80   0
   0  -6  -9  113.30   35.03   0
   2  -4  -7   14.99   28.49   0
   2  -3  -5  232.54   46.38   0
   2   0  -1  268.57   34.77   0
   2   1   0  843.89   48.00   0
   3  -4  -9   15.64   36.50   0
   4   0  -3  108.17   40.60   0
   5   1  -3  122.05   49.98   0
   5   4   0   16.80   30.40   0
   6   1  -5   51.32   60.88   0
   3  -1  -3  926.72   75.55   0
   3   6   3  275.36   26.35   0
   4  -3  -8   57.03   51.65   0
   4  -2  -6  316.91   62.06   0
   5  -1  -6   -3.72   41.50   0
   5   5   1  178.56   45.36   0
   6   3  -2   71.17   52.42   0
   6   4  -1   18.91   44.98   0
   6   7   1   25.22   38.97   0
   7   4  -3   -7.28   47.95   0
   7   5  -2   31.84   49.52   0
   7   6  -1   -2.61   49.62   0
   1  -6 -10    9.93   33.23   0
   2  -5  -9   94.03   41.29   0
   2  -1  -2  -24.94   22.23   0
   3  -4  -8   58.61   47.58   0
   3  -3  -6    7.73   31.09   0
   4  -1  -4   64.98   42.34   0
   5   0  -4    2.19   38.09   0
   6   0  -6   54.56   56.51   0
   6   2  -3   55.49   50.51   0
   6   5   0   31.85   43.06   0
  -1  -7 -10  142.60   34.77   0
   3  -2  -4  238.48   47.91   0
   4   7   3   62.06   27.23   0
   5   9   3   31.81   28.66   0
   6   1  -4  -15.11   43.21   0
   0  -2  -2 2003.69   50.96   0
   1  -5  -7  106.01   36.09   0
   2  -2  -3   52.35   30.06   0
   4  -3  -7  100.69   49.33   0
   4  -2  -5  162.76   56.39   0
   5  -2  -7   49.07   51.90   0
   5  -1  -5   33.92   44.19   0
   6   6   1    5.30   39.47   0
   7   3  -3   51.81   55.32   0
   7   4  -2   13.13   49.63   0
   7   5  -1   -2.43   46.92   0
   1  -6  -9  -21.65   31.71   0
   2  -5  -8  -15.72   32.64   0
   2  -4  -6   29.29   31.23   0
   4   1  -1  195.77   47.87   0
   4   2   0  180.30   48.55   0
   5   1  -2  153.52   50.11   0
   5   2  -1    8.37   34.24   0
   5   3   0  202.96   52.67   0
   6   0  -5  129.28   64.52   0
   7   2  -4   22.11   57.47   0
   0  -6  -8   48.07   28.02   0
   0  -5  -6   39.41   29.66   0
   1  -4  -5   13.09   30.33   0
   3  -4  -7   44.09   39.54   0
   3  -3  -5   18.22   41.11   0
   4   0  -2  404.70   60.50   0
   5  -2  -6   27.12   54.71   0
   5   0  -3  414.87   70.09   0
   6   1  -3   22.42   52.92   0
   6   2  -2  228.64   61.73   0
   6   3  -1  197.11   56.75   0
   7   6   0   -4.35   39.84   0
  -2  -7  -9   36.98   21.42   0
   2  -3  -4   24.07   37.82   0
   3  -5  -9  -21.16   39.07   0
   4  -3  -6  134.52   58.07   0
   4  -1  -3  127.66   45.19   0
   4   3   1   -6.91   33.21   0
   5   4   1  492.84   65.41   0
   5   8   3   21.25   31.70   0
   6  -1  -6   16.42   53.64   0
   6   4   0   90.53   41.42   0
   7   3  -2    8.75   56.34   0
   0  -7 -10   29.01   33.31   0
   3  -1  -2  276.77   49.61   0
   3   0  -1  168.03   40.50   0
   3   1   0   29.72   28.33   0
   4  -4  -8  -35.10   41.27   0
   5  -1  -4   35.52   44.21   0
   6   0  -4   25.29   49.77   0
   6   7   2   51.94   40.05   0
   7   2  -3   12.37   53.41   0
   7   4  -1   -5.42   44.18   0
   7   7   1   20.36   45.79   0
   0  -3  -3   34.83   18.78   0
   2  -5  -7   15.53   33.43   0
   4  -2  -4   45.13   40.74   0
   5  -3  -7   57.05   54.18   0
   6  -1  -5   51.59   64.87   0
   6   5   1   15.04   30.25   0
   7   1  -4   15.33   56.85   0
   7   5   0   25.33   48.83   0
   1  -6  -8   85.05   37.50   0
   2  -6  -9   67.80   43.11   0
   3  -5  -8  104.74   47.65   0
   3  -4  -6   80.00   38.55   0
   3  -2  -3  988.72   83.21   0
   5  -2  -5    1.28   42.04   0
   1  -1  -1   36.01   19.51   0
   2  -4  -5  161.68   39.95   0
   3   2   1 1185.13   64.56   0
   4  -4  -7   58.03   46.48   0
   5   0  -2   57.98   42.31   0
   5   1  -1   61.41   38.93   0
   6   1  -2  110.04   52.13   0
   6   2  -1  112.16   46.44   0
   7   6   1   25.15   39.52   0
  -6  -2   4   10.99   20.11   0
  -2  -3   9    1.69   41.81   0
  -2  -2   8  140.58   50.82   0
  -2  -1   6    9.73   25.14   0
   0   0   2   56.32   18.45   0
   1  -2   8  149.01   51.40   0
   2  -3   9   61.29   53.38   0
   3  -2   7    7.66   40.25   0
   3  -1   4  129.45   37.55   0
   6  -4   5   -3.79   39.40   0
  -1   0   3 2136.14   72.37   0
   0   0   3 1032.33   55.75   0
   2  -2   8   44.75   44.37   0
   2  -1   6  383.44   57.21   0
   5  -3   6  139.98   53.10   0
  -5  -2   6   44.39   31.25   0
  -4  -2   7  -17.94   28.23   0
  -3  -2   8   -0.68   37.05   0
  -2   0   2    7.10   11.76   0
  -1  -1   7  156.29   43.51   0
   0  -2   9   13.60   48.91   0
   0  -1   7   45.33   36.64   0
   1  -1   7   -0.37   33.65   0
   3  -3   9   29.50   53.60   0
   3  -1   5  351.25   53.49   0
   4  -3   8   26.32   49.28   0
   5  -2   3  198.87   40.70   0
  -4  -1   5  167.83   34.82   0
  -3  -1   6  275.81   42.26   0
  -2  -1   7   24.32   34.40   0
  -1  -2   9  162.70   57.49   0
   1  -2   9  286.48   67.24   0
   1   0   2    9.55   18.36   0
   3  -2   8   63.13   51.46   0
   4  -2   7   31.77   48.12   0
   5  -3   7   18.43   44.77   0
   5  -2   1    2.93   20.55   0
   5  -2   4  154.83   42.93   0
   6  -3   1  109.41   31.85   0
   6  -3   4    9.40   35.43   0
  -5  -1   3  100.84   21.34   0
  -2  -2   9   84.70   43.88   0
  -2   0   3  141.14   23.38   0
  -1   0   4   57.40   24.40   0
   1   0   3  111.37   27.28   0
   2  -2   9   27.39   47.03   0
   2  -1   7  244.95   56.95   0
   3  -1   6  118.36   42.65   0
   5  -2   5   67.12   39.29   0
  -1  -1   8   70.19   40.30   0
   0  -2  10  -12.12   50.99   0
   0  -1   8  181.55   50.97   0
   0   0   5   37.98   35.53   0
   1  -1   8  230.33   53.63   0
   1   0   4  685.05   56.33   0
   3  -2   9   98.37   63.03   0
   4  -1   3  133.05   36.90   0
   4  -1   4  224.20   45.84   0
   6  -3   5   87.11   41.72   0
  -6  -2   5   32.28   23.31   0
  -4  -2   8   11.38   34.07   0
  -3  -1   7  347.49   53.12   0
  -2   0   4 1048.15   59.75   0
  -1  -2  10   12.07   45.44   0
  -1   0   5  186.83   37.24   0
   1  -2  10    1.08   49.66   0
   1   0   5  536.05   57.97   0
   2  -2  10   69.28   59.06   0
   2  -1   8   86.40   46.06   0
   3  -1   7   15.32   35.40   0
   4  -2   8  -11.90   41.29   0
   4  -1   5   13.78   36.47   0
   5  -2   0  108.55   22.62   0
   5  -2   6  -26.74   33.13   0
   6  -3   0   20.31   21.18   0
   6  -3   6   18.06   38.88   0
  -5  -2   7   57.72   34.90   0
  -4  -1   6   52.91   28.55   0
  -2  -1   8  163.53   44.18   0
   0  -1   9    5.20   46.68   0
   0   0   6    3.96   35.86   0
   1  -1   9  331.14   72.79   0
   2   0   3 1039.65   62.95   0
   4  -1   6  267.59   60.85   0
   5  -2   7  153.14   60.61   0
  -5  -1   4   43.53   21.11   0
  -2   0   5   73.28   32.31   0
  -1  -1   9   90.80   46.10   0
  -1   0   6  234.01   47.83   0
   1   0   6  233.88   46.97   0
   2  -1   9    1.18   50.09   0
   2   0   5  164.53   42.25   0
   3  -2  10  -13.79   50.11   0
   3  -1   8   46.56   43.82   0
   4  -2   9  122.02   61.26   0
   4  -1   1  106.82   23.43   0
  -3  -1   8   29.55   39.59   0
   0   0   7  115.38   46.27   0
   1   0   7  102.71   47.66   0
   2   0   2  809.78   47.46   0
   2   0   6  160.71   44.26   0
   4  -1   7  202.91   52.16   0
   5  -2   8    1.09   45.32   0
  -4  -1   7   13.06   35.40   0
  -2  -1   9   60.36   42.18   0
  -2   0   6    1.99   28.82   0
  -1   0   7  211.18   50.24   0
   0  -1  10  -13.19   40.89   0
   1  -1  10  165.92   60.37   0
   3  -1   9   91.60   52.93   0
   4  -1   8   24.92   50.39   0
   6  -2   4    6.17   32.17   0
   6  -2   5   33.94   40.90   0
  -5  -1   5    1.76   22.96   0
  -3   0   3 1607.51   55.76   0
  -3   0   4    8.58   22.12   0
  -1  -1  10   21.45   40.62   0
   0   0   8  279.26   60.88   0
   1   0   8  -21.08   42.21   0
   2  -1  10   18.78   53.26   0
   2   0   7  269.73   54.85   0
   3   0   4  549.70   59.74   0
   3   0   5  347.68   57.93   0
   5  -1   5   86.52   41.52   0
   6  -2   6  159.21   53.48   0
  -3  -1   9   12.76   38.13   0
  -2   0   7    8.99   32.15   0
  -1   0   8   81.70   43.71   0
   2   0   8   16.32   37.28   0
   3  -1  10    9.98   51.42   0
   3   0   6   34.67   34.47   0
   4  -1   9   29.95   50.00   0
   5  -1   4  123.76   40.11   0
   5  -1   6   -1.33   29.56   0
   6  -2   7    7.03   39.72   0
  -4  -1   8   78.94   39.07   0
  -3   0   2  599.05   25.56   0
  -3   0   5   64.91   27.83   0
  -2  -1  10    3.13   41.66   0
   0   0   9   27.58   47.01   0
   1   0   9  520.45   78.26   0
   3   0   3   16.63   23.62   0
   3   0   7   58.92   40.92   0
   5  -1   7   42.08   43.30   0
   6  -2   2   81.74   30.71   0
  -5  -1   6    0.37   25.56   0
  -3   0   6   83.32   31.80   0
  -2   0   8  363.06   58.90   0
  -1   0   9  171.31   55.68   0
   2   0   9  -32.95   37.36   0
   3   0   8   30.22   37.46   0
   4  -1  10   35.45   55.79   0
   5  -1   8   58.27   48.40   0
   7  -3   2    3.72   27.66   0
   0   0  10   52.66   53.15   0
   1   0  10   72.61   51.13   0
   2   0  10  172.19   68.45   0
   3   0   9  529.05   82.89   0
   4   0   5  100.38   42.00   0
   4   0   6  222.56   50.30   0
   4   0   7  311.42   64.22   0
   5  -1   9   46.33   52.58   0
  -3   0   7  124.15   38.80   0
   4   0   4  203.17   45.71   0
   4   0   8    9.15   40.45   0
  -5  -1   7   83.28   33.04   0
  -2   0   9  122.65   45.62   0
  -1   0  10   21.51   40.17   0
   1   0  11  -11.60   50.44   0
   2   0  11   74.54   65.65   0
   3   0  10   37.27   50.47   0
   4   0   9   -0.38   44.46   0
   6  -1   5   21.58   37.92   0
   6  -1   6  110.72   50.08   0
   6  -1   7   52.68   43.86   0
   6  -1   8   26.00   48.79   0
   7  -2   5   29.34   36.51   0
  -7  -2   4   29.41   14.26   0
  -3   0   8   78.75   40.28   0
   0   0  11   94.50   56.77   0
   0   1   6   33.56   40.57   0
   1   1   6  340.87   54.79   0
   1   1   7  132.59   43.36   0
   3   0  11   -9.74   52.12   0
   4  -1   0  201.95   19.66   0
   4   0  10   80.71   67.27   0
   6  -2   1   69.84   25.47   0
  -2   0  10  -10.94   36.90   0
   0   1   5  721.33   62.22   0
   1   1   5 1585.90   90.66   0
   1   1   8   33.56   39.09   0
   2   1   6  324.35   56.12   0
   2   1   7  353.24   59.23   0
   2   1   8   -1.05   46.43   0
   4   0   3  824.16   63.21   0
   5   0   6   13.46   39.32   0
   5   0   7  -12.48   35.24   0
   5   0   8  112.26   51.48   0
   6  -1   4   -3.01   29.33   0
   7  -3   1   25.93   23.62   0
  -4   0   5  170.59   31.62   0
  -3   0   9   17.77   36.51   0
  -1   1   6  283.15   46.35   0
  -1   1   7  148.20   44.98   0
   0   1   9  206.62   57.20   0
   1   1   9  216.59   54.80   0
   2   1   5  146.17   41.00   0
   2   1   9   19.28   41.58   0
   5   0   5   21.22   37.37   0
   5   0   9   89.36   54.45   0
  -4   0   4  123.74   25.74   0
  -4   0   6   44.11   24.76   0
  -1   1   5  531.01   52.25   0
  -1   1   8   16.37   31.11   0
   0   1   4 1543.86   76.66   0
   1   1   4   19.05   27.67   0
   1   1  10  113.82   53.84   0
   2   1  10   24.52   47.10   0
   3   1   6  100.09   41.45   0
   3   1   7   46.00   39.17   0
   3   1   8   92.52   44.95   0
   3   1   9  116.94   53.27   0
   5   0  10   -0.85   51.62   0
   7  -2   3   35.26   32.79   0
  -4   0   7   -8.89   24.63   0
  -1   1   9   53.69   40.28   0
   0   1  10   25.47   43.05   0
   2   1   4  471.68   51.66   0
   2   1  11  127.07   69.14   0
   3   1   5 1453.26   96.64   0
   3   1  10  121.73   58.19   0
   5   0   4  215.94   44.51   0
   7  -1   7   30.09   46.30   0
  -4   0   8   85.10   36.47   0
  -2   1   6   94.88   35.43   0
  -2   1   7   47.82   34.63   0
  -1   1  10   38.71   48.42   0
   0   1  11    6.11   48.23   0
   3   1  11  -18.19   49.93   0
   4   1   7  334.34   62.13   0
   4   1   8    5.61   39.56   0
   4   1   9   -3.62   42.14   0
   4   1  10   97.35   64.60   0
   5  -1   1  272.36   32.19   0
   6   0   7    6.42   44.92   0
   6   0   8  -17.81   45.07   0
   6   0   9   16.89   49.68   0
   7  -1   6  -10.00   37.60   0
  -2   1   8  172.94   41.95   0
   4   1   6  706.22   75.47   0
   4   1  11  103.50   69.06   0
   6   0   6   63.82   41.80   0
   7  -1   5   18.43   33.92   0
  -6  -1   5   44.68   19.57   0
  -6  -1   6   40.40   24.01   0
  -2   1   5  132.15   30.82   0
  -2   1   9   64.85   36.00   0
  -1   1  11   -9.79   42.52   0
   0   1   3  376.39   37.26   0
   1   1   3  956.04   57.16   0
   3   1   4  354.64   48.41   0
   5   1   8   53.84   51.21   0
   5   1   9   59.59   57.32   0
  -4   0   3   57.52   15.83   0
  -2   1  10   13.72   35.43   0
   4   1   5   14.58   30.91   0
   5   1   7   41.64   42.50   0
   5   1  10    6.96   52.39   0
   6   0   5   26.92   34.04   0
   7  -2   2   -9.12   22.38   0
  -6  -1   4    2.09   13.06   0
   1   2   8   23.15   45.33   0
   1   2   9  210.20   61.24   0
   2   1   3   30.38   24.97   0
   2   2   8   54.71   50.06   0
   2   2   9   14.21   48.15   0
   6  -1   2   17.95   25.80   0
  -3   1   7   68.19   33.81   0
  -3   1   8   16.62   32.26   0
  -2   1   4  342.20   37.54   0
  -1   1   3 2145.83   73.05   0
   0   2   8  186.13   54.81   0
   0   2   9  161.39   52.58   0
   1   2   7  122.77   41.90   0
   1   2  10  163.40   56.90   0
   1   2  11  -16.33   49.72   0
   2   2   7  116.24   43.63   0
   2   2  10   -3.95   43.71   0
   2   2  11   10.65   48.07   0
   3   2   8   39.96   50.58   0
   3   2   9  142.07   55.25   0
   3   2  10   22.07   47.46   0
   5   1   6    3.33   31.26   0
   6   1   9  -17.06   47.62   0
   7   0   7   -4.78   41.88   0
  -3   1   6   90.15   30.53   0
  -3   1   9   15.43   32.87   0
   0   2  10    5.60   39.93   0
   3   2   7  -12.24   41.80   0
   3   2  11   -1.58   53.40   0
   4   1   4  545.24   61.82   0
   4   2   9   41.63   54.16   0
   4   2  10   50.40   59.11   0
   6   0   4   -5.18   31.46   0
   6   1   8   17.09   42.76   0
  -5   0   6    3.83   24.67   0
  -5   0   7   34.34   27.79   0
  -1   2   9   77.28   46.13   0
   0   2  11   -6.83   39.39   0
   1   2   6  324.84   54.64   0
   2   2   6  416.34   61.38   0
   3   1   3    0.74   28.08   0
   4   2   8   80.79   45.99   0
   4   2  11    8.19   53.87   0
   5   1   5  285.69   54.19   0
   6   1   7   12.37   40.63   0
   7   0   6   19.65   37.71   0
  -3   1   5   48.75   28.19   0
  -1   2   8   -3.20   28.95   0
  -1   2  10   46.15   44.99   0
  -1   2  11   34.21   47.53   0
   0   2   6   15.32   32.26   0
   3   2   6  239.30   56.49   0
   4   2   7  334.38   67.33   0
   5   2  10  -49.27   41.71   0
   5   2  11    2.44   54.09   0
   7  -3   0   79.92   15.21   0
  -1   2   7  228.93   45.60   0
   5   2   8   34.11   49.82   0
   5   2   9   78.89   51.73   0
   6  -2   0    6.28   15.77   0
   6   1   6  201.31   51.37   0
   7  -1   3  102.56   37.20   0
   7   0   5   -0.35   40.74   0
  -5   0   5    9.30   20.03   0
   1   2   5  719.63   66.17   0
   2   2   5  159.11   43.29   0
   7   1   8   33.52   49.37   0
  -4   1   8   28.09   31.15   0
  -2   2   8   34.85   33.46   0
  -2   2   9   65.32   38.17   0
  -2   2  10    5.77   37.59   0
  -1   2   6  331.21   48.27   0
   0   2   5  860.29   67.38   0
   1   1   2 1525.24   60.54   0
   2   3  10   -8.15   49.67   0
   3   3  11   11.95   61.85   0
   4   2   6  711.70   76.05   0
   5   0   2   -8.30   23.93   0
   5   1   4  313.71   51.00   0
   5   2   7   29.93   43.74   0
   6   2   9   47.70   55.28   0
   6   2  10    6.25   51.68   0
  -4   1   7   16.05   29.18   0
  -2   1   3  -14.34   17.09   0
  -2   2   7   76.33   37.15   0
   1   3  10  202.32   59.51   0
   1   3  11    7.58   45.30   0
   2   3   9   15.87   36.63   0
   2   3  12   17.61   54.41   0
   3   2   5  484.49   61.16   0
   3   3   9  390.69   77.15   0
   3   3  10  147.00   58.64   0
   3   3  12   18.16   55.12   0
   4   1   3  595.40   56.16   0
   4   3  11   72.14   66.44   0
   6   1   5   21.51   34.77   0
   7   1   7   54.94   41.60   0
   0   1   2   26.26   18.80   0
   0   3  10    1.14   45.15   0
   0   3  11   34.10   50.01   0
   1   3   9  428.52   68.04   0
   2   1   2   23.75   25.16   0
   2   3   8  611.25   78.68   0
   4   3   9   71.10   56.22   0
   4   3  10   36.13   49.82   0
   6   2   8   24.38   42.62   0
  -4   1   6  153.16   31.34   0
  -3   1   4  219.79   29.96   0
  -1   2   5  372.79   48.91   0
   0   3   9   44.18   36.54   0
   1   3   8   11.65   37.20   0
   3   3   8   25.64   41.33   0
   4   2   5  -11.72   36.42   0
   5   2   6   14.76   35.06   0
   5   3  10   -5.53   46.21   0
   5   3  11    2.31   53.36   0
   7  -2   1   24.31   18.44   0
   7   1   6   25.70   41.10   0
  -3   2   9    7.89   36.25   0
  -2   2   6   76.73   33.68   0
   0   3   8 1062.41   95.30   0
   2   2   4  436.82   51.64   0
   2   3   7   90.27   42.34   0
   4   3   8  232.76   56.19   0
   5   3   9  136.16   62.99   0
   6   2   7   57.56   38.92   0
   7   2   9    9.75   47.97   0
  -3   2   8   12.99   34.19   0
  -1   3  10   37.60   40.41   0
  -1   3  11   -4.92   40.17   0
   1   3   7  376.93   59.33   0
   3   3   7   55.87   40.71   0
   7   2   8   33.21   48.67   0
  -1   3   9   47.56   34.32   0
   0   2   4 1818.88   84.96   0
   0   3   7  -12.77   35.49   0
   3   2   4   83.11   34.68   0
   3   4  12    1.12   59.93   0
   5   3   8   37.38   43.63   0
   6  -1   1   48.73   21.45   0
  -5   0   4   41.58   16.69   0
  -3   2   7  131.63   38.55   0
  -1   3   8   36.43   38.64   0
   2   3   6   -4.16   42.81   0
   2   4  11   71.08   53.55   0
   2   4  12   11.40   52.09   0
   3   4  11   24.41   50.60   0
   4   4  11   72.61   65.72   0
   5   2   5  205.54   45.61   0
   6   1   4   79.17   34.62   0
   6   2   6   54.98   34.71   0
   6   3   9    7.89   50.49   0
   7  -1   2   39.24   26.88   0
   7   1   5   12.63   38.88   0
  -4   1   5  115.71   27.55   0
  -2   3  10    2.40   36.51   0
  -1   1   2 1270.30   46.85   0
   1   3   6  467.63   62.43   0
   1   4  11   -2.41   42.38   0
   2   4  10  -16.27   41.20   0
   3   3   6  305.85   56.00   0
   3   4  10  259.61   67.66   0
   4   4  10   73.86   60.85   0
   5   4  11  -23.35   57.42   0
   7   2   7   74.87   50.88   0
  -2   2   5  299.53   42.04   0
  -2   3   9  108.12   45.13   0
   1   4  10  138.77   53.87   0
   2   4   9  128.44   48.46   0
   4   2   4   19.17   30.54   0
   5   3   7    8.54   34.92   0
   6   3   8    1.63   40.80   0
  -1   2   4  306.76   40.72   0
  -1   3   7  546.99   62.23   0
   0   3   6   28.94   33.23   0
   0   4  10   -3.27   44.17   0
   0   4  11    3.17   37.54   0
   1   4   9   75.40   41.65   0
   4   3   6  321.99   57.04   0
   4   4   9   10.06   43.26   0
   5   4  10   69.70   54.53   0
   7   0   3   67.28   32.28   0
   7   3   9  -11.09   45.08   0
   8  -1   3    6.73   25.06   0
   8   1   6   54.69   42.66   0
  -3   2   6  174.98   38.39   0
  -2   3   8  255.10   48.88   0
   2   4   8   21.81   40.20   0
   3   4   8  166.10   56.63   0
   5   4   9  119.64   55.03   0
   6   0   2  109.99   30.71   0
   6   2   5  -10.81   31.86   0
   6   4  10   36.51   60.87   0
  -5   1   7    3.79   24.42   0
  -1   4  11   12.51   43.29   0
   0   4   9  253.19   57.00   0
   1   4   8  115.55   46.27   0
   2   3   5  826.31   74.27   0
   4   4   8    0.01   39.84   0
   5   3   6   12.37   42.85   0
   6   3   7  198.00   51.71   0
   7   2   6  -11.32   31.47   0
   7   3   8   16.50   45.61   0
   8   0   4    9.80   31.97   0
  -4   2   8   18.23   29.41   0
  -1   3   6  139.67   41.34   0
  -1   4  10   31.55   44.68   0
   1   2   3 1952.17   83.23   0
   1   3   5  897.35   74.01   0
   2   0   0 9776.02   73.94   0
   2   2   3  289.14   40.75   0
   3   3   5  530.95   64.93   0
   3   5  11   -8.11   58.20   0
   5  -1   0  176.13   14.69   0
   5   2   4  401.01   55.58   0
   6   4   9   16.47   53.49   0
  -6   0   6   39.25   16.89   0
  -2   3   7  122.75   38.21   0
   0   4   8  122.36   48.42   0
   2   4   7   65.85   40.33   0
   2   5  11   32.76   49.95   0
   3   2   3  312.21   46.25   0
   3   4   7   -7.99   34.98   0
   4   5  11   71.02   58.17   0
   5   4   8  -10.21   38.84   0
   5   5  11   -9.73   58.82   0
  -3   3   9   24.81   30.52   0
  -1   4   9  -11.70   37.00   0
   0   3   5  992.58   76.41   0
   1   4   7    8.03   40.08   0
   1   5  11   18.12   44.24   0
   2   5  10    1.12   41.64   0
   3   5  10  119.32   55.95   0
   4   3   5   32.83   34.48   0
   4   4   7  173.19   52.22   0
   4   5  10   72.11   53.88   0
   7   3   7    5.83   45.77   0
  -4   2   7    1.39   26.65   0
  -3   1   3  969.44   40.77   0
   0   2   3 2492.31   88.20   0
   1   5  10   91.10   55.00   0
   5   0   1  856.96   45.19   0
   5   5  10   38.91   51.10   0
   6   3   6  148.02   43.75   0
   6   4   8   11.20   41.41   0
   7   4   9   64.54   58.48   0
  -5   1   6    8.73   20.52   0
  -3   3   8  104.41   36.88   0
  -2   2   4  240.98   34.03   0
  -2   4  10   26.31   38.24   0
  -1   4   8  141.34   46.39   0
   0   5  11   38.78   47.16   0
   2   5   9   91.02   48.87   0
   3   5   9  111.48   51.99   0
   4   2   3  100.88   36.69   0
   4   5   9    4.60   43.06   0
   5   3   5  183.67   50.13   0
   5   4   7   50.14   37.86   0
   7   2   5   39.67   36.63   0
   8   2   6   16.72   34.80   0
  -3   2   5   28.36   24.49   0
   0   4   7   53.63   35.84   0
   1   5   9  100.86   49.82   0
   2   4   6   17.31   42.71   0
   3   4   6  592.95   75.31   0
   5   5   9   33.68   47.40   0
   6   2   4    5.77   28.90   0
   6   5  10   -3.55   49.18   0
  -2   3   6   94.08   34.33   0
  -2   4   9   71.66   40.83   0
  -1   3   5  168.10   40.86   0
   0   5  10   -1.92   37.28   0
   2   3   4 2204.76  105.49   0
   4   4   6   49.87   45.44   0
   5   1   2  126.05   31.94   0
   7   4   8    5.15   38.19   0
  -4   1   4   43.54   17.59   0
   1   3   4   52.56   32.89   0
   1   4   6  821.60   76.93   0
   2   5   8  117.02   47.44   0
   3   3   4  102.85   38.17   0
   3   5   8   -4.32   34.39   0
   3   6  11   -8.54   47.75   0
   4   5   8   38.01   39.44   0
   4   6  11  -23.92   48.44   0
   5   6  11   46.97   61.99   0
   6   5   9   12.43   45.65   0
   7   3   6    0.44   39.05   0
   8   3   7    9.80   39.91   0
  -3   3   7  276.88   43.28   0
  -1   2   3 1858.32   72.60   0
  -1   4   7   15.44   34.92   0
   0   5   9  149.26   49.22   0
   1   5   8    0.77   40.57   0
   2   6  11   31.63   50.41   0
   5   4   6   24.40   43.77   0
   5   5   8   73.82   47.49   0
   6   3   5   13.90   34.88   0
  -4   2   6  222.16   33.34   0
  -2   4   8   10.24   32.34   0
  -1   5  10   39.79   36.25   0
   0   4   6   -0.20   34.92   0
   1   6  11    7.21   44.89   0
   2   6  10   23.06   52.32   0
   3   6  10  209.40   64.06   0
   4   3   4  407.66   55.64   0
   4   6  10   19.57   48.55   0
   5   2   3  133.06   37.30   0
   5   6  10   19.55   58.78   0
   7   5   9  -13.10   51.17   0
   8   0   3   19.52   25.14   0
   8   1   4    8.99   31.29   0
  -2   1   2    7.34   11.29   0
   0   3   4 1328.08   77.41   0
   1   1   1 1883.37   55.02   0
   3   5   7   79.70   44.31   0
   6   5   8   17.98   42.84   0
   7   1   3  127.37   34.04   0
   7   4   7   43.78   41.75   0
  -1   5   9    6.09   37.51   0
   0   5   8  134.80   43.88   0
   0   6  11  -10.55   45.33   0
   1   6  10   45.20   44.39   0
   2   4   5  307.96   54.47   0
   2   5   7  322.42   60.43   0
   3   4   5  612.83   70.41   0
   3   6   9   80.93   49.39   0
   4   5   7  299.46   61.58   0
   4   6   9   15.60   51.80   0
   6   4   6   45.93   40.64   0
   6   6  10   15.63   51.58   0
   7   0   2   29.47   22.60   0
   8  -1   2   16.56   18.12   0
  -3   4   9    9.21   28.44   0
   1   5   7   61.73   39.37   0
   2   6   9   86.75   48.82   0
   4   4   5  198.22   46.47   0
   5   3   4   33.37   29.06   0
   5   5   7   -3.48   36.85   0
   5   6   9   38.02   47.53   0
   8   3   6    8.71   35.83   0
  -4   3   8   45.45   29.67   0
  -2   3   5  304.67   43.03   0
  -2   4   7   47.94   31.72   0
  -2   5  10   12.09   35.55   0
  -1   4   6  333.98   51.80   0
   0   6  10  -17.88   40.63   0
   1   4   5  312.86   52.67   0
   2   2   2  835.27   53.61   0
   3   7  11    3.90   51.87   0
   4   7  11    7.32   51.42   0
   7   3   5  153.19   46.10   0
   7   5   8   90.37   51.00   0
  -3   3   6    7.07   23.36   0
  -1   5   8   78.10   38.75   0
   1   2   2  615.70   49.44   0
   1   6   9   45.25   42.64   0
   2   7  11   24.37   54.85   0
   3   0   0  366.67   18.17   0
   3   2   2 1024.75   62.07   0
   3   6   8    8.31   46.81   0
   5   4   5   60.71   43.31   0
   6   5   7   94.33   47.79   0
   6   6   9    9.21   47.17   0
   8   4   7    4.34   39.71   0
  -1   3   4  745.62   58.35   0
   0   5   7   66.68   37.41   0
   2   6   8  154.39   48.67   0
   3   5   6  453.71   65.91   0
   4   6   8  155.48   55.12   0
   4   7  10   13.86   53.13   0
   5   6   8   -1.54   48.05   0
   6   1   2  560.14   47.50   0
   7   4   6   55.03   39.50   0
  -3   2   4  273.93   31.40   0
  -3   4   8   40.77   30.82   0
  -2   5   9   80.31   38.98   0
   0   4   5   98.77   36.78   0
   0   6   9  174.09   54.92   0
   1   7  11  -18.69   41.00   0
   2   3   3  302.56   43.98   0
   2   5   6   70.29   39.16   0
   3   3   3  105.39   39.54   0
   3   7  10  273.10   72.29   0
   4   5   6  127.97   46.58   0
   5   7  10  106.66   60.42   0
   6   3   4   26.33   26.45   0
  -5   2   7   42.22   20.97   0
  -1   6  10   22.40   35.34   0
   1   5   6  159.26   44.34   0
   1   6   8   24.05   37.53   0
   2   7  10  -11.99   41.51   0
   5   5   6   48.36   38.39   0
   6   4   5   13.94   35.94   0
   6   6   8   66.46   48.11   0
   7   5   7   43.63   41.93   0
  -4   3   7  123.00   34.04   0
   1   3   3   38.93   28.61   0
   1   7  10   87.02   53.47   0
   3   7   9   79.20   55.90   0
   4   3   3  416.95   54.48   0
   4   7   9   15.58   45.24   0
  -4   2   5  163.65   27.77   0
  -2   2   3   59.86   20.30   0
  -2   4   6   23.84   28.64   0
  -2   5   8   29.38   33.92   0
  -1   5   7   88.31   34.77   0
   0   2   2 2000.82   71.86   0
   2   4   4   44.36   35.36   0
   2   6   7   33.75   49.60   0
   2   7   9   47.05   51.95   0
   3   4   4  111.30   40.87   0
   3   6   7   47.31   39.32   0
   4   1   1  550.14   38.08   0
   4   6   7  362.22   64.04   0
   5   7   9    7.08   45.00   0
   6   5   6   12.83   37.78   0
   7   6   8   -2.82   44.53   0
   8   2   4   -8.81   24.79   0
   8   4   6  -10.45   33.87   0
  -1   4   5   22.97   32.98   0
  -1   6   9   24.29   34.61   0
   0   5   6   27.12   31.10   0
   0   6   8   35.42   37.20   0
   4   4   4   52.60   34.07   0
   5   6   7  -19.30   35.94   0
   6   7   9   -8.80   45.58   0
  -3   4   7   22.64   25.85   0
   0   3   3   41.30   30.54   0
   0   7  10   24.04   36.62   0
   1   4   4   -7.86   29.50   0
   1   6   7  135.93   46.66   0
   1   7   9   -0.17   43.72   0
   3   5   5  487.77   64.35   0
   5   3   3    4.16   29.77   0
   6   6   7  137.16   57.50   0
   7   4   5    5.80   35.26   0
   2   5   5  278.95   52.43   0
   3   7   8    0.53   40.74   0
   3   8  10   44.42   50.30   0
   4   5   5   23.60   35.04   0
   4   7   8   84.41   50.26   0
   4   8  10    1.89   47.97   0
   5   4   4  101.75   36.60   0
  -3   8  -2   14.63   30.91   0
  -2   8  -1  131.02   45.70   0
  -1   3  -2  455.40   36.07   0
   0   4   0 1176.44   64.73   0
   0   8   2  122.00   47.68   0
   0   9   3   24.58   38.46   0
   0  10   4  -13.37   41.23   0
   1   9   5    9.08   45.79   0
   2   6   6   20.62   30.85   0
   2   9   9   14.02   44.96   0
  -1   6  -1  135.82   34.01   0
  -1   9   1  138.90   47.66   0
   1   2   2  599.51   37.34   0
   1   3   2   23.42   20.82   0
   1   4   2  701.81   54.75   0
   1   8   4  202.89   51.13   0
   1  10   6   44.55   48.88   0
   2   4   5  358.11   47.22   0
   2   7   6   36.57   39.54   0
   2   8   7   45.68   40.45   0
   2   9   8   12.45   46.32   0
  -4   5  -5  113.79   27.69   0
  -3   5  -4  120.21   27.44   0
  -3   7  -3   20.15   26.64   0
  -1   8   0  222.44   52.75   0
   0   7   1  890.63   77.99   0
   1   7   3   -4.00   30.39   0
   2   3   5  918.89   57.83   0
   2   5   5  219.04   40.99   0
  -2   5  -3  148.21   30.83   0
  -2   7  -2  298.47   48.01   0
  -1   4  -2  188.09   31.77   0
   0   5   0  852.52   63.83   0
   0   9   2  168.47   55.30   0
   1   5   2  165.06   38.35   0
   1   9   4  135.09   55.45   0
   1  10   5   43.69   48.34   0
   2   8   6   -9.31   34.22   0
   2   9   7    0.37   39.90   0
   3   6  11  -14.88   30.41   0
  -1   7  -1   30.66   31.31   0
   1   6   2   20.97   35.02   0
   1   8   3  183.47   50.51   0
   2   7   5  245.99   56.22   0
   3   5  10  131.10   39.66   0
   3   5  11   24.64   28.32   0
   3   6  10  175.58   49.62   0
   3   7  11    0.92   35.47   0
   0   6   0  148.54   36.37   0
   0   8   1  179.28   44.51   0
   2   1   6  329.82   25.53   0
   2   9   6   13.19   40.07   0
   2  10   7   36.23   48.56   0
   3   5   9   39.79   30.12   0
   3   6   9   51.12   35.21   0
   3   7   9   75.60   44.26   0
   3   8  10    8.16   36.05   0
  -1   5  -2  202.21   36.91   0
  -1   9   0   97.38   41.26   0
   1   7   2  290.72   56.52   0
   1  10   4   26.14   45.55   0
   2   4   4   78.62   29.87   0
   2   5   4  409.96   52.41   0
   2   8   5  110.17   44.99   0
   3   4  12   12.92   27.69   0
   3   6   8   15.13   33.02   0
   3   8   9    9.79   37.30   0
  -3   6  -4  202.04   38.66   0
  -2   6  -3  125.18   33.67   0
  -2   8  -2   65.77   34.50   0
   0   7   0   42.45   36.28   0
   0  10   2   77.80   48.18   0
   1   9   3   73.92   44.37   0
   2   6   4  605.68   64.09   0
   2  10   6   30.05   53.13   0
   3   4   9  175.15   38.13   0
   3   5   8   -9.06   21.86   0
   3   7   8   39.26   32.59   0
   3   9   9   -4.86   47.36   0
  -4   6  -5   36.22   25.29   0
  -1   8  -1   64.79   35.51   0
   0   9   1   53.22   40.10   0
   1   8   2  145.55   50.01   0
   2   3   4 2314.21   85.75   0
   2   7   4   78.06   38.67   0
   2   9   5  173.66   54.73   0
   3   4   8  103.54   32.72   0
   3   8   8   16.21   37.18   0
  -3   2  -5  159.86   11.95   0
  -1   6  -2    6.60   25.79   0
   1   4   1   93.39   29.81   0
   1   5   1   74.27   32.36   0
   1  10   3   15.62   45.12   0
   2   8   4  251.50   55.58   0
   3   3  10  111.72   29.53   0
   3   3  11   -0.10   21.54   0
   3   5   7  127.29   39.63   0
   3   6   7   44.86   31.40   0
   3   7   7   30.70   32.19   0
   3   9   8   -4.42   40.43   0
   0   3  -1   75.83   23.88   0
   0   4  -1  157.87   33.52   0
   0   8   0    2.79   31.20   0
   1   3   1   99.61   25.80   0
   1   6   1   24.01   29.05   0
   2  10   5  115.57   54.83   0
   3   3   9  293.86   38.92   0
   3   3  12    5.50   22.95   0
   3   8   7   43.62   40.75   0
  -3   3  -5  190.83   22.14   0
  -3   7  -4   18.74   28.36   0
  -2   7  -3  179.12   41.61   0
  -1   9  -1   35.15   39.68   0
   0   5  -1  -13.73   23.26   0
   0  10   1   87.40   49.13   0
   1   7   1    3.15   37.42   0
   1   9   2    8.00   37.65   0
   2   5   3  503.00   56.51   0
   2   6   3   30.41   30.85   0
   2   9   4   56.89   47.54   0
   3   4   7    1.29   25.18   0
   3   6   6  405.53   61.15   0
   3   7   6  203.48   51.80   0
   3   9   7   81.25   48.28   0
  -1   7  -2    4.23   22.79   0
   0   6  -1  -13.36   28.81   0
   2   4   3  941.13   65.39   0
   2   7   3   50.18   36.45   0
   3   5   6  448.75   54.35   0
   3   8   6  128.38   48.84   0
   3  10   7   47.33   50.18   0
  -3   4  -5    8.82   18.63   0
  -2   3  -4  294.85   27.57   0
   0   9   0    5.54   34.98   0
   1   8   1   23.41   40.57   0
   1  10   2   11.99   43.24   0
   2   1   5  181.33   20.79   0
   2   8   3   72.62   38.81   0
   2  10   4   26.97   47.57   0
   3   9   6   76.60   48.06   0
   4   7  11   19.23   37.93   0
  -2   4  -4   33.59   21.48   0
  -2   8  -3   47.87   35.73   0
  -1   8  -2   17.96   36.16   0
   0   2  -1  342.41   27.08   0
   0   7  -1    1.37   25.64   0
   1   2   1 1379.15   54.96   0
   2   3   3  296.23   39.60   0
   2   9   3   54.25   49.57   0
   3   4   6  600.09   58.11   0
   3   6   5  103.12   44.47   0
   3   7   5   27.05   44.16   0
   3  10   6   70.96   52.11   0
   4   7  10    5.05   36.98   0
   4   8  10   16.09   39.62   0
  -2   5  -4    5.52   22.87   0
   1   9   1   83.25   44.66   0
   3   5   5  576.83   63.87   0
   3   8   5   54.52   41.93   0
   4   6  10    1.07   35.42   0
   4   6  11   -2.01   31.73   0
   4   7   9   11.78   40.14   0
   4   8   9   -6.99   33.79   0
   4   9   9   29.46   45.38   0
  -3   5  -5   39.37   24.59   0
  -2   2  -4  395.03   21.05   0
   0   8  -1  118.65   39.49   0
   1   5   0  105.08   40.17   0
   1   6   0  269.51   49.97   0
   2   5   2    3.63   36.86   0
   2   6   2  176.64   42.33   0
   2   7   2  -13.65   30.60   0
   2  10   3   -8.44   41.33   0
   3   9   5   12.84   41.22   0
   4   6   9    3.72   31.07   0
   4   8   8    5.40   44.22   0
  -1   4  -3    6.01   21.56   0
  -1   5  -3    9.51   24.29   0
   1   4   0  371.49   47.01   0
   1   7   0   85.86   43.14   0
   1  10   1  -24.00   46.54   0
   2   8   2  292.35   58.48   0
   3   2   9  105.91   23.21   0
   3   2  10   67.16   22.04   0
   3  10   5   -0.04   45.50   0
   4   7   8   78.62   37.77   0
   4   9   8   26.75   45.26   0
  -4   4  -6  141.58   21.15   0
  -2   6  -4    0.87   22.87   0
  -1   3  -3   40.95   20.18   0
  -1   6  -3  -21.18   26.37   0
   0   9  -1   19.37   39.96   0
   1   8   0   45.72   42.67   0
   2   4   2   12.01   27.11   0
   2   9   2  119.98   54.85   0
   3   2  11    1.32   15.84   0
   3   3   6  240.80   37.98   0
   3   4   5  472.06   52.34   0
   3   6   4   17.93   31.55   0
   3   7   4   93.18   41.88   0
   3   8   4  -20.66   34.54   0
   4   5  10   38.29   32.15   0
   4   6   8  101.13   36.29   0
   4   8   7   35.72   47.61   0
  -3   6  -5   10.99   24.26   0
   3   2   8    8.94   19.71   0
   3   9   4   24.27   42.75   0
   4   5   9   14.58   28.22   0
   4   7   7   69.25   37.13   0
   4   9   7   -4.11   40.22   0
   4  10   7   23.88   50.61   0
  -2   7  -4    4.16   28.14   0
  -1   7  -3   94.52   37.98   0
   0   5  -2  244.82   42.66   0
   0   6  -2   40.21   33.08   0
   1   9   0   78.16   44.46   0
   2  10   2    0.44   44.47   0
   3   5   4   33.73   30.94   0
   3  10   4   30.33   49.21   0
   4   5   8   37.15   32.53   0
   4   6   7  277.72   54.86   0
  -4   5  -6   27.21   19.01   0
   0   4  -2   18.64   26.17   0
   0   7  -2  113.10   39.02   0
   1   3   0  622.77   47.41   0
   2   2   3  255.60   29.30   0
   2   6   1  904.09   81.03   0
   2   7   1  874.53   87.24   0
   4   7   6   26.29   42.48   0
   4   8   6  -12.83   37.01   0
   4   9   6    7.32   42.35   0
   4  10   6   20.79   51.27   0
  -1   8  -3   16.27   32.12   0
   0   8  -2  155.72   50.48   0
   2   3   2  324.40   39.43   0
   2   8   1  400.86   66.02   0
   3   2   7   10.14   19.83   0
   3   4   4  118.85   40.20   0
   3   6   3  284.75   56.35   0
   3   7   3   46.28   38.80   0
   3   8   3  147.91   50.07   0
   3   9   3   81.41   49.30   0
   4   4  11   41.31   28.60   0
   4   5   7  306.10   51.89   0
   1   6  -1  399.32   57.92   0
   1   7  -1  157.70   47.55   0
   2   5   1 1050.65   78.90   0
   2   9   1   75.25   45.78   0
   3   3   5  494.62   47.15   0
   3  10   3   21.31   47.97   0
   4   6   6    7.65   30.16   0
   4   9   5   65.55   55.89   0
   0   9  -2   56.01   43.24   0
   1   8  -1   68.90   44.51   0
   2   1   4  458.45   29.08   0
   2  10   1  112.84   54.90   0
   3   5   3  152.83   42.10   0
   4   4   8    1.81   24.14   0
   4   7   5   72.84   38.34   0
   4   8   5   -5.24   37.45   0
   4  10   5   45.95   52.66   0
   5   7  10   44.03   42.05   0
   5   8   9   14.96   36.96   0
  -1   2  -3  104.31   17.63   0
   0   3  -2  426.29   39.30   0
   1   9  -1   94.65   49.59   0
   2   4   1 1127.79   74.37   0
   4   5   6  124.10   42.61   0
   5   7   9   49.87   43.40   0
   5   8   8   13.03   45.80   0
   5   9   8  -24.70   42.66   0
   3   7   2  350.03   62.24   0
   3   8   2  164.34   52.51   0
   3   9   2   91.79   50.86   0
   4   6   5   34.00   35.21   0
   4   9   4    4.09   51.22   0
   5   6  11    2.41   34.94   0
   1   1   1 1853.41   50.21   0
   1   4  -1  130.59   33.21   0
   2   6   0  165.10   48.37   0
   2   7   0  153.15   44.80   0
   2   9   0   13.38   47.41   0
   3   6   2  194.71   47.68   0
   3  10   2   49.30   50.86   0
   4   4   7  156.74   35.48   0
   4   7   4    2.73   40.29   0
   4   8   4   73.36   47.05   0
   4  10   4   88.39   56.72   0
   5   6  10   29.81   35.16   0
   5   7   8  -12.84   33.46   0
   5   8   7  -16.56   45.38   0
   5   9   7   20.98   47.04   0
  -1   6  -4  254.87   45.15   0
   0   1  -1  240.00   18.53   0
   1   2   0  104.93   25.39   0
   3   3   4   56.45   27.34   0
   3   4   3    3.01   29.05   0
   4   5   5  -13.22   33.61   0
   5   6   9   15.19   38.57   0
  -1   5  -4  116.07   33.92   0
  -1   7  -4  104.06   36.61   0
   0   6  -3  173.72   41.77   0
   0   7  -3  308.39   55.05   0
   2   5   0  485.05   63.17   0
   3   5   2  288.64   55.92   0
   4   6   4  302.17   56.47   0
   5   6   8   16.14   37.37   0
   5   7   7   10.86   37.43   0
   5   9   6  116.02   57.35   0
  -2   5  -5  368.13   42.63   0
  -2   6  -5  129.41   35.45   0
  -1   8  -4   26.71   36.92   0
   0   5  -3  503.02   54.91   0
   0   8  -3  106.25   41.77   0
   1   7  -2  227.05   51.16   0
   1   8  -2   62.38   44.48   0
   2   2   2  898.27   53.34   0
   2   3   1  901.41   63.79   0
   3   8   1   57.89   44.05   0
   3   9   1   42.00   45.68   0
   4   3   9   78.54   27.73   0
   4   3  10   80.50   28.61   0
   4   3  11   39.70   23.60   0
   4   4   6   62.70   29.50   0
   4   8   3  178.88   55.76   0
   4   9   3   -8.71   43.04   0
   4  10   3  -22.09   46.22   0
   5   8   6   43.77   44.72   0
  -2   7  -5   52.89   30.92   0
   1   6  -2  306.37   50.65   0
   1   9  -2  -15.12   39.75   0
   3   7   1   83.04   45.47   0
   3  10   1   -7.06   45.88   0
   4   7   3   52.21   41.69   0
   5   5  10   41.76   30.66   0
   5   6   7  -14.14   37.03   0
   5   7   6   51.07   41.58   0
   5   9   5   50.86   60.42   0
  -1   4  -4  208.92   34.97   0
   1   3  -1  627.94   50.04   0
   2   8  -1   -6.73   41.57   0
   2   9  -1   42.45   48.43   0
   3   6   1  204.24   49.91   0
   4   5   4  207.25   46.31   0
   5   5   9   21.06   32.41   0
   5   8   5   19.36   44.59   0
  -2   4  -5   40.23   22.76   0
   0   4  -3  740.08   57.83   0
   1   5  -2  324.30   47.88   0
   2   4   0 1120.07   76.74   0
   2   7  -1  132.49   42.61   0
   3   3   3  140.47   38.22   0
   3   4   2  975.85   75.83   0
   4   4   5  165.67   39.20   0
   4   6   3  176.58   49.09   0
   4   9   2   53.76   57.15   0
   4  10   2  -11.40   55.96   0
   5   5   8    4.77   29.77   0
   0   2  -2    7.89   16.70   0
   2   6  -1    2.84   31.08   0
   4   8   2   68.26   48.09   0
   5   7   5   65.78   43.84   0
   5   9   4    1.75   50.92   0
   6   8   8  -11.77   47.59   0
  -3   6  -6   -2.17   21.67   0
   3   5   1  485.69   62.92   0
   3   8   0   18.00   40.74   0
   3   9   0   -5.41   41.26   0
   4   7   2   18.63   35.51   0
   5   5   7   10.76   32.92   0
   5   8   4   82.25   50.90   0
   6   7   9   -0.83   40.09   0
  -3   5  -6    6.12   17.92   0
   1   4  -2  459.23   54.23   0
   2   5  -1   16.26   37.19   0
   3   7   0   -5.61   30.42   0
   4   5   3  283.97   52.81   0
   5   6   5  145.69   52.53   0
   6   8   7   92.17   49.05   0
   0   7  -4    4.04   33.22   0
   0   8  -4    2.89   32.91   0
   1   7  -3   19.54   34.94   0
   1   8  -3   11.22   38.60   0
   3   2   4   95.73   28.04   0
   3   6   0  -16.17   39.97   0
   4   3   6  348.49   46.24   0
   4   4   4   16.96   29.27   0
   4   6   2   -8.33   34.77   0
   5   5   6   59.85   39.81   0
   5   7   4   13.32   40.45   0
   5   9   3   46.78   55.94   0
   6   7   8   58.84   41.77   0
   6   9   6    0.67   48.31   0
  -1   3  -4  601.45   41.83   0
   0   6  -4    7.69   29.53   0
   2   8  -2  101.14   52.94   0
   2   9  -2   25.32   41.34   0
   4   8   1  175.55   57.85   0
   5   4  10   63.01   30.47   0
   5   4  11   -7.28   26.17   0
   5   8   3   12.49   45.11   0
   6   6  10   50.76   39.64   0
   6   7   7   75.04   53.29   0
   6   8   6   22.69   45.30   0
  -1   7  -5   36.74   32.95   0
   1   6  -3   46.19   36.94   0
   2   3   0 2303.78   97.93   0
   2   7  -2   14.85   31.42   0
   3   3   2  872.14   69.57   0
   3   4   1 1323.87   89.01   0
   3   9  -1   39.86   55.28   0
   4   7   1   54.12   50.51   0
   5   4   8    2.09   26.84   0
   5   6   4   -2.29   39.30   0
   6   6   9    8.34   31.58   0
   6   9   5   16.97   51.32   0
  -1   6  -5  128.20   36.74   0
   0   3  -3  830.68   53.64   0
   2   2   1 1042.45   59.10   0
   2   4  -1   63.40   40.34   0
   2   6  -2   54.52   42.51   0
   3   1   8   37.70   14.81   0
   3   5   0  109.23   46.69   0
   3   8  -1   88.13   49.05   0
   4   3   5    2.78   29.61   0
   5   5   5  236.85   51.25   0
   5   7   3  -16.80   38.23   0
   6   6   8   47.56   46.29   0
   6   7   6   29.61   49.44   0
   6   8   5   -9.99   49.74   0
  -3   4  -6    7.79   14.97   0
   0   5  -4  348.45   50.02   0
   1   5  -3   92.56   38.20   0
   3   7  -1  115.80   48.34   0
   4   4   3  698.38   69.15   0
   4   5   2   63.17   38.56   0
   5   4   7   30.83   31.40   0
   5   9   2   59.71   56.23   0
   6   9   4   50.66   62.38   0
  -2   3  -5  334.89   26.85   0
  -1   5  -5   83.81   29.46   0
   1   2  -1   32.93   21.12   0
   3   1   7   26.15   15.27   0
   4   6   1  242.97   56.78   0
   4   8   0  113.75   60.29   0
   5   8   2   76.43   51.91   0
   6   6   7  168.17   50.82   0
   1   3  -2  703.35   54.92   0
   2   5  -2   73.76   41.17   0
   3   2   3  336.43   41.93   0
   3   6  -1  151.53   48.38   0
   5   4   6   15.56   33.23   0
   5   5   4  139.54   45.88   0
   5   6   3   51.16   38.38   0
   6   6   6   41.37   46.29   0
   6   7   5   41.35   45.28   0
   6   8   4   59.51   51.72   0
  -2   6  -6  150.36   34.47   0
   1   8  -4   55.01   42.97   0
   2   8  -3   59.75   47.02   0
   4   3   4  360.14   49.04   0
   4   7   0   23.71   47.03   0
   5   7   2  160.45   55.95   0
   5   9   1    5.04   49.88   0
   6   5   9   24.84   32.87   0
   6   9   3    1.18   54.62   0
   1   7  -4   93.12   45.43   0
   2   7  -3  256.20   60.05   0
   3   4   0   -3.71   33.77   0
   3   8  -2   77.94   55.32   0
   4   2   8   62.60   23.96   0
   4   2   9   40.90   20.32   0
   4   4   2  151.79   49.81   0
   4   5   1  239.32   53.05   0
   5   8   1   14.16   55.16   0
   6   5   8   14.96   36.79   0
   6   7   4  -10.29   41.45   0
   0   4  -4  267.85   40.90   0
   0   7  -5   53.31   39.51   0
   1   0   2   18.08    7.40   0
   1   1   0   32.99   17.60   0
   1   4  -3    5.04   32.24   0
   3   1   6   87.54   18.75   0
   3   3   1  632.16   61.81   0
   3   5  -1   17.65   40.81   0
   3   7  -2  471.07   77.27   0
   4   2   7  276.39   35.79   0
   4   2  10   41.51   18.64   0
   4   6   0  101.43   49.16   0
   4   9  -1   -1.73   46.96   0
   5   4   5   24.27   30.65   0
   5   5   3   37.50   46.37   0
   5   6   2  235.04   55.52   0
   6   5   7   90.92   41.68   0
   6   6   5  -13.37   36.15   0
   6   8   3  230.08   71.84   0
   7   7   8    5.71   42.19   0
   1   6  -4   90.86   41.22   0
   2   3  -1  248.02   42.40   0
   2   6  -3  461.98   67.48   0
   4   8  -1   21.07   49.39   0
   5   7   1   62.30   48.42   0
   7   7   7   11.48   38.44   0
  -2   5  -6  219.71   34.05   0
  -1   4  -5   69.46   25.56   0
   0   6  -5   11.38   33.61   0
   2   4  -2    1.54   30.65   0
   4   3   3  353.08   50.95   0
   5   3   9  130.39   33.79   0
   5   4   4   73.69   42.06   0
   6   5   6   30.27   35.13   0
   6   6   4  114.44   55.37   0
   6   7   3   55.75   49.23   0
   7   8   5   16.11   50.74   0
   2   2   0 1376.25   71.06   0
   3   2   2  887.86   63.55   0
   3   6  -2  391.92   63.70   0
   4   7  -1   35.05   44.31   0
   5   3  10   -4.63   20.21   0
   5   8   0    1.39   52.39   0
   6   8   2    6.01   52.05   0
   7   6   8   28.66   42.17   0
   7   7   6   15.19   41.24   0
   1   5  -4  103.11   38.43   0
   2   8  -4   77.53   48.48   0
   4   4   1  191.19   48.09   0
   4   5   0  151.59   48.65   0
   5   5   2  212.66   54.06   0
   5   6   1  253.66   61.07   0
   6   5   5    3.34   30.36   0
   7   8   4   79.44   64.29   0
   2   5  -3  318.25   53.95   0
   3   4  -1  111.63   40.41   0
   3   8  -3   -1.77   36.92   0
   4   2  11   24.58   11.22   0
   4   6  -1   -0.92   37.75   0
   5   3   6    5.21   28.43   0
   5   3  11   10.58   20.26   0
   5   7   0   16.62   45.20   0
   6   6   3   77.67   48.22   0
   6   7   2   29.45   48.21   0
   7   6   7   17.23   39.91   0
   7   7   5   35.05   49.35   0
  -1   6  -6   29.28   28.57   0
   0   2  -3  832.40   47.17   0
   0   5  -5    8.88   26.87   0
   2   7  -4   58.04   47.40   0
   3   3   0  709.79   67.00   0
   3   5  -2  195.15   49.86   0
   3   7  -3    2.66   44.70   0
   4   3   2  255.81   48.37   0
   4   8  -2   19.84   43.35   0
   5   4   3   28.15   34.47   0
   6   4   8   14.30   31.11   0
   6   4  10   81.70   32.76   0
   6   8   1  -14.95   48.71   0
   7   6   6  -10.67   43.63   0
   1   3  -3  409.51   48.93   0
   1   7  -5   57.54   38.87   0
   4   7  -2  -10.59   49.93   0
   5   3   5  191.33   43.59   0
   5   8  -1  166.92   69.95   0
   6   4   7   87.36   33.59   0
   6   5   4   73.03   39.37   0
   7   7   4    9.64   47.28   0
   7   8   3   20.44   54.06   0
   0   3  -4  954.47   58.98   0
   1   2  -2  507.89   43.49   0
   2   6  -4   84.96   42.44   0
   4   2   4   47.77   31.31   0
   5   5   1  181.02   53.64   0
   5   6   0   55.45   46.24   0
   6   4   6   36.44   35.01   0
   6   6   2   33.46   44.25   0
   6   7   1  -17.72   53.05   0
   7   5   9   -4.22   34.13   0
   7   6   5   78.69   49.10   0
   1   4  -4  535.19   59.12   0
   1   6  -5  143.22   45.10   0
   2   3  -2   13.67   29.30   0
   2   4  -3  273.29   52.05   0
   3   2   1 1222.65   74.44   0
   3   6  -3  111.64   45.93   0
   4   4   0  325.43   56.65   0
   4   5  -1  153.32   49.60   0
   5   4   2  139.74   45.90   0
   5   7  -1   14.93   53.15   0
   6   5   3   85.84   44.87   0
   7   5   8   75.76   42.49   0
   7   7   3   10.02   57.14   0
  -1   2  -4  464.38   28.14   0
   2   1   1 6032.69  120.60   0
   4   6  -2   13.14   39.84   0
   5   3   4   24.85   28.82   0
   6   4   5   18.80   30.83   0
   6   8   0   85.88   59.22   0
   7   5   7   52.79   40.84   0
   7   6   4   46.22   54.49   0
  -2   4  -6   59.66   21.52   0
  -1   5  -6  110.21   32.76   0
   2   2  -1  125.82   32.94   0
   3   4  -2  902.45   81.30   0
   4   3   1   12.60   34.59   0
   6   6   1   37.08   52.49   0
   7   5   6   -9.20   40.09   0
   0   1  -2  406.19   26.08   0
   0   4  -5   20.72   27.63   0
   0   6  -6  128.24   41.24   0
   2   5  -4  464.27   61.94   0
   3   3  -1  114.40   41.24   0
   3   5  -3  104.63   48.55   0
   3   7  -4    2.55   37.18   0
   4   2   3   43.87   29.32   0
   4   7  -3  102.33   56.23   0
   5   5   0   19.05   35.76   0
   5   6  -1   34.90   45.17   0
   6   4   4    6.21   31.60   0
   6   5   2  114.33   49.72   0
   6   7   0   12.18   52.69   0
   7   7   2   54.46   54.45   0
  -1   3  -5 1365.49   58.01   0
   1   5  -5  124.54   39.67   0
   2   7  -5    2.02   32.65   0
   4   4  -1   30.55   43.41   0
   4   5  -2  152.47   55.75   0
   5   3   3   23.52   31.21   0
   5   4   1  530.60   70.80   0
   5   7  -2  202.19   67.22   0
   7   5   5   86.14   45.73   0
   7   6   3   20.38   44.33   0
   1   1  -1  596.43   39.32   0
   3   6  -4    6.42   42.11   0
   2   6  -5   59.93   44.03   0
   3   2   0  470.09   53.16   0
   4   3   0  376.44   58.89   0
   4   6  -3   94.15   49.08   0
   6   4   3  183.59   48.13   0
   6   5   1   33.67   42.33   0
   6   6   0   68.75   50.65   0
   6   7  -1   96.92   60.27   0
   7   5   4  112.28   49.72   0
   7   6   2   60.56   50.32   0
   7   7   1   18.34   52.68   0
   2   3  -3  238.08   49.17   0
   4   2   2  461.79   53.65   0
   5   3   2  148.90   42.28   0
   5   4   0    8.47   44.76   0
   5   5  -1   28.73   36.93   0
   5   6  -2  174.87   58.35   0
   6   3   6  153.87   39.69   0
   6   3   7  174.17   40.60   0
   6   3   9   28.35   26.37   0
   7   4   7   49.07   39.77   0
   7   4   8   25.05   31.25   0
   8   6   5   -0.61   43.40   0
   0   5  -6   90.16   31.54   0
   1   3  -4   73.90   34.11   0
   2   4  -4   83.49   35.23   0
   3   3  -2 1194.98   90.91   0
   3   4  -3  235.56   50.29   0
   4   7  -4   22.65   52.89   0
   5   2   7   21.55   21.34   0
   5   2   8   22.56   22.50   0
   6   4   2  189.20   52.70   0
   7   4   6   16.67   36.91   0
   7   5   3   24.29   41.54   0
   8   6   4   12.45   52.93   0
  -1   4  -6  167.52   29.71   0
   1   2  -3  850.47   57.91   0
   1   6  -6   54.50   33.73   0
   2   1   0  853.19   52.80   0
   3   1   2  479.06   44.61   0
   3   5  -4   34.27   33.33   0
   3   7  -5   50.48   41.11   0
   4   4  -2   97.86   43.86   0
   4   5  -3   13.79   44.44   0
   5   2   5  202.50   39.21   0
   5   7  -3    4.42   46.72   0
   6   3   5  -14.83   23.34   0
   6   3  10   33.77   24.33   0
   6   5   0   54.30   52.33   0
   6   6  -1  130.57   57.64   0
   7   6   1   38.98   55.61   0
   1   4  -5   95.51   34.60   0
   2   2  -2   70.96   30.70   0
   2   5  -5   62.47   37.78   0
   4   2   1   -9.17   35.95   0
   5   3   1  202.70   48.46   0
   6   3   4   -4.50   32.75   0
   7   4   5   17.16   34.81   0
   7   5   2   35.93   44.88   0
   8   5   6   24.79   42.52   0
   8   6   3    1.81   52.26   0
   3   2  -1   76.06   40.93   0
   3   6  -5   48.31   45.45   0
   4   3  -1  266.84   51.69   0
   4   6  -4   62.54   46.03   0
   5   2   4  307.11   45.08   0
   5   2   9   39.04   20.40   0
   5   4  -1   28.28   40.27   0
   5   5  -2  160.69   54.74   0
   5   6  -3   65.76   55.14   0
   6   4   1    8.89   33.38   0
   7   4   4  115.02   45.78   0
   8   5   5   55.28   46.64   0
   0   3  -5  197.79   35.64   0
   6   3   3  167.38   49.91   0
   7   6   0   10.69   49.22   0
   0   2  -4  831.60   47.56   0
   1   5  -6  104.97   38.14   0
   2   6  -6   42.09   38.63   0
   4   1   6  665.03   42.41   0
   5   2   3  132.39   36.57   0
   5   3   0  159.15   51.85   0
   6   5  -1  171.96   57.32   0
   6   6  -2   70.89   53.60   0
   7   4   3   33.87   40.52   0
   7   5   1  -17.07   40.08   0
   8   5   4    9.06   42.46   0
   0   4  -6   12.01   24.22   0
   0   6  -7    3.61   28.70   0
   3   1   1  879.37   58.40   0
   3   3  -3  872.33   76.92   0
   3   4  -4  104.13   39.47   0
   4   2   0  209.20   45.29   0
   4   4  -3   20.34   35.12   0
   4   5  -4   96.91   51.14   0
   6   3   2  105.48   46.95   0
   6   4   0   23.21   40.26   0
   8   5   3    2.91   49.14   0
   2   3  -4  848.87   70.84   0
   2   4  -5    1.02   31.02   0
   3   5  -5   36.38   36.86   0
   4   3  -2   42.01   36.23   0
   5   2   2  111.55   40.76   0
   5   4  -2  323.32   60.30   0
   5   5  -3   47.50   44.56   0
   7   4   2   16.73   39.03   0
   7   5   0   14.14   53.49   0
   7   6  -1  -32.26   46.04   0
   1   1  -2  908.65   48.95   0
   2   1  -1  140.85   30.26   0
   4   6  -5   22.20   44.14   0
   5   6  -4   -2.59   41.73   0
   6   5  -2  113.74   53.87   0
   7   3   6    9.27   32.43   0
   7   3   7   28.55   30.86   0
   8   4   6   -7.91   35.06   0
   8   4   7  -10.36   27.11   0
   8   5   2   -6.59   45.75   0
   2   2  -3  274.20   42.76   0
   3   2  -2  816.30   70.13   0
   4   1   3  527.96   47.49   0
   5   3  -1   -8.20   32.37   0
   6   3   1   31.68   34.94   0
   6   4  -1   19.80   40.42   0
   6   6  -3  -16.99   44.00   0
   7   3   5   98.89   35.55   0
   8   4   5    3.61   31.59   0
  -5   4   2   23.64   27.61   0
  -5   5   3   17.49   31.92   0
  -4   3   2   39.49   25.52   0
  -4   6   5    4.10   36.04   0
  -3   3   3  623.04   54.78   0
  -3   4   4  217.20   45.83   0
  -3   5   5   11.62   32.61   0
  -1   7   8  128.24   49.79   0
   1   4   6  694.25   62.64   0
   1   5   7   63.76   39.75   0
   1   6   8    3.20   32.31   0
   2   7   9   21.70   40.10   0
   3   7   9   57.30   43.11   0
   4   7   9   14.24   35.28   0
   6   4   5   23.34   16.84   0
   7   7   8   11.83   24.67   0
  -4   4   3   46.06   31.41   0
  -4   5   4    7.45   25.51   0
  -1   6   7  358.36   61.35   0
   0   8   9   77.78   50.72   0
   2   4   6  -16.16   26.87   0
   2   6   8  140.31   42.62   0
   3   4   6  656.64   56.24   0
   3   6   8   42.35   33.72   0
   4   2   3   45.72   10.67   0
   4   5   7  291.95   41.28   0
   4   6   8  145.40   36.18   0
  -4   1  -1  107.83   16.01   0
  -2   7   7   61.29   44.66   0
  -1   3   4  775.35   60.69   0
  -1   5   6  213.69   48.01   0
   0   7   8   61.70   49.09   0
   2   5   7  394.95   53.22   0
   3   5   7  111.44   33.92   0
  -6   3  -1  121.48   28.64   0
  -3   1   0  929.81   38.58   0
  -3   7   6   33.88   46.27   0
  -1   4   5    7.03   28.53   0
  -1   8   8   26.68   51.43   0
   1   8   9  -16.05   42.59   0
   5   3   4   47.62   14.87   0
  -7   3  -3   51.22   17.85   0
  -6   4   0   26.92   28.49   0
  -6   5   1   -4.28   28.37   0
  -4   7   5   -7.42   32.73   0
  -2   6   6  218.64   52.47   0
   0   2   3 2488.51   81.82   0
   0   6   7   24.10   31.26   0
   2   8   9   64.95   44.99   0
   5   8   9   -2.39   34.57   0
   6   5   6   37.33   19.27   0
   6   6   7  145.63   37.16   0
   6   7   8   91.58   34.02   0
   7   4   4   97.41   15.96   0
  -5   6   3    2.99   34.22   0
  -3   6   5   12.81   39.38   0
  -2   2   2  190.34   28.95   0
  -2   5   5  324.17   54.46   0
  -2   8   7   49.98   54.08   0
   0   5   6   80.08   42.09   0
   1   7   8  128.96   48.13   0
   3   8   9   31.58   38.65   0
   4   8   9  -22.33   35.00   0
  -5   2  -1    3.46   16.45   0
  -5   5   2    4.42   30.85   0
  -4   6   4    0.30   32.25   0
  -3   8   6   51.09   53.68   0
  -2   3   3  673.99   56.85   0
  -2   4   4   69.46   31.49   0
  -1   7   7   99.54   47.58   0
   0   3   4 1495.91   78.04   0
   0   4   5  143.59   39.48   0
   0   8   8  100.85   50.76   0
   1   6   7  194.25   51.63   0
   1   9   9   14.71   46.49   0
   2   7   8   80.14   42.04   0
   5   7   8  -15.93   30.76   0
  -4   5   3  130.99   40.40   0
  -3   5   4  159.44   41.52   0
   2   9   9  107.39   58.96   0
   3   7   8   15.93   33.61   0
   4   7   8  106.26   43.52   0
   5   4   5   43.46   21.25   0
   5   6   7    1.46   26.93   0
  -5   3   0  250.65   35.20   0
  -5   4   1  131.86   32.89   0
  -4   2   0  280.22   32.91   0
  -3   2   1    8.00   20.06   0
  -3   4   3  392.44   50.29   0
  -2   7   6   -2.56   37.12   0
  -1   6   6  268.29   52.61   0
   1   2   3 1892.18   66.02   0
   1   5   6  185.49   42.40   0
   1   8   8   12.11   46.87   0
   2   6   7   84.51   37.40   0
   5   5   6   43.33   23.16   0
  -4   3   1  194.75   34.88   0
  -4   4   2   92.14   29.49   0
  -4   7   4    5.80   37.89   0
  -3   3   2  133.83   31.65   0
  -3   7   5    6.29   37.55   0
  -1   1   1   38.22   16.46   0
  -1   5   5    6.40   35.97   0
  -1   8   7   46.47   45.76   0
   0   7   7    9.75   36.21   0
   0   9   8   -5.57   45.66   0
   1   3   4   50.73   29.88   0
   1   4   5  315.44   46.41   0
   3   2   3  278.50   22.22   0
   3   6   7   45.44   30.58   0
   3   9   9  -10.75   39.68   0
   4   6   7  280.19   45.76   0
   4   9   9   -4.39   38.86   0
   7   5   5   69.84   22.05   0
   7   7   7    3.68   25.20   0
  -2   6   5  109.85   39.79   0
   2   2   3  231.95   23.52   0
   2   5   6   52.41   29.76   0
   2   8   8   55.95   48.37   0
   4   3   4  394.13   31.61   0
   4   5   6  112.99   32.91   0
   6   8   8    5.86   31.34   0
   7   6   6   -7.65   19.83   0
  -6   5   0   19.01   29.14   0
  -5   6   2   41.00   36.09   0
  -2   8   6   95.77   49.48   0
  -1   4   4  869.76   69.96   0
  -1   9   7   62.17   53.08   0
   0   6   6  203.58   50.86   0
   1   7   7  152.70   48.46   0
   1   9   8   49.14   50.24   0
   2   3   4 2345.13   84.82   0
   2   4   5  300.16   42.28   0
   3   5   6  451.96   51.24   0
   3   8   8  -11.20   40.11   0
   4   4   5  205.58   33.21   0
   5   8   8   -4.27   33.41   0
  -6   4  -1   12.56   25.23   0
  -4   6   3  201.66   45.55   0
  -3   6   4  250.15   52.46   0
  -3   8   5   57.87   45.63   0
  -2   5   4  108.71   42.53   0
  -1   7   6   92.78   44.05   0
   0   8   7   -7.77   37.81   0
   3   3   4   96.11   23.59   0
   3   4   5  554.88   49.13   0
   4   8   8   31.34   35.21   0
   6   7   7   72.02   33.56   0
  -6   2  -3   65.03   17.56   0
  -5   5   1  176.65   41.94   0
  -1   2   2  -16.73   15.76   0
   0   5   5  757.04   72.67   0
   2   7   7  -18.82   29.57   0
   2   9   8   33.71   51.35   0
  -6   3  -2   88.67   25.21   0
  -3   5   3   65.58   37.40   0
  -2   7   5   46.90   40.12   0
   0   9   7  -40.49   46.92   0
   1   6   6  247.42   49.35   0
   3   7   7   76.13   38.76   0
   5   7   7    7.58   27.86   0
   6   6   6   33.51   26.85   0
   8   6   5    2.07   18.08   0
  -7   2  -5    4.85   10.16   0
  -4   5   2  288.59   45.77   0
  -4   7   3    5.08   36.28   0
  -3   7   4  146.82   48.03   0
  -2   4   3   16.25   26.64   0
  -1   6   5  -14.21   30.18   0
  -1   8   6   31.88   40.98   0
   0   7   6    1.15   33.93   0
   1   8   7   88.48   45.18   0
   3   9   8   -2.92   36.05   0
   4   7   7   45.43   29.24   0
   4   9   8   34.58   42.59   0
   5   9   8   -9.00   36.93   0
   8   5   4    0.04   13.30   0
  -7   3  -4   16.73   15.97   0
  -5   4   0  275.98   40.48   0
  -2   8   5   49.06   49.04   0
   0   4   4   61.67   30.73   0
   2   6   6   41.27   31.80   0
   6   5   5   -5.22   16.94   0
  -5   6   1   19.77   31.42   0
  -4   4   1  151.59   35.08   0
  -3   4   2  118.54   31.23   0
  -3   8   4  100.49   49.80   0
  -2   3   2   71.97   25.81   0
  -2   6   4    4.75   28.50   0
  -1   9   6   -2.82   42.51   0
   1   5   5   89.73   33.90   0
   1   9   7   44.22   45.08   0
   2   8   7   52.34   39.66   0
   3   6   6  429.69   57.19   0
   5   6   6  137.93   34.13   0
   6   3   3  152.13   16.33   0
  -6   5  -1   57.23   30.39   0
  -5   3  -1  157.97   29.76   0
  -3   6   3  127.14   42.37   0
  -2   9   5   48.78   53.51   0
  -1   5   4  890.96   73.33   0
  -1   7   5   15.17   31.07   0
   0   3   3   13.67   21.51   0
   0   8   6   42.06   40.54   0
   1   7   6  166.13   43.49   0
   3   8   7   69.86   43.88   0
   4   6   6    8.84   22.27   0
   6   4   4    5.25   16.36   0
   6   8   7   52.07   33.00   0
   7   7   6   14.94   26.30   0
  -4   6   2   63.19   34.23   0
  -2   2   1  989.92   50.16   0
   0   6   5  561.54   65.15   0
   1  10   7   43.44   49.46   0
   2   5   5  243.39   44.60   0
   2   9   7  -11.29   42.39   0
   4   8   7  110.27   40.83   0
   5   8   7   13.57   29.36   0
  -4   3   0   11.48   21.03   0
  -3   3   1  117.52   27.13   0
  -2   1   0   93.58   15.97   0
  -2   7   4   35.49   40.31   0
   0   2   2 2008.31   66.08   0
   0   9   6   29.20   43.01   0
   1   4   4   -9.31   23.39   0
   5   5   5  210.68   33.21   0
  -6   4  -2   45.71   24.80   0
  -5   2  -2  -15.72   16.20   0
  -5   5   0   96.11   33.68   0
  -4   7   2   37.10   38.78   0
  -3   7   3    2.30   37.27   0
  -2   5   3   -0.38   24.75   0
  -1   4   3 1132.91   72.15   0
  -1   8   5   12.00   37.72   0
   1   8   6  131.74   46.32   0
   2   7   6   24.59   30.81   0
   2  10   7   22.97   44.32   0
   3   5   5  589.76   53.90   0
   3   9   7   55.65   41.08   0
   4   5   5   36.12   25.94   0
   6   7   6    3.75   26.54   0
  -4   5   1   98.71   33.99   0
  -3   5   2   33.23   32.16   0
  -2   8   4    6.05   41.96   0
  -1   6   4  367.66   54.88   0
  -1   9   5   -7.19   43.54   0
   0   5   4  700.69   66.42   0
   0   7   5  110.57   41.19   0
   0  10   6   64.88   51.67   0
   1   6   5   -8.00   26.83   0
   3   7   6  188.24   42.07   0
   4   9   7   18.06   39.25   0
   5   9   7   35.52   38.65   0
   7   6   5   77.46   26.77   0
  -3   2   0  836.27   44.97   0
  -3   8   3   -3.36   38.83   0
   1   3   3    5.12   22.50   0
   1   9   6   22.93   40.23   0
   2   4   4   51.51   24.62   0
   3  10   7   29.34   43.68   0
   4   7   6   -0.65   22.12   0
   5   4   4   84.20   22.67   0
   5   7   6   84.07   29.67   0
  -5   1  -3  152.09   15.62   0
  -5   6   0   53.52   32.54   0
  -4   2  -1   18.55   17.60   0
  -2   9   4    7.98   40.13   0
   1  10   6   38.20   52.72   0
   2   8   6   16.47   33.88   0
   4  10   7   51.08   43.75   0
  -5   4  -1   85.47   27.73   0
  -2   4   2   72.25   28.98   0
  -2   6   3  237.49   48.36   0
  -1   3   2    2.75   19.47   0
  -1   7   4  218.77   48.71   0
   0   8   5  119.17   45.48   0
   2   6   5  463.70   54.89   0
   3   4   4   97.72   24.82   0
   3   8   6  118.96   43.80   0
   4   4   4   25.00   21.11   0
  -6   3  -3   -5.64   18.26   0
  -6   5  -2   22.21   26.42   0
  -4   6   1    9.40   24.04   0
  -3   6   2   86.75   32.55   0
   0   9   5  110.58   48.44   0
   1   7   5   -4.69   29.67   0
   2   9   6   29.19   38.61   0
   4   8   6   15.50   35.17   0
   6   6   5    9.42   21.34   0
   6   8   6    4.03   24.17   0
   7   5   4  127.85   26.53   0
  -4   4   0  -11.00   21.48   0
  -3   1  -1 1146.17   37.03   0
  -3   4   1   96.26   27.90   0
  -2   7   3   -2.70   30.00   0
  -1   5   3  535.80   56.43   0
  -1   8   4  225.75   53.90   0
   0   4   3  330.59   41.40   0
   0  10   5   72.75   50.49   0
   1   5   4  391.29   49.38   0
   2   3   3  310.76   32.56   0
   2  10   6   12.98   42.75   0
   3   6   5  144.07   35.08   0
   3   9   6   43.16   44.29   0
   5   6   5  121.82   32.07   0
   5   8   6   38.52   28.59   0
  -4   7   1   41.83   33.99   0
  -3   7   2   20.97   32.27   0
  -1   9   4  160.56   53.38   0
   1   2   2  606.47   35.61   0
   1   8   5   -6.01   31.98   0
   2   7   5  272.30   53.30   0
   4   6   5   74.29   28.20   0
   5   3   3   15.31   13.45   0
   6   9   6   10.91   34.78   0
   7   7   5   32.14   28.36   0
  -5   5  -1   69.94   30.81   0
  -4   1  -2  166.56   17.15   0
  -3   8   2    7.17   32.62   0
  -2   8   3  107.16   44.30   0
  -2   9   3   73.87   51.89   0
   1   9   5    5.33   43.36   0
   3  10   6  100.92   50.76   0
   4   9   6    8.21   33.21   0
   5   9   6   70.57   37.13   0
   8   6   4   -5.10   19.07   0
  -2   3   1 1581.86   71.31   0
  -2   5   2  281.81   43.13   0
  -1   6   3  575.27   63.13   0
   0   7   4   42.78   34.12   0
   1  10   5   26.83   45.47   0
   2   5   4  382.02   46.61   0
   3   3   3  112.94   21.75   0
   3   7   5   31.59   34.06   0
   4  10   6  -14.27   37.32   0
  -6   4  -3   -2.15   21.33   0
  -5   3  -2   49.91   20.62   0
  -5   6  -1    2.19   27.06   0
  -4   5   0    2.47   25.05   0
  -3   5   1  125.06   33.55   0
  -1   2   1   42.50   16.77   0
   0   8   4  121.17   44.70   0
   1   6   4  206.93   41.75   0
   4   3   3  350.80   29.24   0
   6   5   4   84.86   24.89   0
   6   7   5   39.75   30.01   0
  -6   2  -4   -6.25   14.06   0
  -2   6   2  250.50   50.77   0
  -1   7   3   28.35   36.13   0
   0   5   3  320.05   46.69   0
   0   9   4    9.59   39.71   0
   0  10   4   10.92   44.56   0
   1   4   3   24.77   23.63   0
   2   9   5  166.63   53.86   0
   2  10   5  128.45   60.13   0
   3   5   4   37.92   29.40   0
   4   7   5   93.15   32.85   0
   5   7   5   66.35   28.15   0
   7   4   3   41.77   17.25   0
   7   8   5   17.92   34.03   0
  -6   5  -3   -2.98   25.92   0
  -4   3  -1  148.74   28.79   0
  -4   6   0    8.52   28.84   0
  -3   3   0  239.51   34.16   0
  -3   6   1   19.94   31.08   0
  -1   8   3  130.21   52.35   0
   0   3   2  224.74   30.53   0
   1   7   4  239.72   53.52   0
   3   8   5   48.13   35.38   0
   4   5   4  279.32   39.52   0
   5   5   4  128.68   28.59   0
  -4   7   0   20.45   29.92   0
  -3   7   1   26.84   35.39   0
  -2   7   2   46.74   35.58   0
  -1   9   3   26.42   41.14   0
   2   6   4  573.07   59.51   0
   3   9   5    6.51   39.39   0
   3  10   5    4.30   43.19   0
   4   8   5   19.02   31.62   0
   5   8   5   36.96   37.13   0
   6   8   5   12.65   31.49   0
   7   6   4   31.58   27.57   0
  -5   4  -2   25.27   23.41   0
  -3   8   1   83.60   45.03   0
  -2   8   2  112.09   45.51   0
  -2   9   2  106.85   50.99   0
   0   6   3   -7.84   32.24   0
   1   8   4  130.23   45.56   0
   1   9   4   99.18   53.65   0
   1  10   4   29.50   51.38   0
   2   2   2  860.86   36.94   0
   4   9   5  109.93   50.00   0
   6   9   5   18.74   37.90   0
   8   5   3   15.98   19.36   0
  -2   4   1  530.99   51.32   0
  -1   5   2  273.43   48.76   0
   2   7   4  111.29   45.10   0
   3   6   4   13.60   30.32   0
   4  10   5   54.17   46.26   0
   5   9   5   17.29   36.31   0
  -5   5  -2   65.39   32.67   0
  -4   4  -1  137.43   33.27   0
   0   7   3   20.96   34.25   0
   0  10   3   13.93   49.15   0
   1   5   3  405.68   50.37   0
   2   4   3  888.53   57.38   0
   6   6   4   84.83   30.10   0
  -6   3  -4   -4.49   20.22   0
  -5   6  -2   17.13   32.36   0
  -3   4   0  275.10   39.53   0
  -2   2   0  977.97   47.98   0
   0   8   3   -7.57   34.49   0
   0   9   3   -2.14   40.23   0
   2   8   4  307.03   58.38   0
   2   9   4   42.17   44.09   0
   2  10   4   22.42   46.93   0
   4   6   4  369.66   48.73   0
   5   6   4   39.42   28.22   0
   7   7   4   13.26   30.62   0
  -5   2  -3  275.68   31.44   0
  -4   5  -1  122.60   36.53   0
  -2   5   1  396.05   51.88   0
  -1   6   2   -3.75   28.63   0
  -1   9   2    5.97   49.27   0
   0   4   2   95.84   35.35   0
   3   7   4   84.44   37.11   0
   6   4   3  237.21   31.13   0
  -4   6  -1  112.90   44.68   0
  -4   7  -1   11.97   34.04   0
  -3   5   0  220.20   43.04   0
  -3   8   0  136.40   54.69   0
  -2   6   1   55.28   41.92   0
  -2   9   1   42.44   48.59   0
  -1   3   1   12.10   25.59   0
  -1   7   2  203.71   49.52   0
  -1   8   2   16.86   39.74   0
   1   1   1 1828.31   37.56   0
   1   3   2   19.08   23.93   0
   1   6   3  758.57   71.50   0
   3   4   3   -4.82   19.35   0
   3   8   4  -17.44   32.99   0
   3   9   4   -2.58   46.39   0
   3  10   4   18.16   46.95   0
   4   7   4   37.93   36.48   0
   6   7   4    1.83   31.70   0
   7   8   4   82.13   40.60   0
  -3   6   0  330.16   54.15   0
  -3   7   0  147.99   49.20   0
  -2   7   1  378.15   61.38   0
  -2   8   1  120.17   51.49   0
   1   7   3   -6.43   33.56   0
   1  10   3   85.75   58.49   0
   2   5   3  458.14   53.43   0
   5   7   4   19.50   26.59   0
  -6  -4   2   51.60   23.85   0
  -4  -2   2  299.83   31.51   0
  -4  -2   3    9.58   21.66   0
  -1   0   5  276.84   42.78   0
   1   0  10  117.97   55.06   0
   2   0  11   35.90   52.63   0
   2   1   7  346.47   50.73   0
   4   1   9   15.76   33.41   0
   5   1   9    7.72   31.78   0
   6   1   9   -8.49   31.79   0
   7   1   6   21.10   25.68   0
  -6  -4   0   52.88   15.18   0
  -6  -4   3   16.85   25.64   0
  -5  -3   0  174.51   16.55   0
  -5  -3   4   -1.80   23.32   0
  -4  -2   1  107.16   18.92   0
  -4  -2   4  207.88   37.02   0
  -3  -2   8   15.50   35.26   0
  -2  -1   8  207.32   55.02   0
  -1  -1  10   24.54   49.84   0
  -1   0   6  253.03   43.83   0
   0   0   9   23.69   44.11   0
   2   1   8   43.86   34.46   0
   3   1   9  159.50   47.48   0
   4   1  10  103.47   50.63   0
   5   1  10   36.87   40.35   0
   6   1   3  105.74   17.30   0
   7   1   5   35.08   23.30   0
   7   1   8   22.26   32.34   0
  -6  -4   4    9.42   27.33   0
  -5  -3   5   18.57   28.67   0
  -4  -2   5  176.51   39.09   0
  -1   0   2  970.70   43.84   0
  -1   0   7  179.36   43.54   0
   1   1   4   -0.61   20.41   0
   1   1   5 1594.67   81.85   0
   1   1   6  284.99   46.24   0
   2   1   9  -13.53   38.29   0
   3   1  10  193.19   58.41   0
   5   1   2  140.52   11.37   0
  -4  -2   6  112.93   37.74   0
  -3  -1   3  834.94   53.79   0
  -3  -1   4   16.23   26.50   0
  -3  -1   5   79.79   33.21   0
  -2  -1   9   10.62   44.13   0
   0   0  10   13.92   47.13   0
   1   0  11   -3.75   43.21   0
   1   1   7  118.14   37.52   0
   4   1  11   73.95   53.04   0
  -7  -5   1   -0.86   14.61   0
  -7  -5   2   -2.22   18.49   0
  -5  -3   6   53.67   33.67   0
  -3  -1   6  304.21   50.37   0
  -1   0   8   53.30   33.91   0
   1   1   8   13.78   32.32   0
   2   1  10   24.18   39.31   0
   3   1  11   -0.01   41.96   0
   7   1   4   69.04   18.85   0
  -4  -2   7   24.07   37.06   0
  -3  -1   2  775.75   43.45   0
  -3  -1   7  426.01   62.22   0
  -2  -1  10    5.90   47.43   0
  -1   0   9  118.76   46.59   0
   0   0  11   30.88   46.60   0
   1   1   3  896.47   47.04   0
   1   1   9  221.82   52.59   0
   0   1   6   36.12   32.17   0
   0   1   7  252.54   51.08   0
   1   1  10   90.62   46.17   0
   2   1  11   59.07   48.47   0
   8   1   6   38.42   23.18   0
  -4  -2   8   12.11   33.62   0
  -3  -1   8   17.05   33.76   0
  -2   0   5  102.73   31.73   0
  -2   0   6   15.83   26.83   0
  -2   0   7   22.06   35.27   0
  -1   0  10    0.12   39.37   0
   0   1   5  659.47   56.91   0
   0   1   8  228.21   49.78   0
   4   2   7  275.33   43.57   0
   4   2   8   31.75   29.12   0
   4   2   9   30.74   38.41   0
   5   2   7   39.66   28.19   0
   5   2   8   34.37   30.07   0
   5   2   9   61.34   39.31   0
  -7  -5   0   22.36   10.32   0
  -3  -1   9   -9.57   40.92   0
  -2   0   4 1004.84   63.22   0
  -2   0   8  385.77   62.42   0
   0   1   4 1508.25   71.85   0
   0   1   9  183.95   50.82   0
   1   1  11   -6.89   40.62   0
   3   2   6  216.68   41.84   0
   3   2   7   15.18   26.03   0
   3   2   8   50.20   33.13   0
   3   2   9  177.75   44.32   0
   4   2  10   27.00   36.65   0
   5   2  10  -13.97   29.45   0
   6   2   8  -13.53   26.70   0
   6   2   9   16.06   31.96   0
  -2   0   9  116.10   50.96   0
   0   1  10   21.57   39.79   0
   2   2   8   81.33   42.31   0
   3   2  10   50.65   39.78   0
   4   2  11   29.25   38.09   0
   5   2  11    4.77   38.17   0
   6   2  10   22.91   35.58   0
   8   1   5   15.90   16.87   0
  -2   0   3  142.29   26.08   0
  -1   0   1 1236.08   36.33   0
   0   1  11   24.49   50.38   0
   2   2   6  335.67   50.12   0
   2   2   7  123.39   35.76   0
   2   2   9  -10.80   30.98   0
   2   2  10   16.15   42.72   0
   3   2   5  554.43   49.75   0
   3   2  11   -8.40   36.53   0
   4   2   5   10.61   23.48   0
   7   2   9    9.57   31.20   0
  -5  -2   5   24.16   27.07   0
  -4  -2   0  193.84   13.34   0
  -2   0  10    7.43   39.02   0
  -1   1   6  307.21   46.59   0
  -1   1   7  150.30   40.59   0
  -1   1   8    5.58   27.12   0
   2   2  11   29.21   48.92   0
  -6  -3   5   57.08   31.78   0
  -5  -2   4    5.10   21.52   0
  -5  -2   6   38.93   28.92   0
  -5  -2   7   32.66   33.69   0
  -4  -1   5  157.96   36.30   0
  -4  -1   6   42.30   26.05   0
  -4  -1   7   22.28   31.88   0
  -3  -1   1   12.54   11.87   0
  -1   1   5  601.80   58.28   0
  -1   1   9   83.24   41.34   0
   1   1   2 1605.19   49.58   0
   1   2   7  121.35   41.86   0
   1   2   8   20.58   31.96   0
   1   2   9  146.27   43.00   0
   7   2   7   50.24   27.97   0
  -6  -3   4  103.18   29.54   0
  -5  -2   3  131.05   28.73   0
  -4  -1   4   16.36   22.89   0
  -4  -1   8   64.60   39.90   0
  -3   0   7   89.84   37.29   0
  -1   1  10   65.66   43.67   0
   1   2   6  439.04   55.74   0
   1   2  10  155.90   50.04   0
   2   2   5  163.14   32.98   0
  -6  -3   3   -2.93   20.33   0
  -3   0   5   36.95   28.14   0
  -3   0   6  114.63   33.54   0
  -3   0   8  114.12   43.70   0
  -3   0   9   21.45   39.38   0
  -1   1  11   16.59   42.82   0
   1   2  11  -17.12   42.31   0
  -1   1   4  491.25   45.31   0
   0   2   8  167.80   44.09   0
   0   2   9  165.12   47.62   0
   3   2   4   95.40   24.81   0
   4   3  10   77.27   45.02   0
   5   3  10    4.16   36.40   0
   5   3  11   31.26   43.76   0
   6   2   5   14.08   19.40   0
   7   2   6   -5.75   20.96   0
  -4  -1   3    8.21   20.36   0
  -2   0   2   -0.15   12.85   0
  -2   1   7   39.35   33.80   0
  -2   1   8  156.92   42.01   0
  -2   1   9   72.36   40.39   0
   0   2   7  219.18   43.78   0
   0   2  10   -8.91   35.79   0
   0   2  11  -25.03   39.83   0
   1   2   5  713.36   56.83   0
   3   3   9  370.02   59.01   0
   3   3  10   89.69   41.95   0
   3   3  11  -22.14   40.84   0
   4   3   8  171.81   42.62   0
   4   3   9   40.22   29.88   0
   4   3  11   35.11   37.40   0
   5   3   9  110.15   35.45   0
   6   3  10   32.73   35.48   0
  -7  -4   3   35.52   20.95   0
  -6  -3   2   92.04   22.27   0
  -5  -2   2   68.43   22.24   0
  -3   0   4   10.18   20.29   0
  -2   1   6  112.32   33.47   0
  -2   1  10   38.22   41.95   0
   0   2   6   25.04   35.26   0
   2   2   4  423.35   38.42   0
   3   3   8   58.45   32.61   0
   3   3  12   19.32   44.52   0
   5   2   4  333.19   30.77   0
   5   3   8   39.57   29.13   0
   6   3   9   16.43   30.85   0
   2   3   9   -4.76   26.84   0
   2   3  10   17.21   35.78   0
   2   3  11   40.28   41.32   0
   2   3  12   55.78   53.57   0
   4   3   7  568.54   58.18   0
   6   3   8   22.74   27.73   0
  -2   1   5  150.05   34.45   0
  -1   2   8    5.88   27.45   0
  -1   2   9   66.00   42.27   0
  -1   2  10   67.10   43.11   0
  -1   2  11   -4.69   45.65   0
   2   3   8  583.86   65.29   0
   3   3   7   77.93   30.77   0
   5   3   7    6.08   24.21   0
   7   3   9    0.73   29.61   0
  -7  -4   2   12.96   15.65   0
  -5  -1   6   17.56   28.50   0
  -5  -1   7   87.80   36.12   0
  -4   0   7    1.26   31.08   0
  -4   0   8   72.26   36.00   0
  -1   2   7  204.59   43.71   0
   0   2   5  965.08   66.03   0
   1   2   4   -3.84   24.48   0
   1   3   9  396.85   59.35   0
   1   3  10  203.54   53.01   0
   1   3  11   15.36   41.41   0
   2   3   7  123.43   35.00   0
  -5  -1   5   -0.67   23.36   0
  -4  -1   2  154.63   24.72   0
  -4   0   6   47.84   29.56   0
  -3   1   8   22.21   36.57   0
  -3   1   9   -6.18   32.12   0
   0   1   2   24.92   19.87   0
   1   3   8    6.55   30.22   0
  -6  -2   5   32.51   26.66   0
  -3   1   7  109.51   34.16   0
  -2   1   4  402.62   45.31   0
  -1   2   6  257.82   43.74   0
   0   3  10  -29.20   39.03   0
   0   3  11    2.72   46.94   0
   3   3   6  286.19   41.09   0
   4   3   6  313.65   40.06   0
   4   4  11   38.13   42.20   0
   5   4  11    1.97   36.28   0
   7   2   5   39.68   18.06   0
  -4   0   5  161.51   35.51   0
  -3   1   6  113.93   37.65   0
  -2   2   9   47.82   37.74   0
  -2   2  10  -17.92   30.38   0
   0   3   9  147.94   45.59   0
   1   3   7  429.14   54.27   0
   2   3   6    6.17   25.89   0
   3   4  11   -5.98   35.13   0
   3   4  12   10.73   41.39   0
   4   4  10   84.56   39.56   0
   5   4  10   44.55   39.15   0
  -6  -2   4   29.88   26.02   0
  -5  -1   4   41.58   23.70   0
  -2   2   8   46.85   34.31   0
   0   3   8 1168.04   90.85   0
   2   4  11   35.15   46.25   0
   2   4  12   33.63   45.95   0
   3   4  10  257.46   53.87   0
   4   4   9   38.94   33.78   0
   6   4  10   80.18   38.36   0
   8   2   6   13.09   16.60   0
  -2   2   7   96.57   36.97   0
  -1   2   5  375.80   49.81   0
  -1   3  11   50.31   50.03   0
   0   2   4 1747.16   77.76   0
   2   4  10  -16.92   35.97   0
   3   4   9  125.62   38.39   0
   5   4   9   61.84   32.26   0
   6   2   4   26.64   15.37   0
  -4   0   4  100.01   28.78   0
  -3   1   5   51.02   29.31   0
  -1   3   9   86.02   45.67   0
  -1   3  10   38.16   39.71   0
   0   3   7   10.83   28.29   0
   1   3   6  554.71   57.18   0
   1   4  11   36.68   41.37   0
   2   2   3  261.70   28.56   0
   2   4   9  170.81   45.91   0
   4   4   8  -10.51   27.83   0
   6   3   6  152.85   28.90   0
   6   4   9   19.59   29.39   0
   7   3   7   35.20   24.03   0
  -5   0   7   12.63   29.05   0
  -4   1   8   24.09   34.56   0
  -2   2   6   66.71   35.19   0
   1   4  10  171.27   50.04   0
   3   3   5  496.49   45.35   0
   3   4   8   95.70   35.84   0
   4   2   3   64.09   16.03   0
   5   4   8    2.33   24.57   0
  -6  -2   3   65.56   24.63   0
  -5  -2   1   -2.29   12.27   0
  -4   1   7   19.37   32.64   0
  -3   2   9   -6.23   31.48   0
  -1   3   8   71.30   34.01   0
   1   4   9  146.85   45.10   0
   2   3   5  875.93   60.65   0
   2   4   8   11.46   29.66   0
  -6  -1   6   41.66   29.22   0
  -5  -1   3   93.33   26.54   0
  -5   0   6  -19.39   24.63   0
  -3   2   8    4.59   30.48   0
  -2   1   3   13.06   18.78   0
   0   3   6   21.85   27.50   0
   0   4  10   18.27   42.52   0
   0   4  11  -15.56   38.77   0
   1   2   3 1854.84   67.34   0
   4   5  11   54.28   42.22   0
   6   4   8   10.90   28.67   0
  -4   1   6  134.16   36.68   0
  -3   1   4  238.88   38.77   0
  -2   3   9  108.62   47.61   0
  -1   2   4  264.88   40.85   0
  -1   3   7  649.20   66.96   0
   1   4   8  153.29   43.25   0
   3   4   7   17.93   25.46   0
   3   5  11    6.65   36.56   0
   4   4   7  169.35   39.26   0
   5   5  11  -12.43   32.84   0
  -3   2   7  169.44   39.42   0
  -2   2   5  255.87   40.70   0
  -1   1   2 1197.67   50.40   0
   0   4   9  194.12   49.47   0
   2   4   7   68.21   31.84   0
   2   5  11   42.00   41.67   0
   3   5  10  138.79   50.62   0
   4   5  10   28.30   34.88   0
   5   4   7   32.01   25.48   0
   5   5  10   12.84   35.02   0
  -2   3   8  288.83   51.40   0
  -1   4  11    7.26   41.00   0
;
_shelx_hkl_checksum     64083
_shelx_res_file
;
TITL ycznln_a.res in P-1
    YCZnLN.res
    created by SHELXL-2018/3 at 12:12:54 on 28-Feb-2020
CELL  0.56083    6.7689   8.3283   9.4835   69.942   75.447   75.901
ZERR     1.00    0.0008   0.0010   0.0011    0.009    0.009    0.009
LATT 1
SFAC C H N O Zn
UNIT 12 12 16 2 2
TEMP 22
SIZE 0.267   0.042   0.032
L.S.  20
PLAN  20
BOND $H
CONF
LIST 4
FMAP 2
ACTA
DFIX 0.87 0.02 N2 H2A N2 H2B
EQIV $1 -x+1, -y+1, -z+1
EQIV $2 -x+1, -y+1, -z
EQIV $3 x, y+1, z-1
HTAB N2 N5_$2
HTAB N2 N8_$3
HTAB C1 N3_$1
HTAB C4 N8_$3
WGHT    0.025500
FVAR       0.77772
ZN1   5    0.711177    0.522567    0.370114    11.00000    0.04141    0.02652 =
         0.02889   -0.00364   -0.00603   -0.00455
O1    4    0.777470    0.551324    0.133065    11.00000    0.05480    0.02557 =
         0.02870   -0.00504   -0.00270   -0.00697
N1    3    0.722820    0.783055    0.275821    11.00000    0.03094    0.02608 =
         0.03016   -0.00434   -0.00829   -0.00451
N2    3    0.824179    0.745419   -0.100812    11.00000    0.06602    0.02801 =
         0.02674   -0.00758   -0.00789   -0.00452
H2A   2    0.859305    0.662795   -0.140655    11.00000   -1.20000
H2B   2    0.827183    0.851804   -0.163673    11.00000   -1.20000
N3    3    0.424398    0.462701    0.395126    11.00000    0.04424    0.04322 =
         0.01896   -0.00779   -0.00771   -0.01241
N4    3    0.323446    0.516232    0.296667    11.00000    0.04889    0.02383 =
         0.03818   -0.00246   -0.00497   -0.01502
N5    3    0.226757    0.567756    0.201290    11.00000    0.07513    0.05622 =
         0.04264   -0.00308   -0.03303   -0.01547
N6    3    0.922863    0.313195    0.435060    11.00000    0.04301    0.03137 =
         0.04047   -0.00187   -0.00371    0.00205
N7    3    0.866886    0.197103    0.543163    11.00000    0.04080    0.03414 =
         0.03827   -0.00979   -0.00986    0.00137
N8    3    0.818251    0.082078    0.647367    11.00000    0.07481    0.03585 =
         0.04944    0.01001   -0.01171   -0.01217
C1    1    0.693591    0.895655    0.355094    11.00000    0.04592    0.03572 =
         0.02995   -0.01180   -0.00991   -0.00433
AFIX  43
H1    2    0.678297    0.853763    0.460923    11.00000   -1.20000
AFIX   0
C2    1    0.685465    1.072721    0.284095    11.00000    0.05074    0.03170 =
         0.04742   -0.01470   -0.01081   -0.00894
AFIX  43
H2    2    0.667083    1.147761    0.341574    11.00000   -1.20000
AFIX   0
C3    1    0.704833    1.135554    0.128456    11.00000    0.04650    0.02941 =
         0.04484   -0.00696   -0.00593   -0.00946
AFIX  43
H3    2    0.696926    1.254022    0.079321    11.00000   -1.20000
AFIX   0
C4    1    0.736379    1.020679    0.044783    11.00000    0.03969    0.02656 =
         0.03189   -0.00236   -0.00709   -0.00393
AFIX  43
H4    2    0.750748    1.060098   -0.061039    11.00000   -1.20000
AFIX   0
C5    1    0.745838    0.845628    0.123468    11.00000    0.02655    0.02758 =
         0.02968   -0.00703   -0.00389   -0.00258
C6    1    0.784799    0.703534    0.049048    11.00000    0.02696    0.03054 =
         0.02974   -0.00564   -0.00582   -0.00263
HKLF 4
REM  ycznln_a.res in P-1
REM wR2 = 0.0777, GooF = S = 0.804, Restrained GooF = 0.804 for all data
REM R1 = 0.0397 for 1344 Fo > 4sig(Fo) and 0.0677 for all 2088 data
REM 151 parameters refined using 2 restraints
END
WGHT      0.0255      0.0000
REM Highest difference peak  0.653,  deepest hole -0.516,  1-sigma level  0.088
Q1    1   0.0456  0.5230  0.3655  11.00000  0.05    0.65
Q2    1   0.2710  0.5217  0.3991  11.00000  0.05    0.46
Q3    1   0.5401  0.5222  0.3721  11.00000  0.05    0.44
Q4    1   0.9071  0.5091  0.3584  11.00000  0.05    0.40
Q5    1   0.7511  0.5393  0.2396  11.00000  0.05    0.39
Q6    1   0.3355  0.5032  0.1792  11.00000  0.05    0.31
Q7    1   0.3191  0.5799  0.2674  11.00000  0.05    0.29
Q8    1   0.7304  0.8410  0.2170  11.00000  0.05    0.28
Q9    1   0.5423  0.5561  0.1052  11.00000  0.05    0.27
Q10   1   0.1577  0.5674  0.1213  11.00000  0.05    0.27
Q11   1   0.4710  0.9161  0.3381  11.00000  0.05    0.27
Q12   1   0.9941  0.5742  0.1402  11.00000  0.05    0.26
Q13   1   0.7694  0.7871  0.0762  11.00000  0.05    0.25
Q14   1   0.8139  0.6870 -0.1139  11.00000  0.05    0.25
Q15   1   1.0080  0.6344 -0.0543  11.00000  0.05    0.24
Q16   1   0.7430  0.6599  0.3894  11.00000  0.05    0.24
Q17   1   0.4239  0.4841  0.4498  11.00000  0.05    0.23
Q18   1   0.9434  0.5684  0.2092  11.00000  0.05    0.23
Q19   1   0.6916  1.2590 -0.0281  11.00000  0.05    0.23
Q20   1   0.6824  0.3415  0.5429  11.00000  0.05    0.22
;
_shelx_res_checksum     54809
data_global
_journal_date_recd_electronic     2020-11-27
_journal_date_accepted     2020-12-23
_journal_name_full     'Acta Crystallographica, Section E'
_journal_year     2021
_journal_volume     77
_journal_issue      2
_journal_page_first     111
_journal_page_last     116
_journal_paper_category     GM
_journal_paper_doi     10.1107/S2056989020016680
_journal_coeditor_code     YZ2003
_publ_contact_author_name     "Sylvain Bern\`es"
_publ_contact_author_address
;
Instituto de F\'isica
Benem\'erita Universidad Aut\'onoma de Puebla
Av. San Claudio y 18 Sur
72570 Puebla, Pue.
Mexico
;
_publ_contact_author_email     sylvain_bernes@hotmail.com
_publ_contact_author_fax     .
_publ_contact_author_phone     (+52)(222)1289050
_publ_section_title
;\
Structure and NMR properties of the dinuclear complex
di-\m-azido-\k^4^<i>N</i>^1^:<i>N</i>^1^-bis[(azido-\k<i>N</i>)(pyridine-2-\
carboxamide-\k^2^<i>N</i>^1^,<i>O</i>)zinc(II)]
;
_publ_section_title_footnote     .
loop_
    _publ_author_name
    _publ_author_footnote
    _publ_author_address
    "Pastor Ram\'irez, C\'andida" .
;
Instituto de Ciencias
Benem\'erita Universidad Aut\'onoma de Puebla
Av. San Claudio y 18 Sur
72570 Puebla, Pue.
Mexico
;
    "Bern\`es, Sylvain" .
;
Instituto de F\'isica
Benem\'erita Universidad Aut\'onoma de Puebla
72570 Puebla, Pue.
Mexico
;
    "Hern\'andez Anzaldo,  Samuel" .
;
Instituto de Ciencias
Benem\'erita Universidad Aut\'onoma de Puebla
Av. San Claudio y 18 Sur
72570 Puebla, Pue.
Mexico
;
    "Reyes Ortega,  Yasmi" .
;
Instituto de Ciencias
Benem\'erita Universidad Aut\'onoma de Puebla
Av. San Claudio y 18 Sur
72570 Puebla, Pue.
Mexico
;
_publ_section_synopsis
;
The crystal structure of a dimeric Zn^II^ complex with picolinamide and azido
ligands is characterized in the solid state and in solution.
;
