# Supplementary material for: Structure and NMR properties of the dinuclear complex di-μ-azido-κ4 N 1:N 1-bis­[(azido-κN)(pyridine-2-carboxamide-κ2 N 1,O)zinc(II)]
Source: Acta Crystallogr E Crystallogr Commun. 2021 Jan 8;77(Pt 2):111–6. doi: 10.1107/S2056989020016680 (PMC7869550; doi:10.1107/S2056989020016680)
Supplement: Supplementary file 2 [file e-77-00111-Isup2.hkl]

data_I                                                                          
_shelx_title ' ycznln_a.res in P-1'                                             
_shelx_refln_list_code          4                                               
_shelx_F_calc_maximum      124.70                                               
_exptl_crystal_F_000       272.00                                               
_reflns_d_resolution_high  0.7827                                               
                                                                                
loop_                                                                           
 _space_group_symop_operation_xyz                                               
 'x, y, z'                                                                      
 '-x, -y, -z'                                                                   
                                                                                
_cell_length_a     6.7689                                                       
_cell_length_b     8.3283                                                       
_cell_length_c     9.4835                                                       
_cell_angle_alpha  69.942                                                       
_cell_angle_beta   75.447                                                       
_cell_angle_gamma  75.901                                                       
                                                                                
_shelx_F_squared_multiplier     1.000                                           
                                                                                
loop_                                                                           
 _refln_index_h                                                                 
 _refln_index_k                                                                 
 _refln_index_l                                                                 
 _refln_F_squared_calc                                                          
 _refln_F_squared_meas                                                          
 _refln_F_squared_sigma                                                         
 _refln_observed_status                                                         
   1   0   0         61.94         60.95        13.60 o                         
   2   0   0      15550.63      16259.02        72.68 o                         
   3   0   0        604.77        615.99        20.23 o                         
   4   0   0        829.01        935.76        36.05 o                         
   5   0   0        664.59        733.55        42.34 o                         
   6   0   0         33.75         26.56        22.59 o                         
   7   0   0        169.33        183.44        27.47 o                         
   8   0   0         15.52         25.63        22.19 o                         
  -8   1   0         24.74         49.29        32.57 o                         
  -7   1   0         39.71         48.21        28.79 o                         
  -6   1   0         15.99         18.79        21.24 o                         
  -5   1   0        289.63        289.03        19.42 o                         
  -4   1   0        351.92        345.73        24.63 o                         
  -3   1   0       1605.36       1582.75        41.79 o                         
  -2   1   0        204.11        170.88        18.12 o                         
  -1   1   0       1394.95       1330.31        30.24 o                         
   1   1   0         26.73         32.75         6.93 o                         
   2   1   0       1361.66       1403.81        41.12 o                         
   3   1   0         41.32         64.61        18.72 o                         
   4   1   0         94.86         96.30        16.18 o                         
   5   1   0         23.01         26.10        15.86 o                         
   6   1   0         18.17         16.95        15.97 o                         
   7   1   0         28.45         44.71        22.66 o                         
   8   1   0          7.64          9.20        20.00 o                         
  -7   2   0         48.47         60.30        29.33 o                         
  -6   2   0          5.95          3.86        17.48 o                         
  -5   2   0        164.20        161.73        24.21 o                         
  -4   2   0        422.81        439.58        30.38 o                         
  -3   2   0       1416.37       1345.97        34.97 o                         
  -2   2   0       1639.43       1579.52        38.85 o                         
  -1   2   0       3665.56       3458.23        52.39 o                         
   0   2   0       3467.34       3669.34        56.92 o                         
   1   2   0        183.37        159.59        17.29 o                         
   2   2   0       2361.46       2271.09        33.95 o                         
   3   2   0        783.99        811.01        28.12 o                         
   4   2   0        302.86        293.63        12.91 o                         
   5   2   0        388.66        402.37        22.78 o                         
   6   2   0         29.13         32.39        13.38 o                         
   7   2   0        167.52        167.58        16.68 o                         
   8   2   0          5.70         21.89        35.34 o                         
  -7   3   0        161.90        166.52        19.40 o                         
  -6   3   0         26.23         35.70        18.87 o                         
  -5   3   0        412.58        440.62        28.64 o                         
  -4   3   0         15.88         17.03        18.30 o                         
  -3   3   0        346.13        365.20        27.31 o                         
  -2   3   0       1213.69       1138.96        41.86 o                         
  -1   3   0        347.42        326.81        26.80 o                         
   0   3   0       5048.21       5707.39        73.51 o                         
   1   3   0        972.10        969.50        36.13 o                         
   2   3   0       3840.54       3825.56       111.48 o                         
   3   3   0       1160.85       1192.87        29.09 o                         
   4   3   0        629.82        584.43        21.96 o                         
   5   3   0        285.44        285.60        15.42 o                         
   6   3   0         49.33         59.81        22.63 o                         
   7   3   0        165.41        165.05        23.12 o                         
   8   3   0          0.00         -7.20        15.50 o                         
  -6   4   0         18.95         19.60        22.21 o                         
  -5   4   0        334.45        375.09        30.25 o                         
  -4   4   0          4.61         -3.33        19.32 o                         
  -3   4   0        509.17        464.72        30.72 o                         
  -2   4   0        231.75        221.35        28.97 o                         
  -1   4   0       1420.01       1459.68        58.83 o                         
   0   4   0       1959.90       2039.54        46.76 o                         
   1   4   0        585.77        592.21        36.24 o                         
   2   4   0       1764.80       1786.64        87.00 o                         
   3   4   0          0.35         -3.01        16.79 o                         
   4   4   0        573.20        544.32        43.05 o                         
   5   4   0          1.48          4.28        22.62 o                         
   6   4   0        105.42        100.40        13.61 o                         
   7   4   0         54.52         64.78        26.06 o                         
   8   4   0          7.82         18.25        18.87 o                         
  -6   5   0         37.01         38.58        24.16 o                         
  -5   5   0        128.84        149.05        27.43 o                         
  -4   5   0          0.02          5.90        20.85 o                         
  -3   5   0        435.11        445.16        33.64 o                         
  -2   5   0        177.04        181.20        30.43 o                         
  -1   5   0        758.65        707.07        49.01 o                         
   0   5   0       1309.35       1344.56        43.23 o                         
   1   5   0        192.74        176.83        29.90 o                         
   2   5   0        785.23        792.03        37.74 o                         
   3   5   0        123.28        119.60        52.51 o                         
   4   5   0        167.11        176.99        23.14 o                         
   5   5   0         49.26         47.74        25.87 o                         
   6   5   0         26.28         32.61        29.55 o                         
   7   5   0         24.65         29.36        10.78 o                         
  -5   6   0        135.75        142.78        30.31 o                         
  -4   6   0         10.35         13.97        24.64 o                         
  -3   6   0        505.71        521.33        40.88 o                         
  -2   6   0         14.52          4.83        25.44 o                         
  -1   6   0        825.65        766.55        46.96 o                         
   0   6   0        235.86        228.54        36.92 o                         
   1   6   0        458.98        455.36        40.65 o                         
   2   6   0        230.84        242.00        30.92 o                         
   3   6   0          3.04         -6.22        18.82 o                         
   4   6   0         77.63         88.46        26.56 o                         
   5   6   0         61.05         79.96        18.94 o                         
   6   6   0        105.73        124.14        33.92 o                         
   7   6   0         23.33         28.12        34.25 o                         
  -4   7   0         19.07         14.66        25.66 o                         
  -3   7   0        310.95        279.75        36.77 o                         
  -2   7   0         12.71         13.01        26.23 o                         
  -1   7   0        274.07        301.88        35.29 o                         
   0   7   0         91.48         86.67        29.20 o                         
   1   7   0        101.06        138.97        28.99 o                         
   2   7   0        287.71        304.49        32.52 o                         
   3   7   0          7.49         16.75        23.53 o                         
   4   7   0          7.62          3.77        26.63 o                         
   5   7   0         12.71         14.10        21.58 o                         
   6   7   0          1.34         13.04        31.36 o                         
  -3   8   0        204.67        190.40        33.50 o                         
  -2   8   0         11.75          3.18        27.48 o                         
  -1   8   0        349.21        303.46        34.86 o                         
   0   8   0          8.31          6.37        25.80 o                         
   1   8   0         97.77        103.78        28.58 o                         
   2   8   0        281.97        254.74        37.54 o                         
   3   8   0          4.88         27.87        31.58 o                         
   4   8   0        177.09        163.49        40.78 o                         
   5   8   0          0.00         -7.32        23.62 o                         
   6   8   0         54.63         55.82        18.89 o                         
  -2   9   0          1.72         -4.46        27.36 o                         
  -1   9   0        176.40        176.34        36.35 o                         
   0   9   0          0.22         -5.87        28.45 o                         
   1   9   0        150.83        194.86        39.09 o                         
   2   9   0          3.85         23.88        31.82 o                         
   3   9   0          2.28         -5.24        28.65 o                         
   4   9   0         10.38         13.97        41.26 o                         
  -4  -9   1         11.12          1.30        37.30 o                         
  -3  -9   1        121.09        104.02        29.19 o                         
  -2  -9   1          0.02          3.17        24.60 o                         
  -1  -9   1        152.15        170.04        39.09 o                         
   0  -9   1         25.41         21.10        30.98 o                         
   1  -9   1         62.89         93.52        37.10 o                         
  -5  -8   1        168.48        155.82        31.35 o                         
  -4  -8   1         30.57         44.66        36.46 o                         
  -3  -8   1        164.62        183.52        29.44 o                         
  -2  -8   1          0.86         15.13        23.15 o                         
  -1  -8   1        106.00        112.74        32.82 o                         
   0  -8   1        213.81        221.37        37.05 o                         
   1  -8   1        143.98        121.93        35.60 o                         
   2  -8   1        187.74        179.43        37.93 o                         
   3  -8   1         18.00          4.96        34.44 o                         
  -6  -7   1        123.69        162.16        46.77 o                         
  -5  -7   1         43.02         54.14        24.79 o                         
  -4  -7   1         86.11         90.02        30.76 o                         
  -3  -7   1        217.85        229.26        27.29 o                         
  -2  -7   1        185.90        196.47        29.55 o                         
  -1  -7   1        212.80        239.86        33.04 o                         
   0  -7   1         20.57         -3.19        23.48 o                         
   1  -7   1        131.26        107.63        26.81 o                         
   2  -7   1         91.60         84.04        27.95 o                         
   3  -7   1         52.58         44.56        29.65 o                         
   4  -7   1         43.48         52.90        27.92 o                         
  -7  -6   1          1.78        -20.00        34.42 o                         
  -6  -6   1        142.28        198.66        46.05 o                         
  -5  -6   1         16.08         23.01        17.94 o                         
  -4  -6   1          4.17         -4.85        20.04 o                         
  -3  -6   1        199.22        200.16        37.82 o                         
  -2  -6   1         22.53         18.56        26.00 o                         
  -1  -6   1        600.66        598.46        41.54 o                         
   0  -6   1         11.92         -6.57        23.52 o                         
   1  -6   1        256.62        234.97        28.57 o                         
   2  -6   1        247.43        237.49        31.01 o                         
   3  -6   1         25.58         45.86        25.88 o                         
   4  -6   1        178.46        181.70        32.39 o                         
   5  -6   1          2.69         14.82        24.38 o                         
  -7  -5   1          0.08         -6.79        20.08 o                         
  -6  -5   1        200.12        265.93        40.41 o                         
  -5  -5   1         51.45         33.32        28.23 o                         
  -4  -5   1        322.48        337.78        29.82 o                         
  -3  -5   1         51.02         39.09        27.15 o                         
  -2  -5   1         67.89         82.71        22.78 o                         
  -1  -5   1        379.29        345.34        35.34 o                         
   0  -5   1          0.02         -3.77        21.07 o                         
   1  -5   1        763.29        791.40        41.74 o                         
   2  -5   1        310.30        285.74        31.61 o                         
   3  -5   1        275.49        298.45        35.04 o                         
   4  -5   1        270.40        261.53        29.85 o                         
   5  -5   1         87.79         84.49        25.19 o                         
   6  -5   1         59.00         69.36        24.14 o                         
  -7  -4   1         17.39         14.76        11.59 o                         
  -6  -4   1         60.04         71.97        14.29 o                         
  -5  -4   1         78.57         64.53        18.37 o                         
  -4  -4   1         64.26         61.97        12.90 o                         
  -3  -4   1        160.61        141.10        18.53 o                         
  -2  -4   1         46.06        107.77        18.40 o                         
  -1  -4   1        323.18        285.30        26.76 o                         
   0  -4   1        217.54        260.34        28.22 o                         
   1  -4   1       1145.74       1103.99        42.66 o                         
   2  -4   1        366.86        360.54        32.77 o                         
   3  -4   1        325.06        336.63        32.46 o                         
   4  -4   1        240.71        231.02        26.99 o                         
   5  -4   1         97.21        113.79        23.42 o                         
   6  -4   1         43.54         37.22        21.01 o                         
  -8  -3   1         48.57         47.01        22.14 o                         
  -7  -3   1         60.01         72.65        22.20 o                         
  -6  -3   1        268.06        283.26        26.07 o                         
  -5  -3   1          0.12         -6.59        18.51 o                         
  -4  -3   1        443.03        424.50        26.19 o                         
  -3  -3   1        221.29        202.94        15.96 o                         
  -2  -3   1        345.24        335.34        23.11 o                         
  -1  -3   1       1045.88        969.78        29.92 o                         
   0  -3   1        103.81        123.24        19.75 o                         
   1  -3   1       4713.98       4731.05        99.17 o                         
   2  -3   1         59.81         62.04        20.32 o                         
   3  -3   1       1536.71       1629.60        52.15 o                         
   4  -3   1        299.26        294.69        23.49 o                         
   5  -3   1        265.31        269.05        23.76 o                         
   6  -3   1        188.86        178.74        20.31 o                         
   7  -3   1         49.53         55.89        17.89 o                         
  -8  -2   1         12.98         11.57        23.01 o                         
  -7  -2   1         40.33         66.54        25.96 o                         
  -6  -2   1        149.02        164.44        17.04 o                         
  -5  -2   1         11.74          5.74        14.31 o                         
  -4  -2   1        159.71        169.97        21.16 o                         
  -3  -2   1        141.99        121.99        25.03 o                         
  -2  -2   1        234.75        219.99        17.08 o                         
  -1  -2   1         60.13         47.41        11.91 o                         
   0  -2   1        633.27        610.28        24.94 o                         
   1  -2   1       1230.17       1160.49        37.35 o                         
   2  -2   1         35.19         29.68        16.63 o                         
   3  -2   1        537.60        538.29        26.36 o                         
   4  -2   1         31.50         25.88        14.73 o                         
   5  -2   1         17.20          4.15        13.41 o                         
   6  -2   1        154.97        143.21        20.33 o                         
   7  -2   1         21.44         18.36        16.14 o                         
  -8  -1   1          8.60          6.74        23.53 o                         
  -7  -1   1         71.73         73.95        24.32 o                         
  -6  -1   1        162.56        196.27        25.09 o                         
  -5  -1   1         79.03         79.21        21.02 o                         
  -4  -1   1        300.72        306.60        27.87 o                         
  -3  -1   1          9.44         18.39        15.69 o                         
  -2  -1   1        276.64        214.49        23.07 o                         
  -1  -1   1        966.80        908.48        23.52 o                         
   0  -1   1        362.53        381.15        15.71 o                         
   1  -1   1         26.05         43.22        16.26 o                         
   2  -1   1        586.30        629.08        20.12 o                         
   3  -1   1       1969.79       1940.09        39.96 o                         
   4  -1   1        165.10        172.53        16.86 o                         
   5  -1   1        402.43        461.62        28.94 o                         
   6  -1   1         56.62         58.37        19.59 o                         
   7  -1   1         32.36         37.29        23.82 o                         
   8  -1   1         74.79         65.89        27.57 o                         
  -8   0   1          2.42          5.76        31.74 o                         
  -7   0   1         64.83         56.84        24.90 o                         
  -6   0   1        164.85        195.73        28.79 o                         
  -5   0   1         45.71         44.33        25.13 o                         
  -4   0   1        671.79        680.33        38.21 o                         
  -3   0   1        221.92        254.65        21.52 o                         
  -2   0   1        546.56        464.45        21.28 o                         
  -1   0   1       2178.61       1980.18        37.07 o                         
   1   0   1       4508.22       4518.32        72.41 o                         
   2   0   1       1650.23       1748.58        34.80 o                         
   3   0   1       4185.89       4305.21        57.91 o                         
   4   0   1       1950.47       1943.18        46.97 o                         
   5   0   1       1270.11       1331.83        36.95 o                         
   6   0   1        291.05        307.36        28.20 o                         
   7   0   1        122.65        125.89        25.52 o                         
   8   0   1         99.87         85.48        24.63 o                         
  -7   1   1         76.00         96.45        31.90 o                         
  -6   1   1         76.82        119.20        30.92 o                         
  -5   1   1        207.41        215.91        28.35 o                         
  -4   1   1        334.89        376.48        31.89 o                         
  -3   1   1        319.71        326.88        27.65 o                         
  -2   1   1         17.45         20.62        16.96 o                         
  -1   1   1         42.51         48.34        13.25 o                         
   1   1   1       3010.45       3052.91        37.64 o                         
   2   1   1       9545.88       9861.84        64.81 o                         
   3   1   1       1512.32       1463.53        25.28 o                         
   4   1   1        849.49        919.27        27.41 o                         
   5   1   1        571.13        607.02        29.34 o                         
   6   1   1         54.90         41.34        18.58 o                         
   7   1   1        191.77        165.86        24.78 o                         
   8   1   1          1.50         10.55        20.45 o                         
  -7   2   1         62.52         81.49        32.06 o                         
  -6   2   1          2.40          5.78        31.76 o                         
  -5   2   1         43.64         62.98        32.91 o                         
  -4   2   1        702.01        747.62        67.79 o                         
  -3   2   1         23.06         27.62        20.69 o                         
  -2   2   1       1636.11       1644.28        47.15 o                         
  -1   2   1         87.70         90.46        14.56 o                         
   0   2   1       2123.64       2153.68        58.21 o                         
   1   2   1       2278.26       2169.38        31.65 o                         
   2   2   1       1728.59       1718.23        39.12 o                         
   3   2   1       1848.51       1929.36        45.32 o                         
   4   2   1          1.55          3.28         9.27 o                         
   5   2   1        198.57        192.97        14.60 o                         
   6   2   1         89.95        108.61        18.97 o                         
   7   2   1         21.96         33.00        16.07 o                         
   8   2   1         56.97         56.23        17.96 o                         
  -7   3   1         32.41         67.91        25.21 o                         
  -6   3   1          8.72         13.22        23.43 o                         
  -5   3   1         16.87         15.20        22.25 o                         
  -4   3   1        333.27        363.49        30.28 o                         
  -3   3   1        190.54        207.39        24.72 o                         
  -2   3   1       2503.61       2548.05        70.32 o                         
  -1   3   1          1.64          3.65        17.64 o                         
   0   3   1       4281.62       4512.06        64.16 o                         
   1   3   1        151.50        144.51        19.31 o                         
   2   3   1       1632.51       1554.44        57.44 o                         
   3   3   1       1092.53       1078.23        40.52 o                         
   4   3   1          6.40          5.42        16.40 o                         
   5   3   1        284.21        272.18        20.67 o                         
   6   3   1         50.99         46.54        22.13 o                         
   7   3   1        100.43        111.97        21.45 o                         
   8   3   1         41.03         41.12        21.19 o                         
  -6   4   1         53.23         44.47        27.80 o                         
  -5   4   1        266.86        256.09        27.96 o                         
  -4   4   1        215.54        235.69        28.13 o                         
  -3   4   1        142.47        122.76        22.20 o                         
  -2   4   1        881.74        847.53        37.16 o                         
  -1   4   1         74.45         70.60        20.63 o                         
   0   4   1       2746.71       3220.53        69.26 o                         
   1   4   1        137.85        132.53        22.99 o                         
   2   4   1       2163.08       2003.76        58.52 o                         
   3   4   1       2012.66       2159.86        68.09 o                         
   4   4   1        313.42        322.57        31.92 o                         
   5   4   1        776.89        824.77        34.34 o                         
   6   4   1          1.00         -0.66        15.01 o                         
   7   4   1        231.15        248.60        27.07 o                         
   8   4   1         15.51         16.97        12.16 o                         
  -6   5   1          3.22          3.98        25.57 o                         
  -5   5   1        294.83        302.06        34.48 o                         
  -4   5   1        181.72        157.55        27.37 o                         
  -3   5   1        267.91        247.10        27.82 o                         
  -2   5   1        602.54        549.47        33.58 o                         
  -1   5   1          5.86         -1.57        21.04 o                         
   0   5   1       2009.12       2177.61        59.15 o                         
   1   5   1        135.85        136.87        27.66 o                         
   2   5   1       1700.23       1688.26        57.17 o                         
   3   5   1        855.03        794.54        57.35 o                         
   4   5   1        255.36        305.35        36.50 o                         
   5   5   1        229.15        278.48        35.30 o                         
   6   5   1         10.59         24.91        25.71 o                         
   7   5   1         20.60         16.27        17.65 o                         
   8   5   1          6.03          7.99        12.30 o                         
  -5   6   1          5.21          9.01        26.72 o                         
  -4   6   1          0.93         -3.31        22.07 o                         
  -3   6   1         14.57         13.90        21.98 o                         
  -2   6   1         85.74         89.12        25.30 o                         
  -1   6   1          1.54         -0.37        22.05 o                         
   0   6   1        906.66        995.93        50.70 o                         
   1   6   1         45.75         53.13        26.34 o                         
   2   6   1       1486.14       1449.64        59.25 o                         
   3   6   1        434.44        425.07        49.18 o                         
   4   6   1        297.58        437.41        67.85 o                         
   5   6   1        344.67        388.40        27.58 o                         
   6   6   1         37.50         33.63        25.62 o                         
   7   6   1         55.63         77.35        28.48 o                         
  -4   7   1        133.93        118.49        29.52 o                         
  -3   7   1         74.09         54.36        29.41 o                         
  -2   7   1        619.31        591.40        42.12 o                         
  -1   7   1         34.95         34.37        23.84 o                         
   0   7   1       1294.86       1435.31        62.92 o                         
   1   7   1          0.14          4.52        27.31 o                         
   2   7   1       1317.36       1338.33        62.99 o                         
   3   7   1         65.17         69.53        24.40 o                         
   4   7   1        123.18        146.12        43.36 o                         
   5   7   1        132.40        137.04        25.59 o                         
   6   7   1          1.03        -12.95        29.29 o                         
   7   7   1         48.11         58.68        30.44 o                         
  -3   8   1        135.77        136.39        33.58 o                         
  -2   8   1        163.39        178.62        32.71 o                         
  -1   8   1        144.35        106.92        33.19 o                         
   0   8   1        276.19        311.37        46.87 o                         
   1   8   1          0.09         17.77        27.11 o                         
   2   8   1        612.13        547.17        47.83 o                         
   3   8   1         99.46         62.06        33.41 o                         
   4   8   1        189.78        203.99        27.37 o                         
   5   8   1         72.82         51.35        20.58 o                         
   6   8   1          0.07         -4.19        14.17 o                         
  -2   9   1         36.36         36.72        29.49 o                         
  -1   9   1        214.29        187.65        31.72 o                         
   0   9   1         71.94         58.31        34.49 o                         
   1   9   1         72.73        125.84        38.09 o                         
   2   9   1        151.74        119.59        36.59 o                         
   3   9   1         35.77         20.84        25.51 o                         
   4   9   1        132.65        133.28        27.82 o                         
   5   9   1         45.85         12.36        31.05 o                         
   0  10   1        165.43        177.46        37.82 o                         
   1  10   1         12.78         18.94        31.03 o                         
   2  10   1        152.84        158.00        38.18 o                         
   3  10   1          8.82          4.01        26.83 o                         
  -2  -9   2         85.72        103.21        33.69 o                         
  -1  -9   2         15.61         12.18        29.33 o                         
   0  -9   2        144.48        131.06        35.49 o                         
  -4  -8   2         31.50         26.30        31.96 o                         
  -3  -8   2        123.37         97.64        27.54 o                         
  -2  -8   2        130.83        136.90        34.83 o                         
  -1  -8   2         52.65         56.51        27.42 o                         
   0  -8   2        261.71        319.41        39.04 o                         
   1  -8   2         27.66          3.22        31.07 o                         
   2  -8   2        133.26        156.21        37.32 o                         
   3  -8   2          9.44         28.59        31.80 o                         
  -5  -7   2        313.47        291.61        33.81 o                         
  -4  -7   2          0.14         20.14        31.20 o                         
  -3  -7   2        751.54        724.10        62.54 o                         
  -2  -7   2         11.48         14.81        23.10 o                         
  -1  -7   2        323.42        317.59        33.87 o                         
   0  -7   2        154.10        170.85        28.71 o                         
   1  -7   2         21.39         19.78        24.00 o                         
   2  -7   2        516.40        512.46        52.48 o                         
   3  -7   2          2.00          4.99        32.57 o                         
   4  -7   2        127.38        148.17        42.75 o                         
  -6  -6   2        101.52        117.02        42.79 o                         
  -5  -6   2        247.09        246.19        28.56 o                         
  -4  -6   2          4.15         -0.64        20.94 o                         
  -3  -6   2        612.89        667.88        54.40 o                         
  -2  -6   2         62.30         97.89        26.61 o                         
  -1  -6   2        544.25        549.17        37.65 o                         
   0  -6   2         13.03         24.65        26.98 o                         
   1  -6   2         36.37         30.46        24.78 o                         
   2  -6   2        114.82        131.59        34.53 o                         
   3  -6   2         39.87         53.72        33.56 o                         
   4  -6   2         40.62         65.76        39.60 o                         
   5  -6   2         36.79         43.07        33.86 o                         
  -7  -5   2         25.24         23.95        13.18 o                         
  -6  -5   2        138.96        140.67        23.07 o                         
  -5  -5   2        223.04        226.08        27.55 o                         
  -4  -5   2        143.41        162.25        21.59 o                         
  -3  -5   2        346.97        341.35        31.07 o                         
  -2  -5   2        133.27        146.16        22.33 o                         
  -1  -5   2        525.40        547.31        34.15 o                         
   0  -5   2        383.81        397.99        31.67 o                         
   1  -5   2        349.72        325.51        33.84 o                         
   2  -5   2        449.01        446.82        41.47 o                         
   3  -5   2         11.85          5.66        25.66 o                         
   4  -5   2        237.08        223.20        49.76 o                         
   5  -5   2         88.09        110.42        31.92 o                         
   6  -5   2         25.80         22.59        29.96 o                         
  -7  -4   2         19.07         18.89        12.97 o                         
  -6  -4   2        114.27        106.94        15.68 o                         
  -5  -4   2        554.12        571.76        33.89 o                         
  -4  -4   2        151.89        146.80        18.94 o                         
  -3  -4   2       1362.04       1338.79        40.82 o                         
  -2  -4   2          0.09         21.25        15.28 o                         
  -1  -4   2        677.42        646.53        32.82 o                         
   0  -4   2         55.81         43.83        21.10 o                         
   1  -4   2        350.62        322.98        35.62 o                         
   2  -4   2        155.21        164.27        30.54 o                         
   3  -4   2         11.49         27.58        27.53 o                         
   4  -4   2        192.92        189.99        36.65 o                         
   5  -4   2         58.47         54.58        25.83 o                         
   6  -4   2         31.19         52.87        28.15 o                         
  -7  -3   2          0.10         -7.29        21.38 o                         
  -6  -3   2        153.32        171.82        21.80 o                         
  -5  -3   2        280.43        305.40        41.26 o                         
  -4  -3   2         94.18         88.19        26.54 o                         
  -3  -3   2       1955.11       1944.16        46.91 o                         
  -2  -3   2         32.62         44.16        18.88 o                         
  -1  -3   2       1239.53       1130.17        38.68 o                         
   0  -3   2        711.76        746.21        29.08 o                         
   1  -3   2        771.34        727.22        32.14 o                         
   2  -3   2       1444.86       1532.97        58.89 o                         
   3  -3   2          7.15         -7.28        24.23 o                         
   4  -3   2        893.07        914.09        57.00 o                         
   5  -3   2         90.56        107.36        23.93 o                         
   6  -3   2        173.34        162.08        27.32 o                         
   7  -3   2         15.47         18.79        27.32 o                         
  -7  -2   2          0.11         -0.29        23.64 o                         
  -6  -2   2        280.40        257.19        29.96 o                         
  -5  -2   2        121.63        121.83        21.47 o                         
  -4  -2   2        498.30        507.46        33.19 o                         
  -3  -2   2       1455.13       1474.53        62.87 o                         
  -2  -2   2        165.21        149.71        18.36 o                         
  -1  -2   2        911.76        794.22        28.20 o                         
   0  -2   2          1.73        -10.36        11.14 o                         
   1  -2   2       1059.85       1069.87        34.55 o                         
   2  -2   2        484.88        528.79        32.84 o                         
   3  -2   2        582.93        532.80        40.83 o                         
   4  -2   2        353.96        374.93        39.80 o                         
   5  -2   2          0.43         -8.72        17.47 o                         
   6  -2   2        129.16        136.66        26.66 o                         
   7  -2   2          0.91          8.44        24.03 o                         
  -7  -1   2         20.42         34.31        25.03 o                         
  -6  -1   2        216.46        203.64        30.95 o                         
  -5  -1   2        166.49        184.00        27.38 o                         
  -4  -1   2        249.45        246.73        24.21 o                         
  -3  -1   2       1300.29       1319.26        51.88 o                         
  -2  -1   2        254.20        238.48        25.67 o                         
  -1  -1   2       1568.14       1462.68        34.95 o                         
   0  -1   2        747.08        731.47        23.49 o                         
   1  -1   2       1550.19       1477.02        30.31 o                         
   2  -1   2       1118.21       1101.22        36.49 o                         
   3  -1   2       1148.94       1128.02        43.41 o                         
   4  -1   2        284.21        285.91        20.96 o                         
   5  -1   2          0.13        -14.11        19.78 o                         
   6  -1   2         20.92         19.73        18.77 o                         
   7  -1   2         55.92         64.80        24.10 o                         
   8  -1   2         23.98         30.97        20.72 o                         
  -7   0   2          3.41         18.27        27.60 o                         
  -6   0   2        295.22        324.79        40.26 o                         
  -5   0   2         39.02         58.05        23.53 o                         
  -4   0   2        654.39        733.97        43.12 o                         
  -3   0   2       1016.11        929.53        20.89 o                         
  -2   0   2          7.64          1.65        11.40 o                         
  -1   0   2       1794.28       1627.39        38.16 o                         
   0   0   2         52.77         63.16         7.78 o                         
   1   0   2         30.34         26.47         6.99 o                         
   2   0   2       1256.41       1323.35        28.82 o                         
   3   0   2          2.76          5.81        15.72 o                         
   4   0   2       1802.34       1953.42        54.18 o                         
   5   0   2          8.30          3.48        16.18 o                         
   6   0   2        161.89        160.13        24.13 o                         
   7   0   2         45.36         52.60        22.75 o                         
   8   0   2         24.36         45.46        30.02 o                         
  -7   1   2          3.22         11.24        26.89 o                         
  -6   1   2        147.61        155.75        29.84 o                         
  -5   1   2         14.37          9.02        23.60 o                         
  -4   1   2        523.02        591.71        39.04 o                         
  -3   1   2        512.90        525.92        33.82 o                         
  -2   1   2          1.54         -3.86        11.89 o                         
  -1   1   2       2168.96       2086.28        42.59 o                         
   0   1   2         34.07         44.84        12.60 o                         
   1   1   2       2610.24       2642.12        37.25 o                         
   2   1   2         42.25         39.04        11.49 o                         
   3   1   2        751.82        764.24        16.37 o                         
   4   1   2       1929.13       1979.44        50.37 o                         
   5   1   2        225.09        233.74        14.48 o                         
   6   1   2        907.66        913.38        40.61 o                         
   7   1   2         70.27         57.75        20.57 o                         
   8   1   2        193.37        151.91        25.62 o                         
  -7   2   2         33.20         35.41        37.74 o                         
  -6   2   2        234.85        257.77        39.55 o                         
  -5   2   2          0.23         17.48        23.37 o                         
  -4   2   2       1205.99       1226.46        62.42 o                         
  -3   2   2         70.62         62.33        23.40 o                         
  -2   2   2        258.54        280.93        26.88 o                         
  -1   2   2          5.81         -2.59        16.66 o                         
   0   2   2       2783.91       3279.64        40.82 o                         
   1   2   2       1006.64        982.97        28.55 o                         
   2   2   2       1462.63       1475.17        26.19 o                         
   3   2   2       1559.48       1516.18        24.60 o                         
   4   2   2        690.01        670.06        18.71 o                         
   5   2   2        104.73        103.94        13.41 o                         
   6   2   2        134.55        143.29        20.51 o                         
   7   2   2         14.02         11.82        18.25 o                         
   8   2   2          3.63          6.77        19.35 o                         
  -7   3   2         29.39         67.46        40.46 o                         
  -6   3   2         10.66          7.55        36.02 o                         
  -5   3   2         14.49         -4.95        28.53 o                         
  -4   3   2         79.59         88.62        25.59 o                         
  -3   3   2        229.24        224.52        29.84 o                         
  -2   3   2        121.37        108.95        20.50 o                         
  -1   3   2         35.27          4.39        19.45 o                         
   0   3   2        266.95        373.52        25.74 o                         
   1   3   2         57.54         38.50        12.41 o                         
   2   3   2        503.99        484.25        15.96 o                         
   3   3   2       1468.60       1407.68        30.98 o                         
   4   3   2        429.31        414.64        16.85 o                         
   5   3   2        240.12        280.55        18.30 o                         
   6   3   2        203.22        190.93        18.31 o                         
   7   3   2         11.35         18.12        19.27 o                         
   8   3   2         42.43         41.06        23.66 o                         
  -6   4   2         82.45         60.70        26.58 o                         
  -5   4   2         42.51         53.59        24.18 o                         
  -4   4   2        126.38        142.04        26.21 o                         
  -3   4   2        208.16        195.47        26.65 o                         
  -2   4   2        100.45        104.72        26.40 o                         
  -1   4   2       1590.94       1419.74        60.29 o                         
   0   4   2        126.33        117.43        24.10 o                         
   1   4   2       1203.11       1183.61        25.99 o                         
   2   4   2         12.15         23.39        17.19 o                         
   3   4   2       1627.20       1598.90        30.78 o                         
   4   4   2        211.94        202.72        22.47 o                         
   5   4   2        282.34        298.87        15.64 o                         
   6   4   2        267.37        295.18        18.95 o                         
   7   4   2          9.55         14.81        13.16 o                         
   8   4   2         90.28        103.26        21.52 o                         
  -6   5   2        139.19        140.54        36.24 o                         
  -5   5   2          0.60         13.55        24.28 o                         
  -4   5   2        529.24        533.67        39.75 o                         
  -3   5   2         42.84         57.68        24.60 o                         
  -2   5   2        444.90        417.24        33.61 o                         
  -1   5   2        477.15        473.98        32.08 o                         
   0   5   2        226.09        245.68        25.55 o                         
   1   5   2        234.01        227.68        16.86 o                         
   2   5   2         33.31         14.86        21.72 o                         
   3   5   2        496.26        483.44        20.45 o                         
   4   5   2        107.88        108.90        16.56 o                         
   5   5   2        235.86        245.14        27.80 o                         
   6   5   2        109.81        128.71        19.85 o                         
   7   5   2         25.86         21.41        13.23 o                         
   8   5   2         44.25         47.05        13.41 o                         
  -5   6   2         85.79         53.58        28.76 o                         
  -4   6   2        143.16        139.68        29.39 o                         
  -3   6   2        171.13        147.32        27.26 o                         
  -2   6   2        328.37        360.80        33.37 o                         
  -1   6   2         34.07         17.60        19.89 o                         
   0   6   2        303.24        331.01        29.77 o                         
   1   6   2         13.44         15.80        13.86 o                         
   2   6   2        258.34        249.40        31.46 o                         
   3   6   2        376.05        365.94        32.84 o                         
   4   6   2          3.43         12.97        19.64 o                         
   5   6   2        376.19        388.14        27.75 o                         
   6   6   2         46.05         55.73        25.31 o                         
   7   6   2         35.00         39.53        19.76 o                         
  -4   7   2         56.19         68.52        29.37 o                         
  -3   7   2         24.50         16.28        25.50 o                         
  -2   7   2         48.01         52.71        22.77 o                         
  -1   7   2        232.94        244.30        29.22 o                         
   0   7   2          7.48         10.33        20.82 o                         
   1   7   2        469.18        467.84        48.85 o                         
   2   7   2          0.61         -6.89        21.30 o                         
   3   7   2        498.03        519.62        40.23 o                         
   4   7   2         57.28         43.12        27.33 o                         
   5   7   2        318.29        313.75        24.74 o                         
   6   7   2         73.27         74.11        21.53 o                         
   7   7   2         63.01         65.39        24.71 o                         
  -3   8   2          4.04         -1.35        25.57 o                         
  -2   8   2        163.50        159.27        29.72 o                         
  -1   8   2         38.41         48.27        26.99 o                         
   0   8   2        255.61        252.93        30.05 o                         
   1   8   2        234.07        231.27        37.73 o                         
   2   8   2        506.70        521.48        45.87 o                         
   3   8   2        322.93        299.17        37.88 o                         
   4   8   2        170.73        150.63        49.21 o                         
   5   8   2        152.02        123.48        44.69 o                         
   6   8   2          4.00          5.18        13.39 o                         
  -2   9   2        182.75        167.17        33.92 o                         
  -1   9   2          3.13          7.93        26.89 o                         
   0   9   2        226.45        227.51        30.83 o                         
   1   9   2         37.97         48.99        32.26 o                         
   2   9   2        177.14        163.24        39.26 o                         
   3   9   2        213.94        207.97        38.39 o                         
   4   9   2        100.44         80.99        59.49 o                         
   5   9   2        145.83        120.88        50.13 o                         
   0  10   2        100.42        136.63        40.68 o                         
   1  10   2          3.72          1.66        32.31 o                         
   2  10   2         41.05          6.76        32.01 o                         
   3  10   2         14.29         29.29        33.49 o                         
   4  10   2          8.93         13.49        31.39 o                         
  -3  -8   3          8.83         -5.47        34.02 o                         
  -2  -8   3         96.35        127.48        32.55 o                         
  -1  -8   3         16.58         24.75        30.11 o                         
   0  -8   3        152.57        221.11        34.60 o                         
   1  -8   3         29.96         17.91        28.63 o                         
   2  -8   3         89.95        100.73        34.48 o                         
  -5  -7   3         22.96         28.91        25.12 o                         
  -4  -7   3         87.56        123.44        31.29 o                         
  -3  -7   3          9.33         13.98        36.48 o                         
  -2  -7   3        370.60        367.18        38.44 o                         
  -1  -7   3         67.99         79.16        31.80 o                         
   0  -7   3        506.83        549.35        42.12 o                         
   1  -7   3        176.46        121.78        33.01 o                         
   2  -7   3        490.03        416.41        41.24 o                         
   3  -7   3         89.05         80.52        29.57 o                         
   4  -7   3         44.18         44.17        39.64 o                         
  -6  -6   3          7.93         18.22        22.82 o                         
  -5  -6   3         40.83         54.73        19.44 o                         
  -4  -6   3        183.85        187.28        24.86 o                         
  -3  -6   3        129.41        117.86        27.59 o                         
  -2  -6   3        666.29        696.90        44.24 o                         
  -1  -6   3        109.72         92.94        28.86 o                         
   0  -6   3        294.43        306.44        32.89 o                         
   1  -6   3          3.57         -9.73        22.79 o                         
   2  -6   3        280.88        221.56        30.81 o                         
   3  -6   3         88.23         80.78        35.10 o                         
   4  -6   3        145.88        168.87        38.20 o                         
   5  -6   3         39.22         42.25        36.02 o                         
  -6  -5   3         15.54         19.59        23.80 o                         
  -5  -5   3         98.89        105.53        27.15 o                         
  -4  -5   3          1.97         -5.35        16.69 o                         
  -3  -5   3        219.57        193.07        29.39 o                         
  -2  -5   3        679.64        645.57        34.98 o                         
  -1  -5   3        194.42        183.45        25.53 o                         
   0  -5   3        819.18        828.17        42.79 o                         
   1  -5   3         40.21         32.74        22.55 o                         
   2  -5   3        302.12        287.32        30.40 o                         
   3  -5   3        135.33        169.35        30.52 o                         
   4  -5   3         88.69         95.29        31.58 o                         
   5  -5   3        151.77        115.57        39.82 o                         
   6  -5   3          3.39         -0.29        27.12 o                         
  -7  -4   3         44.46         37.92        15.77 o                         
  -6  -4   3         58.45         36.99        16.14 o                         
  -5  -4   3        328.25        344.90        23.09 o                         
  -4  -4   3         52.85         57.87        18.70 o                         
  -3  -4   3        445.60        411.61        28.07 o                         
  -2  -4   3        380.60        366.71        32.42 o                         
  -1  -4   3          2.67         11.30        20.29 o                         
   0  -4   3       1029.39       1132.81        40.21 o                         
   1  -4   3         29.08          0.55        18.29 o                         
   2  -4   3        661.26        612.30        42.07 o                         
   3  -4   3        140.75        154.24        29.86 o                         
   4  -4   3        220.57        240.89        34.27 o                         
   5  -4   3        189.02        174.25        38.94 o                         
   6  -4   3          2.95         11.19        24.66 o                         
  -7  -3   3         41.41         70.74        24.86 o                         
  -6  -3   3         16.84         21.64        22.38 o                         
  -5  -3   3        286.78        324.72        42.14 o                         
  -4  -3   3          6.81          2.08        28.51 o                         
  -3  -3   3       1503.51       1416.41        42.27 o                         
  -2  -3   3        418.98        405.79        31.83 o                         
  -1  -3   3        646.95        638.63        34.92 o                         
   0  -3   3       1287.07       1385.60        40.29 o                         
   1  -3   3         69.52         72.30        18.40 o                         
   2  -3   3        823.95        812.76        48.70 o                         
   3  -3   3         69.32         75.01        25.58 o                         
   4  -3   3        160.34        144.25        30.50 o                         
   5  -3   3        355.15        351.53        38.45 o                         
   6  -3   3          0.13         -0.91        20.84 o                         
   7  -3   3         77.92         87.75        22.97 o                         
  -7  -2   3         59.49         66.40        28.48 o                         
  -6  -2   3        117.64         98.12        22.60 o                         
  -5  -2   3        218.99        215.67        27.29 o                         
  -4  -2   3         10.32         18.78        21.89 o                         
  -3  -2   3       1573.05       1498.01        74.30 o                         
  -2  -2   3        527.86        475.68        27.54 o                         
  -1  -2   3       1450.05       1403.74        51.33 o                         
   0  -2   3       1294.38       1369.45        43.30 o                         
   1  -2   3        181.28        174.70        17.37 o                         
   2  -2   3       1274.42       1283.02        46.98 o                         
   3  -2   3          9.26         16.94        23.85 o                         
   4  -2   3        560.95        526.81        44.28 o                         
   5  -2   3        432.17        438.18        29.15 o                         
   6  -2   3        101.39        101.29        21.05 o                         
   7  -2   3        141.98        132.39        30.03 o                         
  -7  -1   3         21.73         31.52        30.55 o                         
  -6  -1   3          6.26         13.37        26.46 o                         
  -5  -1   3        150.66        172.25        19.83 o                         
  -4  -1   3          3.22          9.86        18.46 o                         
  -3  -1   3       1323.52       1262.34        47.37 o                         
  -2  -1   3        276.03        268.29        24.23 o                         
  -1  -1   3       2018.78       1724.85        63.28 o                         
   0  -1   3        152.68        125.05        18.31 o                         
   1  -1   3        109.86        125.82        17.82 o                         
   2  -1   3        257.18        238.25        23.05 o                         
   3  -1   3          1.94         -3.48        17.32 o                         
   4  -1   3        243.50        254.94        27.42 o                         
   5  -1   3        238.99        264.28        20.35 o                         
   6  -1   3          4.85          0.10        21.45 o                         
   7  -1   3        122.07        163.44        30.73 o                         
   8  -1   3          0.48         12.21        24.82 o                         
  -7   0   3         62.38         55.37        31.75 o                         
  -6   0   3         34.16         38.41        27.52 o                         
  -5   0   3        590.76        618.51        47.09 o                         
  -4   0   3        104.43        121.91        19.20 o                         
  -3   0   3       2775.47       2672.38        46.62 o                         
  -2   0   3        261.22        235.97        16.46 o                         
  -1   0   3       3893.16       3600.98        52.00 o                         
   0   0   3       1621.11       1621.74        38.96 o                         
   1   0   3        228.82        230.17        14.77 o                         
   2   0   3       1978.48       1855.21        43.50 o                         
   3   0   3          0.00          1.03         9.28 o                         
   4   0   3       1307.13       1351.02        44.29 o                         
   5   0   3         34.34         33.63        20.01 o                         
   6   0   3          9.21         -5.77        20.04 o                         
   7   0   3         76.65        113.38        24.67 o                         
   8   0   3         19.95         17.18        23.80 o                         
  -7   1   3         21.83         52.40        31.94 o                         
  -6   1   3         51.30         48.52        28.40 o                         
  -5   1   3        263.32        255.72        21.07 o                         
  -4   1   3        243.66        232.42        21.36 o                         
  -3   1   3       1589.96       1559.96        36.48 o                         
  -2   1   3          6.60          8.81        12.27 o                         
  -1   1   3       3597.14       3510.90        58.08 o                         
   0   1   3        578.53        605.09        24.29 o                         
   1   1   3       1585.45       1528.04        35.34 o                         
   2   1   3         71.33         48.65         8.88 o                         
   3   1   3          1.24          0.80         8.67 o                         
   4   1   3        875.87        927.89        23.29 o                         
   5   1   3        284.20        286.00        29.95 o                         
   6   1   3        181.48        193.83        20.52 o                         
   7   1   3        185.14        180.63        27.24 o                         
   8   1   3          0.83         -2.31        20.97 o                         
  -7   2   3         44.73         30.65        11.49 o                         
  -6   2   3         78.45        111.85        30.66 o                         
  -5   2   3        334.23        308.53        34.77 o                         
  -4   2   3        180.27        185.36        30.80 o                         
  -3   2   3       1727.27       1647.30        56.75 o                         
  -2   2   3         80.86         52.70        17.90 o                         
  -1   2   3       3096.61       3031.44        59.43 o                         
   0   2   3       3777.49       4204.57        74.13 o                         
   1   2   3       3131.21       3127.10        36.22 o                         
   2   2   3        446.86        434.92        16.93 o                         
   3   2   3        499.02        503.70        16.71 o                         
   4   2   3        103.50         95.67         9.30 o                         
   5   2   3        175.47        185.36        16.41 o                         
   6   2   3        123.27        134.12        18.53 o                         
   7   2   3         98.69         96.07        18.38 o                         
   8   2   3         16.40          9.12        18.91 o                         
  -6   3   3        102.68         70.71        34.95 o                         
  -5   3   3         52.46         55.53        31.49 o                         
  -4   3   3        361.67        347.57        40.01 o                         
  -3   3   3       1116.68       1055.85        47.51 o                         
  -2   3   3       1026.60       1155.92        50.41 o                         
  -1   3   3       1265.50       1217.62        51.82 o                         
   0   3   3         18.96         35.43        14.01 o                         
   1   3   3         55.37         55.95        11.50 o                         
   2   3   3        533.79        488.47        23.70 o                         
   3   3   3        195.74        205.91        15.96 o                         
   4   3   3        600.62        637.73        17.89 o                         
   5   3   3         18.10         18.22         9.30 o                         
   6   3   3        233.26        241.47        14.16 o                         
   7   3   3         77.21         83.43        16.44 o                         
   8   3   3         11.16          8.07        14.59 o                         
  -6   4   3         72.04         81.33        31.60 o                         
  -5   4   3         24.95         28.08        23.55 o                         
  -4   4   3         36.87         51.36        22.62 o                         
  -3   4   3        686.06        696.35        39.96 o                         
  -2   4   3         13.54         15.92        20.26 o                         
  -1   4   3       2051.70       1965.95        60.12 o                         
   0   4   3        523.28        614.71        41.84 o                         
   1   4   3         77.10         46.47        18.23 o                         
   2   4   3       1459.47       1507.05        43.60 o                         
   3   4   3          1.96          0.75        14.37 o                         
   4   4   3       1165.54       1144.67        26.32 o                         
   5   4   3         17.21         12.28        14.74 o                         
   6   4   3        297.60        315.44        21.36 o                         
   7   4   3         65.45         66.43        13.08 o                         
   8   4   3         12.81         16.69        17.38 o                         
  -6   5   3         76.78         65.43        29.79 o                         
  -5   5   3         27.84         21.52        25.69 o                         
  -4   5   3        183.89        169.48        30.21 o                         
  -3   5   3        116.90        117.33        27.49 o                         
  -2   5   3          2.53          5.72        22.86 o                         
  -1   5   3        990.81        945.93        49.18 o                         
   0   5   3        639.01        620.80        38.81 o                         
   1   5   3        653.23        682.92        36.74 o                         
   2   5   3        752.07        760.39        31.96 o                         
   3   5   3        312.22        288.66        23.37 o                         
   4   5   3        557.41        562.85        30.12 o                         
   5   5   3         76.44         79.60        19.69 o                         
   6   5   3        193.07        192.74        22.84 o                         
   7   5   3          5.72          1.71        16.66 o                         
   8   5   3         27.21         22.52        15.65 o                         
  -5   6   3         24.70         14.32        27.15 o                         
  -4   6   3        349.50        363.49        37.38 o                         
  -3   6   3        197.21        209.05        35.63 o                         
  -2   6   3        358.54        339.71        38.95 o                         
  -1   6   3       1089.86       1031.45        54.13 o                         
   0   6   3          0.45        -10.42        18.22 o                         
   1   6   3       1227.85       1240.29        37.10 o                         
   2   6   3         54.11         62.77        22.25 o                         
   3   6   3        437.83        454.84        27.10 o                         
   4   6   3        233.07        229.84        35.40 o                         
   5   6   3         77.52         93.62        22.73 o                         
   6   6   3        165.14        162.20        20.93 o                         
   7   6   3          8.64         18.59        18.98 o                         
   8   6   3         21.64         14.41        18.85 o                         
  -4   7   3         17.39         32.98        29.48 o                         
  -3   7   3         33.19         34.25        25.56 o                         
  -2   7   3         23.42         20.22        23.60 o                         
  -1   7   3         53.64         46.52        23.58 o                         
   0   7   3         50.58         54.19        21.55 o                         
   1   7   3          1.54         -1.56        14.86 o                         
   2   7   3         68.48         73.51        28.31 o                         
   3   7   3         54.23         42.81        24.26 o                         
   4   7   3         81.14         79.11        23.84 o                         
   5   7   3         14.46          5.28        18.99 o                         
   6   7   3         77.00        105.69        29.14 o                         
   7   7   3         10.15          6.73        17.68 o                         
  -3   8   3         49.13         39.31        28.49 o                         
  -2   8   3        181.40        176.45        32.21 o                         
  -1   8   3        221.24        225.35        31.09 o                         
   0   8   3          0.44          5.32        20.24 o                         
   1   8   3        288.84        313.58        26.37 o                         
   2   8   3        146.32        120.58        30.33 o                         
   3   8   3        169.88        220.15        34.64 o                         
   4   8   3        284.75        287.57        37.27 o                         
   5   8   3         52.14         43.52        28.68 o                         
   6   8   3        343.64        336.59        29.59 o                         
   7   8   3          5.11         -0.82        26.60 o                         
  -2   9   3         52.00         67.75        31.47 o                         
  -1   9   3         42.65         47.67        27.99 o                         
   0   9   3          4.48         11.13        23.11 o                         
   1   9   3         86.54        118.74        41.53 o                         
   2   9   3         84.37         85.05        34.18 o                         
   3   9   3        131.24        145.13        34.59 o                         
   4   9   3         19.43         34.29        28.10 o                         
   5   9   3         57.91         67.36        30.32 o                         
   6   9   3         23.08          8.96        38.82 o                         
   0  10   3         13.78         -2.68        22.05 o                         
   1  10   3         27.17         56.77        34.50 o                         
   2  10   3          0.93         -4.70        32.54 o                         
   3  10   3         40.35         47.73        33.40 o                         
   4  10   3          2.16         11.92        29.86 o                         
  -2  -8   4         56.41        110.38        33.61 o                         
  -1  -8   4         66.81         77.03        33.73 o                         
   0  -8   4          2.09         10.59        27.89 o                         
   1  -8   4         45.87         42.74        31.34 o                         
  -4  -7   4         92.31         67.43        31.55 o                         
  -3  -7   4         43.31         36.81        34.62 o                         
  -2  -7   4         84.06        114.19        31.46 o                         
  -1  -7   4        175.55        173.11        37.30 o                         
   0  -7   4          0.22         10.27        26.53 o                         
   1  -7   4        195.64        195.30        33.79 o                         
   2  -7   4          5.68         10.92        26.96 o                         
   3  -7   4         41.62         32.42        28.80 o                         
  -5  -6   4          0.60          1.23        19.20 o                         
  -4  -6   4         67.43         99.60        24.38 o                         
  -3  -6   4          9.10         -0.80        24.70 o                         
  -2  -6   4        112.32        155.53        24.62 o                         
  -1  -6   4        155.12        136.42        30.43 o                         
   0  -6   4          1.35         10.31        22.84 o                         
   1  -6   4        496.38        452.27        38.99 o                         
   2  -6   4          2.44          2.82        22.95 o                         
   3  -6   4        353.69        359.25        38.15 o                         
   4  -6   4         15.83          6.39        35.66 o                         
  -6  -5   4         28.88         23.04        26.79 o                         
  -5  -5   4         30.10         34.17        28.55 o                         
  -4  -5   4        129.17        143.31        24.62 o                         
  -3  -5   4         17.42         13.14        19.27 o                         
  -2  -5   4        845.99        847.70        54.39 o                         
  -1  -5   4        211.86        199.07        28.13 o                         
   0  -5   4        664.05        677.17        40.86 o                         
   1  -5   4        222.61        217.84        28.52 o                         
   2  -5   4         43.35         33.86        23.71 o                         
   3  -5   4        260.60        244.11        29.60 o                         
   4  -5   4          8.63          8.92        34.62 o                         
   5  -5   4        106.96        129.79        39.43 o                         
  -6  -4   4         18.05         23.57        23.64 o                         
  -5  -4   4         30.31         14.25        24.31 o                         
  -4  -4   4          5.28         -5.04        17.85 o                         
  -3  -4   4        159.01        131.94        21.01 o                         
  -2  -4   4        102.82        122.85        25.94 o                         
  -1  -4   4        762.91        757.08        38.38 o                         
   0  -4   4        442.41        431.77        31.84 o                         
   1  -4   4        309.96        332.40        28.33 o                         
   2  -4   4         86.50         77.94        22.63 o                         
   3  -4   4         83.04         74.76        25.45 o                         
   4  -4   4          3.83          2.37        25.66 o                         
   5  -4   4         98.26        100.54        34.37 o                         
   6  -4   4          8.32          8.77        33.30 o                         
  -6  -3   4        171.59        188.58        29.48 o                         
  -5  -3   4          9.45         -1.43        25.55 o                         
  -4  -3   4        800.47        737.40        53.95 o                         
  -3  -3   4        101.55        110.01        21.95 o                         
  -2  -3   4       1489.60       1370.60        52.01 o                         
  -1  -3   4        118.82        125.31        22.02 o                         
   0  -3   4       1476.40       1639.00        50.36 o                         
   1  -3   4       1001.89        972.75        36.70 o                         
   2  -3   4        512.83        499.82        27.53 o                         
   3  -3   4        567.22        582.69        46.00 o                         
   4  -3   4         66.74         63.94        25.80 o                         
   5  -3   4        333.77        334.70        44.56 o                         
   6  -3   4          1.69          4.27        21.24 o                         
   7  -3   4         36.40         55.60        21.74 o                         
  -7  -2   4         68.64         54.93        18.92 o                         
  -6  -2   4         32.93         39.79        19.74 o                         
  -5  -2   4         17.09         -3.08        21.13 o                         
  -4  -2   4        280.58        300.28        35.40 o                         
  -3  -2   4         46.12         59.39        25.69 o                         
  -2  -2   4       1084.14       1041.87        42.94 o                         
  -1  -2   4         17.62          6.42        22.97 o                         
   0  -2   4       1274.84       1389.41        42.14 o                         
   1  -2   4        793.40        839.47        31.89 o                         
   2  -2   4        765.49        695.50        25.13 o                         
   3  -2   4        344.19        320.77        33.23 o                         
   4  -2   4        182.94        154.27        29.43 o                         
   5  -2   4        291.77        266.83        30.79 o                         
   6  -2   4          0.24          1.90        16.64 o                         
   7  -2   4         74.09         76.80        35.33 o                         
  -7  -1   4         64.10         40.16        34.76 o                         
  -6  -1   4          0.50          3.99        17.40 o                         
  -5  -1   4         76.13         75.25        18.66 o                         
  -4  -1   4          0.82          8.85        22.26 o                         
  -3  -1   4         75.75         52.24        22.67 o                         
  -2  -1   4        366.16        335.15        27.85 o                         
  -1  -1   4         19.57         26.34        17.11 o                         
   0  -1   4       1258.12       1329.59        54.79 o                         
   1  -1   4        471.95        459.55        34.46 o                         
   2  -1   4       1008.89        967.81        35.21 o                         
   3  -1   4        263.66        216.10        25.10 o                         
   4  -1   4        359.34        354.56        30.72 o                         
   5  -1   4        257.52        273.29        29.92 o                         
   6  -1   4          2.72        -11.99        21.02 o                         
   7  -1   4        156.89        155.92        35.95 o                         
  -7   0   4         32.63         41.24        33.99 o                         
  -6   0   4         36.68         17.51        29.99 o                         
  -5   0   4         49.08         49.06        20.40 o                         
  -4   0   4        181.47        167.28        22.04 o                         
  -3   0   4          2.58         19.17        20.36 o                         
  -2   0   4       1825.28       1735.52        42.78 o                         
  -1   0   4         62.72         94.17        14.22 o                         
   0   0   4       4219.73       4354.47        55.24 o                         
   1   0   4       1075.24       1066.71        41.17 o                         
   2   0   4       1190.23       1176.54        29.60 o                         
   3   0   4        827.77        838.70        27.80 o                         
   4   0   4        313.55        310.54        15.32 o                         
   5   0   4        360.88        347.19        31.90 o                         
   6   0   4          3.91          2.35        13.22 o                         
   7   0   4        179.04        200.23        33.73 o                         
   8   0   4         34.46         17.81        23.81 o                         
  -7   1   4         27.63         33.01        33.20 o                         
  -6   1   4         12.03          0.85        30.25 o                         
  -5   1   4        100.59         82.93        18.46 o                         
  -4   1   4         89.17         74.57        15.77 o                         
  -3   1   4        383.04        369.07        22.71 o                         
  -2   1   4        663.57        618.52        29.81 o                         
  -1   1   4        799.20        813.70        35.26 o                         
   0   1   4       2492.40       2480.02        46.60 o                         
   1   1   4         19.88         23.77         7.85 o                         
   2   1   4        808.21        806.10        24.86 o                         
   3   1   4        571.70        576.95        25.13 o                         
   4   1   4        877.76        932.67        26.97 o                         
   5   1   4        459.27        453.73        23.81 o                         
   6   1   4        170.39        173.91        25.09 o                         
   7   1   4         98.08        119.51        21.02 o                         
   8   1   4         14.99          3.88        27.15 o                         
  -6   2   4          7.59          6.26        16.53 o                         
  -5   2   4        118.45        113.45        22.41 o                         
  -4   2   4         98.00         78.67        30.59 o                         
  -3   2   4        452.92        422.30        30.38 o                         
  -2   2   4        459.30        447.66        30.57 o                         
  -1   2   4        487.90        469.78        27.73 o                         
   0   2   4       2924.17       3011.56        50.70 o                         
   1   2   4         21.73          0.35        19.40 o                         
   2   2   4        736.30        724.58        26.88 o                         
   3   2   4        151.76        178.84        13.51 o                         
   4   2   4         89.37         97.15        11.40 o                         
   5   2   4        537.23        536.78        19.20 o                         
   6   2   4         53.01         50.72        13.74 o                         
   7   2   4        195.37        191.30        26.53 o                         
   8   2   4          6.79          8.61        17.13 o                         
  -6   3   4          0.15        -23.13        32.11 o                         
  -5   3   4        236.72        267.94        43.85 o                         
  -4   3   4          8.92         37.49        32.62 o                         
  -3   3   4        980.34       1034.09        63.52 o                         
  -2   3   4         46.53         29.04        25.11 o                         
  -1   3   4       1204.23       1190.58        47.64 o                         
   0   3   4       2242.64       2409.48        57.22 o                         
   1   3   4        108.03        109.37        15.26 o                         
   2   3   4       3842.03       3803.85        53.23 o                         
   3   3   4        102.15        130.34        13.59 o                         
   4   3   4        652.20        666.69        19.85 o                         
   5   3   4         54.52         70.48        12.36 o                         
   6   3   4         35.74         25.67        11.60 o                         
   7   3   4        202.08        191.38        19.10 o                         
   8   3   4          8.63         10.18        15.51 o                         
  -6   4   4          3.85         -0.21        32.90 o                         
  -5   4   4         54.57         44.25        32.90 o                         
  -4   4   4         27.26         24.74        27.15 o                         
  -3   4   4        358.47        374.60        35.65 o                         
  -2   4   4        120.94        115.33        22.77 o                         
  -1   4   4       1376.61       1300.10        57.28 o                         
   0   4   4        127.39        139.32        24.18 o                         
   1   4   4         23.39        -11.06        22.26 o                         
   2   4   4        133.78         98.71        21.84 o                         
   3   4   4        147.51        154.25        15.64 o                         
   4   4   4         38.94         41.36        11.68 o                         
   5   4   4        137.93        140.72        13.28 o                         
   6   4   4          0.39          5.95        12.05 o                         
   7   4   4        176.59        193.12        17.39 o                         
   8   4   4         15.78         16.99        14.73 o                         
  -5   5   4        109.30         97.60        32.25 o                         
  -4   5   4          2.93         -2.61        19.84 o                         
  -3   5   4        264.53        269.52        29.93 o                         
  -2   5   4        198.51        191.58        29.43 o                         
  -1   5   4       1456.03       1453.81        59.78 o                         
   0   5   4        903.74       1167.17        61.24 o                         
   1   5   4        676.72        636.21        37.69 o                         
   2   5   4        690.91        718.60        32.07 o                         
   3   5   4         33.78         44.47        16.93 o                         
   4   5   4        393.91        379.22        23.87 o                         
   5   5   4        173.34        182.11        15.74 o                         
   6   5   4        134.30        122.11        18.11 o                         
   7   5   4        220.61        214.01        20.35 o                         
   8   5   4          3.04          1.16        14.20 o                         
  -5   6   4        140.88        126.16        41.50 o                         
  -4   6   4         18.34         25.91        31.56 o                         
  -3   6   4        350.65        353.33        42.13 o                         
  -2   6   4          0.44         10.00        25.84 o                         
  -1   6   4        688.47        650.86        47.73 o                         
   0   6   4        602.14        570.08        47.70 o                         
   1   6   4        363.75        336.85        33.03 o                         
   2   6   4       1033.10       1045.90        36.75 o                         
   3   6   4          5.26          5.30        17.46 o                         
   4   6   4        561.06        531.36        37.32 o                         
   5   6   4         51.35         55.41        12.66 o                         
   6   6   4        159.11        163.24        20.81 o                         
   7   6   4         81.40         75.68        18.05 o                         
   8   6   4          2.53          1.73        15.43 o                         
  -4   7   4          6.60         -3.34        27.21 o                         
  -3   7   4        169.68        189.45        39.83 o                         
  -2   7   4         28.47         13.38        29.76 o                         
  -1   7   4        354.37        325.40        39.95 o                         
   0   7   4         40.68         39.05        28.44 o                         
   1   7   4        403.20        386.49        27.67 o                         
   2   7   4        134.01        146.57        21.25 o                         
   3   7   4        130.48        119.39        25.36 o                         
   4   7   4         38.72         44.11        18.10 o                         
   5   7   4         36.90         46.94        22.30 o                         
   6   7   4         20.46         19.53        20.74 o                         
   7   7   4          0.21         -1.86        19.06 o                         
  -3   8   4        128.70        134.70        34.05 o                         
  -2   8   4          3.99         18.27        27.78 o                         
  -1   8   4        360.53        354.26        34.54 o                         
   0   8   4        222.91        250.42        28.62 o                         
   1   8   4        220.17        222.60        23.04 o                         
   2   8   4        515.07        499.83        36.10 o                         
   3   8   4          1.69         -0.12        22.45 o                         
   4   8   4        179.17        141.13        24.26 o                         
   5   8   4        125.92        132.68        38.15 o                         
   6   8   4         55.35         53.72        31.49 o                         
   7   8   4        128.21        103.23        26.09 o                         
  -2   9   4          4.14         -3.47        28.46 o                         
  -1   9   4        262.63        260.73        35.02 o                         
   0   9   4          5.17          2.18        24.38 o                         
   1   9   4        199.69        206.89        22.96 o                         
   2   9   4         81.99         90.14        32.22 o                         
   3   9   4         32.33          3.62        25.26 o                         
   4   9   4         38.53         32.40        28.33 o                         
   5   9   4          0.88         -5.94        34.88 o                         
   6   9   4         41.76         35.20        37.84 o                         
   0  10   4          6.86         -1.75        22.25 o                         
   1  10   4         59.37         54.75        29.83 o                         
   2  10   4         76.38         66.20        32.77 o                         
   3  10   4          5.61         25.34        29.66 o                         
   4  10   4        118.78        136.67        33.77 o                         
  -3  -7   5         63.55         68.64        30.83 o                         
  -2  -7   5          0.01         27.50        36.71 o                         
  -1  -7   5        116.82        111.37        33.40 o                         
   0  -7   5         58.89         58.69        32.43 o                         
   1  -7   5         73.66         68.55        33.09 o                         
   2  -7   5         81.03         74.89        30.95 o                         
  -4  -6   5         46.72         57.26        23.68 o                         
  -3  -6   5        139.85        104.57        25.19 o                         
  -2  -6   5         39.27         50.44        28.07 o                         
  -1  -6   5        269.31        283.60        37.31 o                         
   0  -6   5         32.28         20.79        29.64 o                         
   1  -6   5        253.36        249.00        35.39 o                         
   2  -6   5        178.94        194.23        34.08 o                         
   3  -6   5         36.89         36.69        27.24 o                         
   4  -6   5         75.96         50.70        27.52 o                         
  -5  -5   5         29.33         27.95        29.53 o                         
  -4  -5   5        199.41        202.67        29.29 o                         
  -3  -5   5        153.31        134.26        25.16 o                         
  -2  -5   5        148.10        106.24        30.18 o                         
  -1  -5   5        241.02        209.69        30.72 o                         
   0  -5   5         29.90         31.88        21.73 o                         
   1  -5   5        155.54        126.28        23.72 o                         
   2  -5   5        678.51        606.31        40.97 o                         
   3  -5   5         99.83         80.97        24.77 o                         
   4  -5   5        275.71        228.89        34.52 o                         
   5  -5   5         26.07         71.45        40.24 o                         
  -5  -4   5         26.41         38.74        26.83 o                         
  -4  -4   5         31.39         24.75        21.47 o                         
  -3  -4   5          5.29         15.57        19.64 o                         
  -2  -4   5          8.29          4.15        21.01 o                         
  -1  -4   5        124.49        126.96        23.79 o                         
   0  -4   5         23.67         33.89        22.81 o                         
   1  -4   5        129.13        127.88        25.08 o                         
   2  -4   5         73.79         37.93        19.82 o                         
   3  -4   5         13.55         17.38        20.38 o                         
   4  -4   5        109.17        107.56        33.23 o                         
   5  -4   5         22.19         29.52        36.68 o                         
   6  -4   5         28.38         25.46        30.75 o                         
  -6  -3   5        110.44        119.67        30.74 o                         
  -5  -3   5         33.07         31.25        31.33 o                         
  -4  -3   5        146.92        148.02        38.38 o                         
  -3  -3   5        195.08        180.80        24.72 o                         
  -2  -3   5          9.44         14.83        18.15 o                         
  -1  -3   5       1363.90       1374.63        65.95 o                         
   0  -3   5        257.54        307.71        29.27 o                         
   1  -3   5       2239.50       2248.22        63.57 o                         
   2  -3   5        563.51        565.49        28.95 o                         
   3  -3   5        329.36        309.37        25.38 o                         
   4  -3   5        452.16        429.45        36.98 o                         
   5  -3   5         21.82         35.05        32.36 o                         
   6  -3   5        157.69        147.62        33.75 o                         
  -6  -2   5         64.10         66.90        21.79 o                         
  -5  -2   5         51.96         38.85        25.55 o                         
  -4  -2   5        318.54        314.23        34.21 o                         
  -3  -2   5        262.44        283.40        35.78 o                         
  -2  -2   5        681.42        695.06        41.36 o                         
  -1  -2   5        368.27        360.01        31.87 o                         
   0  -2   5        343.19        354.86        32.89 o                         
   1  -2   5       1030.56       1101.61        49.62 o                         
   2  -2   5          0.41          0.23        19.22 o                         
   3  -2   5        296.33        282.46        16.34 o                         
   4  -2   5         39.47         30.98        29.50 o                         
   5  -2   5         79.19         88.73        27.07 o                         
   6  -2   5         38.03         63.45        28.37 o                         
   7  -2   5         20.01         21.33        14.56 o                         
  -6  -1   5         89.72         95.84        23.92 o                         
  -5  -1   5          5.12          3.16        17.40 o                         
  -4  -1   5        257.74        282.70        27.17 o                         
  -3  -1   5        134.23        124.88        25.06 o                         
  -2  -1   5        792.18        905.22        53.41 o                         
  -1  -1   5        270.87        247.79        23.89 o                         
   0  -1   5        629.26        709.38        45.26 o                         
   1  -1   5       1076.81       1059.59        45.83 o                         
   2  -1   5          1.76          5.20        19.66 o                         
   3  -1   5        531.93        513.01        27.92 o                         
   4  -1   5         55.16         58.75        15.28 o                         
   5  -1   5         83.43        100.36        24.05 o                         
   6  -1   5         55.14         60.11        25.28 o                         
   7  -1   5         25.05         33.65        18.04 o                         
  -6   0   5        154.50        193.86        40.69 o                         
  -5   0   5          6.47          6.08        22.05 o                         
  -4   0   5        249.78        273.66        30.50 o                         
  -3   0   5        100.00         91.67        24.06 o                         
  -2   0   5        168.60        156.76        22.64 o                         
  -1   0   5        372.51        397.91        21.30 o                         
   0   0   5         47.80         16.60        10.90 o                         
   1   0   5       1092.16        930.12        65.64 o                         
   2   0   5        272.54        318.74        33.34 o                         
   3   0   5        597.44        614.35        44.16 o                         
   4   0   5        135.04        140.23        16.82 o                         
   5   0   5         31.02         49.15        18.33 o                         
   6   0   5         77.83         72.92        17.42 o                         
   7   0   5          7.88         17.35        24.97 o                         
   8   0   5         55.82         58.25        30.95 o                         
  -6   1   5         71.95         65.41        35.52 o                         
  -5   1   5          8.21         31.04        29.54 o                         
  -4   1   5        200.22        214.83        22.55 o                         
  -3   1   5         69.96         74.37        18.82 o                         
  -2   1   5        221.15        228.30        23.93 o                         
  -1   1   5        835.71        890.54        37.87 o                         
   0   1   5       1055.34       1143.51        35.13 o                         
   1   1   5       2747.18       2806.57        63.20 o                         
   2   1   5        299.93        296.99        18.99 o                         
   3   1   5       2220.50       2291.23        51.93 o                         
   4   1   5         35.15         24.87        15.03 o                         
   5   1   5        461.89        475.45        21.32 o                         
   6   1   5          0.37         11.54        14.67 o                         
   7   1   5         66.99         53.73        20.53 o                         
   8   1   5         64.69         37.83        20.95 o                         
  -6   2   5         29.68         40.95        17.55 o                         
  -5   2   5         27.07         28.76        20.28 o                         
  -4   2   5        283.55        257.54        23.92 o                         
  -3   2   5         61.76         63.65        17.89 o                         
  -2   2   5        474.56        452.28        27.54 o                         
  -1   2   5        617.88        671.95        33.40 o                         
   0   2   5       1469.14       1598.64        42.59 o                         
   1   2   5       1293.24       1218.25        47.99 o                         
   2   2   5        287.72        266.03        18.71 o                         
   3   2   5        826.19        914.08        39.73 o                         
   4   2   5         24.72         21.96        13.29 o                         
   5   2   5        376.75        362.48        17.88 o                         
   6   2   5          4.27         -1.71        17.03 o                         
   7   2   5         78.79         76.14        17.66 o                         
   8   2   5          2.21          9.23        25.04 o                         
  -6   3   5          5.66         -1.28        20.97 o                         
  -5   3   5          0.81         -9.05        24.50 o                         
  -4   3   5        194.56        188.83        38.21 o                         
  -3   3   5         41.40         25.40        27.79 o                         
  -2   3   5        426.81        425.95        36.97 o                         
  -1   3   5        311.10        334.20        40.78 o                         
   0   3   5       1486.42       1635.44        62.18 o                         
   1   3   5       1456.69       1440.74        40.36 o                         
   2   3   5       1469.67       1445.10        41.59 o                         
   3   3   5        813.64        872.21        24.37 o                         
   4   3   5         21.73         20.76        12.63 o                         
   5   3   5        352.15        363.72        17.20 o                         
   6   3   5          4.63          4.09        12.83 o                         
   7   3   5        193.04        205.87        19.12 o                         
   8   3   5         11.11          6.42        15.87 o                         
  -5   4   5         16.89          9.92        38.33 o                         
  -4   4   5        209.14        169.59        37.36 o                         
  -3   4   5          7.48         13.97        25.78 o                         
  -2   4   5        285.15        278.67        33.87 o                         
  -1   4   5         17.02         25.26        20.88 o                         
   0   4   5        186.59        196.10        22.09 o                         
   1   4   5        554.44        507.52        39.12 o                         
   2   4   5        550.04        525.53        25.60 o                         
   3   4   5        837.59        890.65        29.07 o                         
   4   4   5        310.90        319.58        24.09 o                         
   5   4   5         65.73         70.70        13.07 o                         
   6   4   5         46.44         36.09        13.48 o                         
   7   4   5         31.22         35.41        16.63 o                         
   8   4   5          0.71         -5.48        21.16 o                         
  -5   5   5         45.32         30.46        28.88 o                         
  -4   5   5        127.30        103.31        30.13 o                         
  -3   5   5          6.81         10.77        21.06 o                         
  -2   5   5        560.06        547.71        35.28 o                         
  -1   5   5          8.39          9.55        20.27 o                         
   0   5   5        919.93       1167.12        65.52 o                         
   1   5   5        173.12        137.96        33.88 o                         
   2   5   5        382.59        397.85        32.54 o                         
   3   5   5        935.91        930.97        38.55 o                         
   4   5   5         27.58         33.07        11.60 o                         
   5   5   5        316.09        312.31        18.88 o                         
   6   5   5          3.11          7.08        11.53 o                         
   7   5   5        103.97         90.68        17.56 o                         
   8   5   5         37.97         37.66        18.11 o                         
  -4   6   5          6.84          9.73        29.35 o                         
  -3   6   5         21.34         38.61        24.54 o                         
  -2   6   5        108.72        128.00        27.83 o                         
  -1   6   5          1.58        -16.59        26.16 o                         
   0   6   5        826.96        908.86        52.29 o                         
   1   6   5          4.50        -11.94        21.55 o                         
   2   6   5        716.42        713.44        42.73 o                         
   3   6   5        215.79        215.84        26.25 o                         
   4   6   5         80.33         82.53        13.08 o                         
   5   6   5        193.27        205.27        21.92 o                         
   6   6   5          5.24         11.05        10.92 o                         
   7   6   5        119.07        116.37        23.71 o                         
   8   6   5          3.01         -3.21        15.47 o                         
  -4   7   5         61.94         52.78        31.52 o                         
  -3   7   5         53.45         42.68        32.91 o                         
  -2   7   5         74.04         81.03        33.94 o                         
  -1   7   5         41.61         31.91        29.30 o                         
   0   7   5        248.44        227.12        39.56 o                         
   1   7   5         15.12        -13.89        21.47 o                         
   2   7   5        430.89        420.63        31.64 o                         
   3   7   5         55.70         50.04        20.62 o                         
   4   7   5        148.88        147.72        19.86 o                         
   5   7   5        110.65         89.75        18.74 o                         
   6   7   5         69.91         61.95        22.09 o                         
   7   7   5         74.22         74.65        21.35 o                         
  -3   8   5         51.50         45.00        35.28 o                         
  -2   8   5         76.05         98.47        37.87 o                         
  -1   8   5         54.24         44.30        30.58 o                         
   0   8   5        144.97        189.94        36.11 o                         
   1   8   5          0.03          2.11        19.79 o                         
   2   8   5        238.59        237.98        26.87 o                         
   3   8   5         91.00         91.42        22.19 o                         
   4   8   5         28.25         38.42        19.74 o                         
   5   8   5         78.46         65.00        25.88 o                         
   6   8   5          0.04         -2.61        20.69 o                         
   7   8   5         12.06         12.19        22.47 o                         
  -2   9   5         38.73         65.26        30.63 o                         
  -1   9   5         25.98         32.27        24.61 o                         
   0   9   5         97.46        124.61        28.84 o                         
   1   9   5         17.49         19.22        20.36 o                         
   2   9   5        282.33        299.28        29.25 o                         
   3   9   5          1.95         11.29        27.01 o                         
   4   9   5        133.49        164.44        30.12 o                         
   5   9   5         29.15         34.70        31.00 o                         
   6   9   5         25.88         32.51        29.74 o                         
   0  10   5        104.18        115.75        29.10 o                         
   1  10   5         82.30         79.33        19.53 o                         
   2  10   5        220.34        226.78        38.89 o                         
   3  10   5          6.04          1.37        28.26 o                         
   4  10   5         92.70         69.25        28.83 o                         
  -3  -6   6        119.90        119.88        30.11 o                         
  -2  -6   6         50.48         57.81        30.95 o                         
  -1  -6   6        103.96         95.05        26.68 o                         
   0  -6   6        175.35        248.25        35.15 o                         
   1  -6   6         58.00         60.16        30.47 o                         
   2  -6   6        254.92        265.07        35.47 o                         
   3  -6   6          0.57         -8.01        24.63 o                         
  -4  -5   6          0.01          0.29        23.30 o                         
  -3  -5   6        158.82        161.46        30.81 o                         
  -2  -5   6         37.48         41.69        32.60 o                         
  -1  -5   6        221.34        238.89        35.81 o                         
   0  -5   6        124.94        159.67        29.19 o                         
   1  -5   6        129.51        131.64        28.42 o                         
   2  -5   6        367.56        362.30        36.07 o                         
   3  -5   6         14.93          7.01        21.45 o                         
   4  -5   6         85.87         75.86        24.22 o                         
  -5  -4   6         85.93        123.49        37.62 o                         
  -4  -4   6         53.00         22.26        22.55 o                         
  -3  -4   6        324.61        295.04        32.61 o                         
  -2  -4   6         25.04         22.42        21.21 o                         
  -1  -4   6        626.25        569.07        66.03 o                         
   0  -4   6         41.16         43.15        20.59 o                         
   1  -4   6        291.83        281.37        32.89 o                         
   2  -4   6        104.77         95.83        23.05 o                         
   3  -4   6          0.66         -9.93        18.49 o                         
   4  -4   6        264.41        240.37        26.34 o                         
   5  -4   6          2.96          0.43        31.84 o                         
  -5  -3   6         51.41         99.24        29.57 o                         
  -4  -3   6         53.07         32.40        28.21 o                         
  -3  -3   6         71.16         59.74        22.97 o                         
  -2  -3   6         53.71         35.52        20.36 o                         
  -1  -3   6         64.46         52.59        26.84 o                         
   0  -3   6        278.43        276.97        41.61 o                         
   1  -3   6         53.33         52.47        27.83 o                         
   2  -3   6        400.75        426.18        40.59 o                         
   3  -3   6        147.61        126.44        27.63 o                         
   4  -3   6        279.46        251.49        35.78 o                         
   5  -3   6        206.62        183.42        29.83 o                         
   6  -3   6         35.79         33.09        32.08 o                         
  -5  -2   6         68.47         93.72        25.21 o                         
  -4  -2   6        170.53        163.33        31.06 o                         
  -3  -2   6        199.50        175.95        36.61 o                         
  -2  -2   6         29.94         19.26        22.11 o                         
  -1  -2   6        107.79        115.72        23.94 o                         
   0  -2   6        358.99        368.84        40.22 o                         
   1  -2   6        612.86        699.52        43.97 o                         
   2  -2   6       1362.02       1413.32        58.78 o                         
   3  -2   6        257.25        270.57        30.68 o                         
   4  -2   6        974.57       1013.70        46.67 o                         
   5  -2   6          0.29         -1.62        20.76 o                         
   6  -2   6        287.67        274.70        41.37 o                         
  -6  -1   6         95.16         92.57        23.66 o                         
  -5  -1   6          8.75          9.03        24.30 o                         
  -4  -1   6         80.33         74.75        21.56 o                         
  -3  -1   6        462.76        438.44        31.65 o                         
  -2  -1   6         13.76         15.82        18.00 o                         
  -1  -1   6        639.47        632.09        42.88 o                         
   0  -1   6         55.21         62.39        17.63 o                         
   1  -1   6        814.17        894.82        45.17 o                         
   2  -1   6        681.21        672.81        39.46 o                         
   3  -1   6        236.44        232.86        25.06 o                         
   4  -1   6        496.09        515.23        28.86 o                         
   5  -1   6          7.48         -0.71        15.61 o                         
   6  -1   6         96.91        135.95        32.72 o                         
   7  -1   6          3.58        -13.42        18.99 o                         
  -6   0   6         86.25         90.25        22.94 o                         
  -5   0   6          0.27         -3.67        20.96 o                         
  -4   0   6         98.08         80.42        25.06 o                         
  -3   0   6        210.11        178.40        29.94 o                         
  -2   0   6          2.77          4.70        21.38 o                         
  -1   0   6        434.46        426.95        29.14 o                         
   0   0   6          0.09         11.86        21.07 o                         
   1   0   6        342.64        314.93        36.77 o                         
   2   0   6        323.87        286.52        33.09 o                         
   3   0   6         80.17         63.12        26.08 o                         
   4   0   6        442.78        436.54        30.98 o                         
   5   0   6         37.87         33.05        15.13 o                         
   6   0   6        103.96        104.37        22.68 o                         
   7   0   6         15.85         14.63        17.04 o                         
  -6   1   6         48.78         55.66        36.48 o                         
  -5   1   6         10.80         14.34        21.52 o                         
  -4   1   6        294.83        302.78        24.01 o                         
  -3   1   6        193.55        207.77        25.06 o                         
  -2   1   6        139.27        157.28        23.72 o                         
  -1   1   6        486.54        485.62        31.71 o                         
   0   1   6         28.86         41.28        16.18 o                         
   1   1   6        461.30        477.04        33.11 o                         
   2   1   6        531.98        521.22        26.01 o                         
   3   1   6        175.26        156.84        18.40 o                         
   4   1   6       1212.40       1172.56        38.31 o                         
   5   1   6         15.19          8.83        14.78 o                         
   6   1   6        316.92        311.04        25.57 o                         
   7   1   6         56.77         39.73        12.54 o                         
   8   1   6        101.30         79.16        22.61 o                         
  -6   2   6        144.69        157.41        23.70 o                         
  -5   2   6         34.40         45.62        23.82 o                         
  -4   2   6        455.70        447.82        29.67 o                         
  -3   2   6        262.57        277.31        27.82 o                         
  -2   2   6         93.79        104.73        21.07 o                         
  -1   2   6        474.14        493.11        31.69 o                         
   0   2   6         48.42         39.08        18.97 o                         
   1   2   6        592.28        617.83        24.33 o                         
   2   2   6        625.72        638.96        28.89 o                         
   3   2   6        389.53        367.36        14.03 o                         
   4   2   6       1062.54       1172.25        52.28 o                         
   5   2   6         51.86         58.92        14.65 o                         
   6   2   6        129.46        119.86        17.35 o                         
   7   2   6          0.20          6.76        18.79 o                         
   8   2   6         23.05         29.45        19.02 o                         
  -5   3   6         68.38         77.85        24.85 o                         
  -4   3   6        229.17        227.81        31.01 o                         
  -3   3   6          1.92          1.57        17.33 o                         
  -2   3   6        153.37        151.42        23.52 o                         
  -1   3   6        209.67        212.59        24.75 o                         
   0   3   6         27.37         27.81        18.79 o                         
   1   3   6        864.42        838.28        53.52 o                         
   2   3   6          1.30         -6.67        16.13 o                         
   3   3   6        441.67        445.90        21.57 o                         
   4   3   6        562.12        553.31        21.97 o                         
   5   3   6         16.09         11.70        14.33 o                         
   6   3   6        293.14        254.84        15.69 o                         
   7   3   6          2.19         -4.25        18.85 o                         
   8   3   6         36.68         40.78        26.38 o                         
  -5   4   6          1.07         15.27        24.35 o                         
  -4   4   6         86.33         38.69        42.42 o                         
  -3   4   6        149.45        132.54        34.21 o                         
  -2   4   6         58.74         47.41        26.24 o                         
  -1   4   6        532.35        556.80        40.92 o                         
   0   4   6          6.37          2.39        22.87 o                         
   1   4   6       1318.56       1277.00        46.37 o                         
   2   4   6          0.10          0.97        22.00 o                         
   3   4   6        997.62       1040.29        27.13 o                         
   4   4   6         64.38         64.72        14.28 o                         
   5   4   6         30.81         27.51        15.08 o                         
   6   4   6         97.61         84.27        14.21 o                         
   7   4   6          4.56         18.62        19.55 o                         
   8   4   6         26.77         26.30        20.09 o                         
  -5   5   6          0.78          5.21        31.30 o                         
  -4   5   6        106.81         82.06        33.29 o                         
  -3   5   6        180.51        150.25        36.12 o                         
  -2   5   6        266.58        286.21        43.58 o                         
  -1   5   6        299.83        351.82        36.95 o                         
   0   5   6         52.42         84.17        20.88 o                         
   1   5   6        281.64        258.73        28.75 o                         
   2   5   6         89.86         84.10        26.20 o                         
   3   5   6        704.53        745.28        33.28 o                         
   4   5   6        211.53        188.27        20.14 o                         
   5   5   6         88.80         71.34        17.00 o                         
   6   5   6         53.13         49.91        13.97 o                         
   7   5   6          1.29          4.40        18.50 o                         
   8   5   6          6.53          1.16        23.05 o                         
  -4   6   6        138.82        124.93        34.37 o                         
  -3   6   6         15.39         24.06        28.12 o                         
  -2   6   6        251.90        270.36        30.83 o                         
  -1   6   6        358.37        331.34        29.59 o                         
   0   6   6        310.85        384.49        42.37 o                         
   1   6   6        421.93        415.68        48.42 o                         
   2   6   6         61.56         36.87        26.70 o                         
   3   6   6        626.27        629.81        36.58 o                         
   4   6   6         50.14         18.63        19.74 o                         
   5   6   6        221.16        229.81        15.95 o                         
   6   6   6         42.82         47.52        14.32 o                         
   7   6   6         14.36         11.59        15.98 o                         
  -3   7   6          2.32         -0.61        31.27 o                         
  -2   7   6         12.68         17.29        27.67 o                         
  -1   7   6        112.80        109.62        27.69 o                         
   0   7   6          5.79         12.45        21.13 o                         
   1   7   6        310.55        286.47        34.26 o                         
   2   7   6         51.26         54.16        26.14 o                         
   3   7   6        347.21        353.61        23.78 o                         
   4   7   6          0.72          7.08        18.24 o                         
   5   7   6        126.64         99.93        19.62 o                         
   6   7   6         14.39         28.51        14.39 o                         
   7   7   6         14.40         13.12        17.82 o                         
  -3   8   6          1.48          8.19        34.30 o                         
  -2   8   6        134.57        133.08        34.90 o                         
  -1   8   6         83.71         59.26        35.18 o                         
   0   8   6         64.89         85.87        31.29 o                         
   1   8   6        233.02        247.47        36.06 o                         
   2   8   6         52.37         32.42        22.80 o                         
   3   8   6        240.50        213.75        27.47 o                         
   4   8   6          0.89         -3.22        17.73 o                         
   5   8   6         82.04         65.24        19.30 o                         
   6   8   6         10.27          9.79        13.60 o                         
  -1   9   6         16.84         15.72        33.29 o                         
   0   9   6         33.52         35.75        34.04 o                         
   1   9   6         40.77         23.85        26.88 o                         
   2   9   6         36.20         36.09        16.42 o                         
   3   9   6        114.73         99.47        27.72 o                         
   4   9   6          1.45          7.78        20.94 o                         
   5   9   6        111.00        132.02        32.23 o                         
   6   9   6          7.53          7.55        21.65 o                         
   0  10   6         55.88         87.72        29.83 o                         
   1  10   6         84.85         72.45        23.08 o                         
   2  10   6         35.96         28.96        22.69 o                         
   3  10   6        146.98        147.01        35.17 o                         
   4  10   6          9.22          9.79        27.09 o                         
   0  -6   7         12.52         10.97        25.85 o                         
  -3  -5   7         50.84         37.36        27.94 o                         
  -2  -5   7        169.82        161.21        32.28 o                         
  -1  -5   7          4.81          5.45        32.94 o                         
   0  -5   7        124.17        187.57        35.40 o                         
   1  -5   7          9.45          9.57        28.93 o                         
   2  -5   7        176.15        231.72        42.86 o                         
   3  -5   7         32.26         31.33        41.42 o                         
  -4  -4   7         28.11         17.58        30.00 o                         
  -3  -4   7         52.34         50.64        24.44 o                         
  -2  -4   7        181.47        163.63        31.09 o                         
  -1  -4   7         13.15          1.24        30.74 o                         
   0  -4   7        155.65        168.94        34.11 o                         
   1  -4   7          0.57         -1.94        27.40 o                         
   2  -4   7        245.23        252.76        40.41 o                         
   3  -4   7         35.84         52.50        31.75 o                         
   4  -4   7        177.46        179.61        39.55 o                         
  -4  -3   7         31.62         53.25        31.74 o                         
  -3  -3   7        128.18        138.43        27.42 o                         
  -2  -3   7        295.96        331.97        37.64 o                         
  -1  -3   7        121.38        114.80        26.13 o                         
   0  -3   7        183.81        244.81        39.40 o                         
   1  -3   7        203.48        235.41        35.41 o                         
   2  -3   7          3.51         19.36        27.45 o                         
   3  -3   7          2.41        -10.91        26.59 o                         
   4  -3   7          0.37         -0.26        24.25 o                         
   5  -3   7         28.56         45.59        26.74 o                         
  -5  -2   7         76.91         71.02        26.42 o                         
  -4  -2   7          3.41          2.72        22.87 o                         
  -3  -2   7        237.78        235.72        35.45 o                         
  -2  -2   7        110.31         98.85        23.87 o                         
  -1  -2   7         63.28         65.19        23.00 o                         
   0  -2   7        385.88        459.35        55.26 o                         
   1  -2   7         72.31         94.55        34.35 o                         
   2  -2   7        307.24        334.37        35.80 o                         
   3  -2   7          5.72          4.01        21.20 o                         
   4  -2   7         91.84         61.21        24.41 o                         
   5  -2   7        289.13        238.76        20.81 o                         
   6  -2   7          1.03         -6.02        20.61 o                         
  -5  -1   7        140.00        153.52        31.91 o                         
  -4  -1   7         19.28         19.42        26.59 o                         
  -3  -1   7        645.28        609.14        40.61 o                         
  -2  -1   7         62.62         59.77        20.80 o                         
  -1  -1   7        273.01        274.05        29.24 o                         
   0  -1   7         96.13         84.52        21.45 o                         
   1  -1   7          8.39          7.64        22.67 o                         
   2  -1   7        370.77        360.54        31.75 o                         
   3  -1   7          0.99         18.82        19.03 o                         
   4  -1   7        334.79        341.10        40.52 o                         
   5  -1   7         88.68         86.80        18.66 o                         
   6  -1   7         56.49         50.63        29.86 o                         
   7  -1   7         32.14         26.50        23.76 o                         
  -5   0   7         20.51         46.23        25.11 o                         
  -4   0   7         18.88          3.81        24.58 o                         
  -3   0   7        204.89        161.13        30.73 o                         
  -2   0   7         68.61         69.35        26.58 o                         
  -1   0   7        312.79        326.72        29.52 o                         
   0   0   7        162.77        175.69        29.10 o                         
   1   0   7        117.19        154.89        29.23 o                         
   2   0   7        446.52        434.24        35.92 o                         
   3   0   7         63.99         73.98        24.75 o                         
   4   0   7        473.29        549.57        39.93 o                         
   5   0   7         17.19          8.71        18.64 o                         
   6   0   7         56.63         43.09        21.51 o                         
   7   0   7         20.48         31.00        21.51 o                         
  -5   1   7         29.75         30.07        26.91 o                         
  -4   1   7         53.74         33.44        24.78 o                         
  -3   1   7        155.82        153.18        24.47 o                         
  -2   1   7         77.56         50.72        21.21 o                         
  -1   1   7        326.39        322.47        30.33 o                         
   0   1   7        420.58        425.16        28.49 o                         
   1   1   7        196.09        243.12        22.93 o                         
   2   1   7        551.56        531.90        32.32 o                         
   3   1   7         46.25         54.59        16.77 o                         
   4   1   7        528.25        561.03        39.01 o                         
   5   1   7         63.13         62.14        19.96 o                         
   6   1   7         38.04         38.23        15.92 o                         
   7   1   7         94.45         86.93        21.08 o                         
  -5   2   7         70.71         64.72        19.51 o                         
  -4   2   7          4.41          0.50        18.82 o                         
  -3   2   7        266.59        263.14        26.36 o                         
  -2   2   7        152.32        134.34        25.18 o                         
  -1   2   7        348.47        344.33        30.13 o                         
   0   2   7        397.80        423.51        32.29 o                         
   1   2   7        173.58        184.26        21.21 o                         
   2   2   7        252.10        246.83        28.88 o                         
   3   2   7         25.85         24.39        14.24 o                         
   4   2   7        482.38        494.94        26.44 o                         
   5   2   7         42.40         40.98        15.73 o                         
   6   2   7         91.20         93.68        18.00 o                         
   7   2   7         80.70         88.74        18.55 o                         
  -5   3   7         67.49         82.61        26.53 o                         
  -4   3   7        218.61        204.48        26.74 o                         
  -3   3   7        565.37        517.25        34.32 o                         
  -2   3   7        177.21        150.41        27.02 o                         
  -1   3   7        973.38        961.49        39.54 o                         
   0   3   7          8.30        -12.20        23.25 o                         
   1   3   7        565.78        614.32        42.46 o                         
   2   3   7        211.24        206.96        21.31 o                         
   3   3   7         84.51        119.39        19.24 o                         
   4   3   7        940.58        849.39        26.37 o                         
   5   3   7         34.68         13.24        15.72 o                         
   6   3   7        393.00        378.02        22.08 o                         
   7   3   7         39.70         43.80        17.64 o                         
   8   3   7         12.88          6.72        25.89 o                         
  -5   4   7          2.12          1.07        27.38 o                         
  -4   4   7         68.68         82.11        28.93 o                         
  -3   4   7         40.73         41.09        22.82 o                         
  -2   4   7         40.16         57.13        22.08 o                         
  -1   4   7         27.16         27.38        25.53 o                         
   0   4   7         79.73         80.35        26.15 o                         
   1   4   7          3.03         13.32        21.10 o                         
   2   4   7        159.05        144.06        17.58 o                         
   3   4   7          6.39          9.53        18.56 o                         
   4   4   7        289.56        294.15        19.69 o                         
   5   4   7         95.46         82.30        15.53 o                         
   6   4   7        229.93        210.18        18.62 o                         
   7   4   7         77.78         79.81        19.38 o                         
   8   4   7         31.16         15.00        24.68 o                         
  -4   5   7         55.79         36.79        41.37 o                         
  -3   5   7         52.21         46.09        47.11 o                         
  -2   5   7         26.36         22.42        29.37 o                         
  -1   5   7        148.49        144.19        25.61 o                         
   0   5   7        133.70        127.70        23.85 o                         
   1   5   7         85.74        104.19        23.11 o                         
   2   5   7        580.74        601.67        39.98 o                         
   3   5   7        221.06        212.62        18.47 o                         
   4   5   7        506.40        485.98        25.51 o                         
   5   5   7          1.87          7.36        13.21 o                         
   6   5   7        180.14        171.28        20.07 o                         
   7   5   7         55.96         55.84        16.39 o                         
  -4   6   7         38.54         14.25        34.58 o                         
  -3   6   7        113.55        115.37        36.26 o                         
  -2   6   7         16.74         15.01        26.11 o                         
  -1   6   7        594.88        554.11        46.07 o                         
   0   6   7          2.64          0.58        23.19 o                         
   1   6   7        247.74        289.50        39.52 o                         
   2   6   7        147.47        135.84        33.24 o                         
   3   6   7         72.59         77.19        20.30 o                         
   4   6   7        510.27        476.33        25.30 o                         
   5   6   7          2.40         -9.23        18.23 o                         
   6   6   7        261.84        259.91        25.74 o                         
   7   6   7         34.06         26.03        17.61 o                         
  -3   7   7          4.61          0.83        32.27 o                         
  -2   7   7         42.36         65.48        28.39 o                         
  -1   7   7        157.26        151.53        36.24 o                         
   0   7   7          9.78          6.96        27.74 o                         
   1   7   7        182.27        214.72        35.36 o                         
   2   7   7          2.90        -14.06        23.79 o                         
   3   7   7         67.10         79.34        18.81 o                         
   4   7   7         77.56         89.49        22.57 o                         
   5   7   7         11.78         10.50        19.08 o                         
   6   7   7        115.23         97.80        19.99 o                         
   7   7   7          5.87          5.21        13.03 o                         
  -2   8   7         79.14        109.38        38.68 o                         
  -1   8   7         72.85         65.37        31.19 o                         
   0   8   7         11.10         -6.54        24.05 o                         
   1   8   7        115.71        124.72        39.77 o                         
   2   8   7         98.98         89.91        29.87 o                         
   3   8   7         66.74         73.81        21.12 o                         
   4   8   7        154.02        123.60        28.93 o                         
   5   8   7          5.51          4.12        19.20 o                         
   6   8   7        108.35        102.36        27.00 o                         
  -1   9   7         34.49         33.45        28.86 o                         
   0   9   7          7.73          1.88        23.43 o                         
   1   9   7         82.33         77.04        32.97 o                         
   2   9   7          5.25        -11.97        23.55 o                         
   3   9   7        102.00        105.05        26.52 o                         
   4   9   7         28.06         36.25        22.00 o                         
   5   9   7         34.61         25.22        16.73 o                         
   1  10   7         78.99         61.01        24.53 o                         
   2  10   7         28.80         30.36        17.25 o                         
   3  10   7         43.01         65.60        28.77 o                         
   4  10   7         44.14         46.48        25.62 o                         
   0  -5   8         42.60         45.66        39.22 o                         
   1  -5   8        217.74        201.10        40.17 o                         
  -2  -4   8        127.68        131.85        29.44 o                         
  -1  -4   8         76.75         82.95        28.29 o                         
   0  -4   8         51.28         32.62        36.24 o                         
   1  -4   8        163.51        172.68        35.77 o                         
   2  -4   8          3.37        -14.65        31.29 o                         
   3  -4   8        153.35        179.87        39.21 o                         
  -3  -3   8          2.04          9.79        25.16 o                         
  -2  -3   8        226.94        232.92        31.85 o                         
  -1  -3   8        138.04        143.33        31.60 o                         
   0  -3   8         94.33        105.48        38.55 o                         
   1  -3   8        242.91        280.55        39.56 o                         
   2  -3   8          1.35         -4.01        28.87 o                         
   3  -3   8        271.58        337.99        41.88 o                         
   4  -3   8          4.05          1.65        26.32 o                         
  -4  -2   8         46.40         36.48        24.86 o                         
  -3  -2   8          8.34         14.97        23.67 o                         
  -2  -2   8        225.70        252.94        30.69 o                         
  -1  -2   8        125.99        114.06        27.28 o                         
   0  -2   8        416.27        519.04        50.59 o                         
   1  -2   8        190.09        240.82        37.33 o                         
   2  -2   8        102.73        133.17        28.91 o                         
   3  -2   8         55.39         61.32        26.55 o                         
   4  -2   8          0.08         -8.59        22.48 o                         
   5  -2   8         79.42         68.07        20.33 o                         
  -4  -1   8        127.46        136.88        33.25 o                         
  -3  -1   8          8.72         39.02        27.82 o                         
  -2  -1   8        264.93        281.73        29.02 o                         
  -1  -1   8         87.57         85.83        20.70 o                         
   0  -1   8        250.16        281.48        27.66 o                         
   1  -1   8        388.08        390.05        48.10 o                         
   2  -1   8        117.56        124.77        31.78 o                         
   3  -1   8         80.42         96.94        33.76 o                         
   4  -1   8          9.53         11.45        31.58 o                         
   5  -1   8         82.31         57.32        22.75 o                         
   6  -1   8         20.77         14.86        43.78 o                         
  -4   0   8        123.71        124.57        30.60 o                         
  -3   0   8        123.73        125.17        31.09 o                         
  -2   0   8        629.07        594.25        44.07 o                         
  -1   0   8        147.50        107.81        23.33 o                         
   0   0   8        455.99        502.51        42.80 o                         
   1   0   8          8.02          3.07        25.57 o                         
   2   0   8         71.73         69.26        26.07 o                         
   3   0   8         50.65         59.81        24.52 o                         
   4   0   8         23.05         34.18        25.93 o                         
   5   0   8        120.26        107.73        22.63 o                         
   6   0   8          3.06        -12.07        12.07 o                         
  -4   1   8         12.83         25.53        25.37 o                         
  -3   1   8         50.36         33.29        28.51 o                         
  -2   1   8        236.99        247.69        28.79 o                         
  -1   1   8         24.57         22.05        18.31 o                         
   0   1   8        337.32        389.54        29.33 o                         
   1   1   8         43.95         36.55        19.23 o                         
   2   1   8         27.31         36.37        21.36 o                         
   3   1   8         91.02         89.35        18.71 o                         
   4   1   8         20.33         10.07        22.76 o                         
   5   1   8        102.32         96.95        21.68 o                         
   6   1   8          0.75          2.24        19.85 o                         
   7   1   8         51.32         45.80        24.48 o                         
  -4   2   8          9.51         13.43        20.85 o                         
  -3   2   8         32.46         25.35        21.20 o                         
  -2   2   8         68.59         67.13        22.06 o                         
  -1   2   8          0.68          0.72        19.03 o                         
   0   2   8        295.67        307.52        30.60 o                         
   1   2   8         54.32         39.81        17.50 o                         
   2   2   8         84.41         93.55        17.85 o                         
   3   2   8         35.54         49.29        18.39 o                         
   4   2   8         80.80         83.31        17.60 o                         
   5   2   8         38.00         33.78        17.59 o                         
   6   2   8          4.07          1.95        16.49 o                         
   7   2   8         44.59         37.41        15.81 o                         
  -4   3   8         96.69         83.88        24.02 o                         
  -3   3   8        169.50        147.09        26.90 o                         
  -2   3   8        507.73        433.61        31.82 o                         
  -1   3   8        107.30         91.29        21.50 o                         
   0   3   8       1613.90       1785.94        54.87 o                         
   1   3   8          1.82          1.91        12.45 o                         
   2   3   8        933.41        845.38        43.17 o                         
   3   3   8         31.46         54.30        17.39 o                         
   4   3   8        328.85        310.62        25.56 o                         
   5   3   8         82.39         82.33        21.18 o                         
   6   3   8         40.71         29.20        16.47 o                         
   7   3   8         59.33         56.34        18.65 o                         
  -4   4   8          5.26          0.88        26.25 o                         
  -3   4   8        106.52         91.12        27.29 o                         
  -2   4   8         26.72         17.68        22.50 o                         
  -1   4   8        314.57        306.14        35.98 o                         
   0   4   8        132.96        124.86        29.50 o                         
   1   4   8        250.08        245.42        29.18 o                         
   2   4   8         20.58         29.45        17.39 o                         
   3   4   8        179.60        183.06        22.70 o                         
   4   4   8          3.89          0.34        15.53 o                         
   5   4   8          2.79         -0.45        12.08 o                         
   6   4   8         30.41         26.92        18.19 o                         
   7   4   8         14.89         19.09        15.24 o                         
  -4   5   8          7.47          8.61        29.96 o                         
  -3   5   8        117.70        123.41        33.76 o                         
  -2   5   8         35.26         24.39        22.49 o                         
  -1   5   8        185.12        162.32        27.87 o                         
   0   5   8        201.95        196.59        29.38 o                         
   1   5   8          0.57          7.80        19.76 o                         
   2   5   8        228.34        236.92        37.03 o                         
   3   5   8         10.12         -5.86        20.00 o                         
   4   5   8         57.40         61.01        16.36 o                         
   5   5   8         63.68         55.49        14.98 o                         
   6   5   8          8.78         18.07        17.05 o                         
   7   5   8        140.34        127.12        22.95 o                         
  -3   6   8         86.31         99.89        37.60 o                         
  -2   6   8          8.81         12.83        34.59 o                         
  -1   6   8        133.02        130.42        32.44 o                         
   0   6   8         81.89         78.82        23.97 o                         
   1   6   8          4.77         17.20        21.71 o                         
   2   6   8        230.03        218.86        31.74 o                         
   3   6   8         51.00         39.97        22.12 o                         
   4   6   8        266.52        262.24        20.93 o                         
   5   6   8         10.19          4.56        17.97 o                         
   6   6   8         91.82         88.38        18.43 o                         
   7   6   8         47.12         35.82        18.48 o                         
  -2   7   8          0.71         -1.20        29.36 o                         
  -1   7   8        134.28        134.04        31.01 o                         
   0   7   8         82.69        101.64        43.95 o                         
   1   7   8        150.87        178.00        43.61 o                         
   2   7   8        110.00        101.05        41.43 o                         
   3   7   8         18.24         33.74        19.26 o                         
   4   7   8        159.49        141.15        21.82 o                         
   5   7   8          0.48        -11.83        17.75 o                         
   6   7   8        148.96        143.52        21.94 o                         
   7   7   8         18.34         11.17        19.18 o                         
  -1   8   8         43.39         45.59        37.81 o                         
   0   8   8         96.61        122.92        38.09 o                         
   1   8   8         51.15         50.49        35.11 o                         
   2   8   8         96.32        102.62        33.87 o                         
   3   8   8          1.90          0.93        21.03 o                         
   4   8   8         25.61         29.20        24.50 o                         
   5   8   8          6.31         18.94        16.43 o                         
   6   8   8         27.24         18.78        21.51 o                         
   0   9   8          0.50         21.55        39.72 o                         
   1   9   8         47.69         67.57        32.89 o                         
   2   9   8         40.96         37.09        28.24 o                         
   3   9   8          8.28         14.21        20.43 o                         
   4   9   8         59.21         50.90        23.93 o                         
   5   9   8          0.09         -7.13        15.60 o                         
  -2  -3   9          6.66         20.49        25.21 o                         
  -1  -3   9        133.04        145.01        30.87 o                         
   0  -3   9          0.26          6.96        22.76 o                         
   1  -3   9        174.03        169.03        44.88 o                         
   2  -3   9         95.02        104.73        31.72 o                         
   3  -3   9         58.34         64.03        31.40 o                         
  -2  -2   9         81.22        119.62        24.39 o                         
  -1  -2   9        224.26        258.43        30.28 o                         
   0  -2   9         75.25         66.90        24.67 o                         
   1  -2   9        360.65        424.58        56.66 o                         
   2  -2   9         25.31         40.72        34.89 o                         
   3  -2   9        122.51        162.38        41.97 o                         
   4  -2   9        118.96        179.57        44.91 o                         
  -3  -1   9          6.48         18.14        31.05 o                         
  -2  -1   9         15.82         42.41        33.52 o                         
  -1  -1   9        148.19        158.50        36.45 o                         
   0  -1   9          1.90          9.43        24.95 o                         
   1  -1   9        609.07        646.06        54.19 o                         
   2  -1   9         10.60         35.70        41.56 o                         
   3  -1   9        186.14        236.48        41.62 o                         
   4  -1   9         23.66         22.99        35.51 o                         
   5  -1   9         37.78         17.09        29.51 o                         
  -3   0   9         37.15         27.38        29.00 o                         
  -2   0   9        197.38        204.70        35.33 o                         
  -1   0   9        189.24        202.99        37.11 o                         
   0   0   9         64.72         50.54        28.12 o                         
   1   0   9       1022.57        949.65        76.73 o                         
   2   0   9         11.71         -2.04        28.24 o                         
   3   0   9        708.62        797.64        56.85 o                         
   4   0   9         12.98          3.59        25.54 o                         
   5   0   9        137.56        117.29        25.04 o                         
   6   0   9         22.48         19.55        19.66 o                         
  -3   1   9         21.48          7.38        26.38 o                         
  -2   1   9        155.55        136.74        30.76 o                         
  -1   1   9         91.67        100.84        27.86 o                         
   0   1   9        315.73        335.32        29.91 o                         
   1   1   9        304.56        308.86        31.21 o                         
   2   1   9         10.64          8.03        24.70 o                         
   3   1   9        201.64        227.74        33.65 o                         
   4   1   9          4.47          4.62        22.02 o                         
   5   1   9         39.59         52.94        21.99 o                         
   6   1   9          9.84          9.39        20.07 o                         
  -3   2   9          1.01         -0.65        20.44 o                         
  -2   2   9         82.32         73.84        26.34 o                         
  -1   2   9         73.93         82.94        25.35 o                         
   0   2   9        219.98        243.06        27.03 o                         
   1   2   9        303.47        285.48        25.23 o                         
   2   2   9          0.25        -14.85        16.25 o                         
   3   2   9        244.39        252.76        23.85 o                         
   4   2   9         59.63         58.03        17.80 o                         
   5   2   9         83.52         94.44        20.75 o                         
   6   2   9         40.49         43.30        22.55 o                         
   7   2   9         35.79         25.67        17.73 o                         
  -3   3   9          1.16          5.45        21.76 o                         
  -2   3   9        117.56        136.40        26.77 o                         
  -1   3   9         97.18         92.62        25.27 o                         
   0   3   9        137.03        158.55        25.23 o                         
   1   3   9        632.71        703.53        51.06 o                         
   2   3   9          8.09          9.26        23.77 o                         
   3   3   9        626.62        593.65        33.23 o                         
   4   3   9        138.20        115.03        19.39 o                         
   5   3   9        202.11        208.67        22.58 o                         
   6   3   9         54.05         46.02        22.09 o                         
   7   3   9         43.07         18.28        19.00 o                         
  -3   4   9          5.97          0.59        23.73 o                         
  -2   4   9        114.70        143.39        34.49 o                         
  -1   4   9          0.05          5.22        26.09 o                         
   0   4   9        340.00        341.81        35.18 o                         
   1   4   9        166.04        163.47        26.34 o                         
   2   4   9        288.55        261.86        25.23 o                         
   3   4   9        271.05        271.38        25.03 o                         
   4   4   9         73.68         59.19        15.83 o                         
   5   4   9        150.73        154.71        25.10 o                         
   6   4   9         52.06         39.56        19.31 o                         
   7   4   9         74.61         52.84        22.27 o                         
  -3   5   9          0.13        -11.87        26.23 o                         
  -2   5   9        104.02        155.04        30.80 o                         
  -1   5   9         15.45         15.18        23.60 o                         
   0   5   9        249.40        254.31        37.79 o                         
   1   5   9        156.09        157.87        27.63 o                         
   2   5   9        109.40        115.48        22.86 o                         
   3   5   9         82.73        106.56        22.29 o                         
   4   5   9         20.52         15.34        15.88 o                         
   5   5   9          1.05          6.84        15.68 o                         
   6   5   9         41.88         37.43        15.36 o                         
   7   5   9          2.39          5.41        17.17 o                         
  -2   6   9        130.80        127.00        32.66 o                         
  -1   6   9          0.28         -1.46        21.80 o                         
   0   6   9        220.95        241.83        28.86 o                         
   1   6   9         33.10         32.53        22.16 o                         
   2   6   9        130.04        112.79        33.59 o                         
   3   6   9         87.74        100.29        28.29 o                         
   4   6   9          3.94         11.98        24.69 o                         
   5   6   9          8.39         14.67        19.18 o                         
   6   6   9          7.96          8.98        15.43 o                         
  -2   7   9        109.62        111.25        39.25 o                         
  -1   7   9         46.59         32.65        36.37 o                         
   0   7   9        182.32        217.77        62.06 o                         
   1   7   9          4.62         15.24        39.70 o                         
   2   7   9         71.33         62.46        23.82 o                         
   3   7   9        101.24        112.12        29.63 o                         
   4   7   9          7.77          6.16        18.43 o                         
   5   7   9         69.72         51.13        18.27 o                         
   6   7   9          4.76          7.56        17.18 o                         
  -1   8   9          1.91         33.25        41.66 o                         
   0   8   9        100.10        116.09        39.94 o                         
   1   8   9          0.84         -2.32        32.01 o                         
   2   8   9         70.99         99.72        42.15 o                         
   3   8   9         22.82         40.75        20.23 o                         
   4   8   9          0.99         -6.08        17.04 o                         
   5   8   9          8.19          7.88        18.61 o                         
   1   9   9          0.83          9.74        33.88 o                         
   2   9   9        121.54         85.16        31.23 o                         
   3   9   9          7.38          0.68        21.48 o                         
   4   9   9         34.70         21.69        22.13 o                         
  -1  -2  10         15.74         25.68        18.37 o                         
   0  -2  10         10.10         13.58        15.71 o                         
   1  -2  10         30.22         18.16        17.24 o                         
   2  -2  10        128.97        163.76        50.10 o                         
   3  -2  10          2.79        -16.74        35.44 o                         
  -2  -1  10          0.41          2.61        34.02 o                         
  -1  -1  10         51.53         46.61        26.40 o                         
   0  -1  10          1.49         -8.25        25.95 o                         
   1  -1  10        135.98        203.81        42.27 o                         
   2  -1  10         15.99         45.14        35.22 o                         
   3  -1  10          1.82          0.34        34.16 o                         
   4  -1  10         55.93         87.61        34.82 o                         
  -2   0  10          0.61          5.65        28.42 o                         
  -1   0  10         27.97         24.20        30.76 o                         
   0   0  10         26.70         21.25        28.31 o                         
   1   0  10        128.25        150.43        27.98 o                         
   2   0  10        190.59        175.49        38.93 o                         
   3   0  10         43.48         47.52        34.53 o                         
   4   0  10        159.90        137.49        36.99 o                         
   5   0  10         13.35         10.73        22.49 o                         
  -2   1  10         38.62         38.61        28.29 o                         
  -1   1  10         69.13         66.25        28.14 o                         
   0   1  10         36.71         36.20        28.99 o                         
   1   1  10        149.31        148.12        30.12 o                         
   2   1  10         59.27         40.20        28.61 o                         
   3   1  10        193.24        221.06        36.16 o                         
   4   1  10        129.71        142.49        34.93 o                         
   5   1  10         36.38         35.39        27.25 o                         
  -2   2  10          3.41         -7.96        21.68 o                         
  -1   2  10        108.68         76.17        30.37 o                         
   0   2  10          0.30          2.36        20.61 o                         
   1   2  10        215.61        225.02        29.68 o                         
   2   2  10         27.78         27.16        19.49 o                         
   3   2  10        134.89        118.93        22.39 o                         
   4   2  10         89.61         73.05        18.66 o                         
   5   2  10          2.33        -20.40        24.28 o                         
   6   2  10         11.81         22.94        21.15 o                         
  -2   3  10          7.93         11.94        23.76 o                         
  -1   3  10         97.40         87.33        28.04 o                         
   0   3  10          1.61         -8.67        22.47 o                         
   1   3  10        297.06        289.76        34.22 o                         
   2   3  10         15.36         25.20        31.32 o                         
   3   3  10        170.47        176.33        25.88 o                         
   4   3  10        131.00        118.96        22.68 o                         
   5   3  10          0.65          8.35        17.58 o                         
   6   3  10         44.01         53.43        22.42 o                         
  -2   4  10         27.83         30.64        29.48 o                         
  -1   4  10         65.48         62.25        32.59 o                         
   0   4  10         25.81         27.56        27.11 o                         
   1   4  10        271.57        294.21        42.70 o                         
   2   4  10          0.49        -10.11        17.59 o                         
   3   4  10        373.96        412.68        46.18 o                         
   4   4  10        160.67        142.44        21.12 o                         
   5   4  10        117.22        109.77        23.65 o                         
   6   4  10        103.74        115.44        22.03 o                         
  -2   5  10         36.37         44.28        28.34 o                         
  -1   5  10         42.58         23.62        28.39 o                         
   0   5  10          8.42          8.29        27.30 o                         
   1   5  10        138.15        149.30        30.78 o                         
   2   5  10          5.32         10.78        17.51 o                         
   3   5  10        203.42        219.60        25.97 o                         
   4   5  10         93.52         83.92        18.72 o                         
   5   5  10         43.93         47.23        15.75 o                         
   6   5  10         20.88         25.93        21.47 o                         
  -1   6  10         24.35         19.23        23.94 o                         
   0   6  10          1.24         -4.08        21.89 o                         
   1   6  10        165.17        160.91        29.05 o                         
   2   6  10          0.02          3.48        32.37 o                         
   3   6  10        343.30        336.08        32.93 o                         
   4   6  10         27.86         31.12        22.05 o                         
   5   6  10         59.97         37.58        21.98 o                         
   6   6  10         38.52         48.72        17.94 o                         
   0   7  10         29.97         70.02        24.88 o                         
   1   7  10        174.01        206.61        35.00 o                         
   2   7  10          6.49         -1.08        23.20 o                         
   3   7  10        334.19        441.74        51.74 o                         
   4   7  10         13.50         16.30        28.50 o                         
   5   7  10         83.18         87.31        23.77 o                         
   1   8  10         32.49         75.08        43.93 o                         
   2   8  10         32.89        -13.18        37.93 o                         
   3   8  10         54.20         74.78        33.52 o                         
   4   8  10         12.58         -1.26        21.60 o                         
   0   0  11         69.12        100.15        30.50 o                         
   1   0  11          2.75          5.14        25.03 o                         
   2   0  11         86.97         80.40        35.57 o                         
   3   0  11          0.38          6.52        35.20 o                         
  -1   1  11         14.64          1.19        32.03 o                         
   0   1  11         30.53         20.86        33.02 o                         
   1   1  11          0.47         -9.73        27.20 o                         
   2   1  11        116.78        138.26        27.61 o                         
   3   1  11          0.69         -8.99        28.37 o                         
   4   1  11        136.60        119.81        36.96 o                         
  -1   2  11         35.11         35.87        26.41 o                         
   0   2  11          2.91         -1.84        21.50 o                         
   1   2  11          0.71         -8.25        22.44 o                         
   2   2  11          4.15          9.89        18.86 o                         
   3   2  11          5.45         -0.27        14.76 o                         
   4   2  11         65.85         44.76        15.22 o                         
   5   2  11         30.47         14.61        27.47 o                         
  -1   3  11         50.34         57.57        27.01 o                         
   0   3  11         63.48         56.10        23.03 o                         
   1   3  11         15.10         21.15        25.81 o                         
   2   3  11         60.43         47.40        37.86 o                         
   3   3  11          0.05          1.68        24.45 o                         
   4   3  11        124.68         87.12        21.51 o                         
   5   3  11         34.86         36.09        20.84 o                         
  -1   4  11         14.50         10.35        28.02 o                         
   0   4  11          8.11        -22.63        23.49 o                         
   1   4  11         15.69         23.85        31.85 o                         
   2   4  11         19.12         56.65        30.53 o                         
   3   4  11         25.62         12.76        27.93 o                         
   4   4  11         82.18         61.35        14.75 o                         
   5   4  11          5.99         -1.29        20.67 o                         
   0   5  11         24.78         41.43        32.39 o                         
   1   5  11         22.12         29.76        28.33 o                         
   2   5  11         16.69         23.81        14.66 o                         
   3   5  11         20.31         18.58        13.95 o                         
   4   5  11         48.59         36.90        21.43 o                         
   5   5  11          2.11         -1.85        19.62 o                         
   0   6  11          1.25         -0.68        28.21 o                         
   1   6  11         26.65         30.05        25.90 o                         
   2   6  11          0.23         -5.77        14.80 o                         
   3   6  11         30.76         13.15        21.45 o                         
   4   6  11         35.88         18.57        23.09 o                         
   5   6  11          0.96          6.19        18.56 o                         
   1   7  11          3.46          6.18        21.23 o                         
   2   7  11         44.14         32.18        37.46 o                         
   3   7  11         22.22         -5.15        22.65 o                         
   4   7  11         78.76         66.58        26.54 o                         
   2   3  12         32.07         58.80        40.18 o                         
   3   3  12         32.42         27.67        24.06 o                         
   2   4  12         58.08         66.01        39.15 o                         
   3   4  12          1.41          4.78        24.88 o                         
                                                                                
